# Supplementary material for: Omics-Based Identification of Shared and Gender Disparity Routes in Hras12V-Induced Hepatocarcinogenesis: An Important Role for Dlk1-Dio3 Genomic Imprinting Region
Source: Front Genet. 2021 May 31;12:620594. doi: 10.3389/fgene.2021.620594 (PMC8202007; doi:10.3389/fgene.2021.620594)
Supplement: Supplementary Figure 1 — Experimental flowchart. The miRNA and mRNA expression profiles of tissue samples from male and female mice were determined by next-generation sequencing. Following vertical and horizontal comparison, expression profiling, 3-node-FFL, DLK1-DIO3 GIR, and pathway enrichment analysis were performed. MW and FW, wild-type liver tissues of males and females, respectively; MP and FP, peri-tumor tissues of males and females, respectively; MT and FT, hepatic tumor tissues of males and females, respectively; “/”, comparison between former and latter; DEMIRs, differentially expressed miRNAs; DEMIRs, differentially expressed mRNAs; GIR, genomic imprinting region; FFL, feed-forward loop. [file Data_Sheet_1.ZIP]

Archive with 15 entries (14 files):
- Supplementary files/
- Supplementary files/Figure S1.tif
- Supplementary files/Figure S2.tif
- Supplementary files/Figure S3.tif
- Supplementary files/Table S1. Raw and clean reads obtained by NGS..xlsx
- Supplementary files/Table S10. Metascape analysis for down-regulated mRNAs corresponding to up-regulated miRNAs in the Dlk1-Dio3 DIR of both males and females..xlsx
- Supplementary files/Table S11.The miRNA specific 5íΣ-primer sequences of selected DEMIRs and internal control..xlsx
- Supplementary files/Table S2. DEMIRs in males (191) and females (204)..xlsx
- Supplementary files/Table S3. Common and unique DEMIRs in different expression patterns..xlsx
- Supplementary files/Table S4. Up-regulated and down-regulated mRNAs selected for the 3-node FFL co-regulatory network analysis..xlsx
- Supplementary files/Table S5. Relationships between HCC-related genes, miRNAs, and TFs..xlsx
- Supplementary files/Table S6. Relationships between TFs, miRNAs, and genes..xlsx
- Supplementary files/Table S7. Summary of 3-node FFL based on CRC-related prediction data..xlsx
- Supplementary files/Table S8. HCC related genes in miRNA-FFLs, TF-FFLs, and composite-FFLs..xlsx
- Supplementary files/Table S9. DEMIRs in the Dlk1-Dio3 DIR..xlsx
