# Supplementary material for: Omics-Based Identification of Shared and Gender Disparity Routes in Hras12V-Induced Hepatocarcinogenesis: An Important Role for Dlk1-Dio3 Genomic Imprinting Region
Source: Front Genet. 2021 May 31;12:620594. doi: 10.3389/fgene.2021.620594 (PMC8202007; doi:10.3389/fgene.2021.620594)
Supplement: Supplementary Figure 1 — Experimental flowchart. The miRNA and mRNA expression profiles of tissue samples from male and female mice were determined by next-generation sequencing. Following vertical and horizontal comparison, expression profiling, 3-node-FFL, DLK1-DIO3 GIR, and pathway enrichment analysis were performed. MW and FW, wild-type liver tissues of males and females, respectively; MP and FP, peri-tumor tissues of males and females, respectively; MT and FT, hepatic tumor tissues of males and females, respectively; “/”, comparison between former and latter; DEMIRs, differentially expressed miRNAs; DEMIRs, differentially expressed mRNAs; GIR, genomic imprinting region; FFL, feed-forward loop. [file Data_Sheet_1.ZIP › Supplementary files/Table S10. Metascape analysis for down-regulated mRNAs corresponding to up-regulated miRNAs in the Dlk1-Dio3 DIR of both males and females..xlsx]

## Sheet: Table S10.1.
Table S10.1. Down regulated mRNAs in T/P of both males and females.
Gene_id	Gene_name	MP_FPKM	MT_FPKM	MP_count	MT_count	FP_FPKM	FT_FPKM	FP_count	FT_count	MT/MP				FT/FP
										log2FC	Pvalue	Qvalue	UP/DOWN	log2FC	Pvalue	Qvalue	UP/DOWN
ENSMUSG00000073842	Mup7	1803.86	19.9669	21271	251	0.815693	0.0317098	21	1	-6.49734	3.30498e-134	6.04117e-130	DOWN	-4.68502	7.44748e-07	8.18452e-06	DOWN
ENSMUSG00000078675	Mup16	137.176	1.55298	1160	14	17.928	0.353701	331	8	-6.46485	2.73745e-84	5.55977e-81	DOWN	-5.66354	2.60557e-48	6.91434e-46	DOWN
ENSMUSG00000073834	Mup11	84.1548	1.08225	1240	17	0.248668	0	8	0	-6.28094	3.32899e-84	6.08506e-81	DOWN	一	0.00464266	0.0210971	DOWN
ENSMUSG00000041698	Slco1a1	54.7627	2.07553	2871	116	1.18816	0.142618	136	20	-4.72164	6.14524e-77	1.02117e-73	DOWN	-3.0585	7.57613e-18	2.82461e-16	DOWN
ENSMUSG00000026691	Fmo3	46.1926	0.713672	850	14	234.421	3.9618	9418	195	-6.01626	1.24126e-72	1.62064e-69	DOWN	-5.8868	5.00329e-113	1.12856e-109	DOWN
ENSMUSG00000039519	Cyp7b1	198.356	9.36298	2961	149	34.4565	5.25932	1123	210	-4.40498	4.77671e-71	5.13608e-68	DOWN	-2.71183	2.10696e-31	2.06631e-29	DOWN
ENSMUSG00000026839	Upp2	50.0818	2.60292	2978	165	62.0909	3.2442	8061	516	-4.26608	3.36846e-68	2.93201e-65	DOWN	-4.25845	9.679e-73	4.72047e-70	DOWN
ENSMUSG00000096688	Mup17	166.074	6.60718	1061	45	104.455	7.02216	1457	120	-4.65164	2.5625e-62	1.8736e-59	DOWN	-3.89482	1.31016e-54	3.87572e-52	DOWN
ENSMUSG00000030378	Sult2a8	63.8976	3.56866	1562	93	67.9947	0.841139	3629	55	-4.16231	3.88418e-60	2.44824e-57	DOWN	-6.33694	7.86363e-110	1.18249e-106	DOWN
ENSMUSG00000022708	Zbtb20	5.97011	0.332687	1515	90	3.25424	0.307907	1803	209	-4.16552	1.30028e-59	7.9226e-57	DOWN	-3.40176	1.05469e-46	2.50419e-44	DOWN
ENSMUSG00000066154	Mup3	4873.88	416.209	58581	5333	954.348	141.805	25044	4559	-3.54969	1.14566e-58	6.34592e-56	DOWN	-2.75061	6.16245e-38	9.26679e-36	DOWN
ENSMUSG00000067225	Cyp2c54	178.647	11.9259	2178	155	89.2247	0.613282	2375	20	-3.90494	2.40972e-58	1.29551e-55	DOWN	-7.18475	3.33701e-111	6.02163e-108	DOWN
ENSMUSG00000038092	Hsd3b5	52.0821	1.31799	556	15	1.07261	0.0350262	25	1	-5.30437	7.60445e-57	3.97148e-54	DOWN	-4.93655	7.04324e-08	9.22317e-07	DOWN
ENSMUSG00000029445	Hpd	597.796	54.5008	11750	1142	616.301	78.3639	26448	4120	-3.45531	1.15597e-55	5.56052e-53	DOWN	-2.97537	3.87904e-43	7.77747e-41	DOWN
ENSMUSG00000096674	Mup15	66.824	1.03	426	7	82.3365	1.40748	1146	24	-6.01965	9.38261e-55	4.39756e-52	DOWN	-5.87035	5.67792e-80	3.20181e-77	DOWN
ENSMUSG00000025197	Cyp2c44	208.118	16.771	2817	242	168.379	8.50703	4976	308	-3.63336	1.71051e-54	7.62593e-52	DOWN	-4.30691	7.47746e-72	3.55081e-69	DOWN
ENSMUSG00000046070	Igfals	49.9702	2.19218	727	34	78.5474	7.52917	2495	293	-4.51063	4.43968e-54	1.88728e-51	DOWN	-3.383	5.15615e-48	1.31046e-45	DOWN
ENSMUSG00000092008	Cyp2c69	111.161	7.4591	1356	97	384.707	4.13741	10246	135	-3.8975	6.06499e-54	2.51959e-51	DOWN	-6.53889	2.98966e-128	8.99139e-125	DOWN
ENSMUSG00000062181	Ces3b	70.6903	5.58108	1901	160	53.2246	2.98896	3125	215	-3.6629	1.05191e-52	4.17997e-50	DOWN	-4.15438	1.02385e-65	4.2966e-63	DOWN
ENSMUSG00000027559	Car3	452.022	45.3452	11595	1240	311.722	26.0445	17458	1787	-3.31737	3.24543e-52	1.2622e-49	DOWN	-3.58121	6.70871e-58	2.28412e-55	DOWN
ENSMUSG00000030237	Slco1a4	17.9479	1.04276	888	55	26.8555	1.23922	2901	164	-4.10534	3.75941e-52	1.43163e-49	DOWN	-4.43771	3.47459e-71	1.60767e-68	DOWN
ENSMUSG00000003053	Cyp2c29	286.535	28.3047	8290	873	164.373	19.1632	10383	1483	-3.3396	1.37321e-51	5.02019e-49	DOWN	-3.10056	9.53211e-46	2.12354e-43	DOWN
ENSMUSG00000027513	Pck1	391.517	45.2402	15140	1865	503.844	226.188	42539	23396	-3.1134	2.18507e-47	7.53601e-45	DOWN	-1.15546	3.18432e-09	4.93228e-08	DOWN
ENSMUSG00000056978	Hamp2	54.5973	1.3888	295	8	228.027	5.67373	2690	82	-5.29692	1.93965e-42	5.62775e-40	DOWN	-5.32876	1.02304e-87	8.02645e-85	DOWN
ENSMUSG00000008845	Cd163	9.88885	0.587101	474	30	5.2364	0.280788	548	36	-4.07412	2.24166e-42	6.40238e-40	DOWN	-4.22102	7.22782e-47	1.73901e-44	DOWN
ENSMUSG00000092075	Serpina4-ps1	28.0728	0.528728	249	5	6.71298	0.0843132	130	2	-5.7305	5.05702e-41	1.40057e-38	DOWN	-6.31505	2.38767e-30	2.2209e-28	DOWN
ENSMUSG00000021594	Srd5a1	35.5744	3.33704	800	80	10.3669	1.81209	509	109	-3.4142	8.10727e-41	2.21183e-38	DOWN	-2.51626	4.48076e-24	2.62517e-22	DOWN
ENSMUSG00000093752	Gm20716	5.59762	0	204	0	2.09882	0	167	0	一	5.9478e-40	1.55314e-37	DOWN	一	4.46764e-36	6.15409e-34	DOWN
ENSMUSG00000002769	Gnmt	648.911	95.7579	7075	1113	646.141	180.432	15381	5262	-2.76056	1.11665e-38	2.7215e-36	DOWN	-1.8404	1.90638e-19	8.21018e-18	DOWN
ENSMUSG00000021135	Slc10a1	377.136	53.8255	4351	662	415.345	84.2208	10462	2599	-2.80872	1.80271e-38	4.33575e-36	DOWN	-2.30206	4.46994e-28	3.6009e-26	DOWN
ENSMUSG00000014542	Clec4f	56.3241	6.59216	1090	136	50.1278	7.88191	2118	408	-3.09493	2.65277e-38	6.2974e-36	DOWN	-2.66899	4.64494e-33	5.07988e-31	DOWN
ENSMUSG00000054827	Cyp2c50	179.479	26.1494	4333	673	160.9	2.70998	8481	175	-2.77897	8.49529e-38	1.9171e-35	DOWN	-5.89174	4.02439e-112	8.06891e-109	DOWN
ENSMUSG00000052520	Cyp2j5	240.636	34.9994	3889	603	168.257	13.1162	5937	567	-2.78145	1.2734e-37	2.8386e-35	DOWN	-3.68124	6.92483e-58	2.31405e-55	DOWN
ENSMUSG00000020053	Igf1	34.1994	4.89802	3098	473	36.4904	3.01275	7217	730	-2.8037	1.48798e-37	3.27697e-35	DOWN	-3.59836	1.90415e-56	5.8238e-54	DOWN
ENSMUSG00000028359	Orm3	44.6748	1.23254	238	7	24.6747	1.26318	287	18	-5.17976	1.59291e-37	3.46628e-35	DOWN	-4.2879	2.43726e-36	3.46302e-34	DOWN
ENSMUSG00000033308	Dpyd	69.749	10.5888	4869	788	48.0214	9.61316	7319	1795	-2.71964	8.56353e-37	1.73925e-34	DOWN	-2.32059	2.66437e-28	2.18539e-26	DOWN
ENSMUSG00000069922	Ces3a	447.336	70.6119	6317	1063	225.582	8.47183	6955	320	-2.66338	1.9962e-36	3.84089e-34	DOWN	-4.73484	9.39989e-84	6.52389e-81	DOWN
ENSMUSG00000020051	Pah	589.334	95.7466	14573	2524	380.802	116.097	20559	7679	-2.62179	5.52273e-36	1.0301e-33	DOWN	-1.71371	2.54766e-17	9.15787e-16	DOWN
ENSMUSG00000020926	Adam11	4.91862	0.313279	324	22	5.72245	0.539168	823	95	-3.97273	2.93215e-35	5.20358e-33	DOWN	-3.40783	9.096e-41	1.60919e-38	DOWN
ENSMUSG00000042248	Cyp2c37	324.882	51.4886	4084	690	303.362	7.97038	8326	268	-2.65759	3.41853e-35	6.0084e-33	DOWN	-5.25025	4.96778e-97	5.60272e-94	DOWN
ENSMUSG00000045776	Lrtm1	3.88623	0.074393	196	4	6.01195	0.0815392	662	11	-5.70706	1.01806e-34	1.73916e-32	DOWN	-6.2042	2.80358e-69	1.23392e-66	DOWN
ENSMUSG00000033634	Cml2	318.77	53.6848	7252	1302	265.994	32.6693	13212	1988	-2.56993	1.70818e-34	2.89109e-32	DOWN	-3.02539	4.32018e-44	8.75929e-42	DOWN
ENSMUSG00000028024	Enpep	35.6872	5.24188	1488	233	29.1318	7.82758	2652	873	-2.76725	2.85574e-34	4.74546e-32	DOWN	-1.89596	1.90312e-19	8.21018e-18	DOWN
ENSMUSG00000035836	Ugt2b1	256.644	42.5836	4551	805	98.2798	35.4402	3805	1681	-2.5914	5.32712e-34	8.77247e-32	DOWN	-1.47151	3.50767e-13	8.36142e-12	DOWN
ENSMUSG00000051748	Wfdc21	795.037	127.955	2378	408	153.13	35.8724	1000	287	-2.63539	1.92435e-33	3.08554e-31	DOWN	-2.09381	8.11358e-21	3.76374e-19	DOWN
ENSMUSG00000024292	Cyp4f14	112.261	17.751	2017	340	89.6308	6.76256	3516	325	-2.66089	2.07173e-33	3.29297e-31	DOWN	-3.72835	4.93706e-57	1.56297e-54	DOWN
ENSMUSG00000025479	Cyp2e1	2913.58	517.094	36686	6941	4334.34	144.211	119155	4857	-2.49429	2.10757e-33	3.32106e-31	DOWN	-4.90956	2.35028e-94	2.49475e-91	DOWN
ENSMUSG00000058207	Serpina3k	5264.34	952.497	74630	14395	2684.83	820.152	83100	31100	-2.46647	7.21828e-33	1.10876e-30	DOWN	-1.71086	2.38574e-17	8.59295e-16	DOWN
ENSMUSG00000003526	Prodh	35.4246	5.25769	1125	178	37.9597	2.13076	2632	181	-2.75225	1.25305e-32	1.87741e-30	DOWN	-4.15503	1.57582e-64	5.9241e-62	DOWN
ENSMUSG00000052974	Cyp2f2	330.579	58.2978	5133	965	193.416	57.954	6557	2407	-2.50348	2.36473e-32	3.48588e-30	DOWN	-1.73873	1.60646e-17	5.89199e-16	DOWN
ENSMUSG00000026417	Pigr	352.347	64.3065	10891	2119	373.841	103.231	25229	8535	-2.45396	3.13419e-32	4.54681e-30	DOWN	-1.85655	8.62015e-20	3.7392e-18	DOWN
ENSMUSG00000026938	Fcna	36.6234	3.74934	394	43	42.1485	5.69914	990	164	-3.28806	2.13323e-31	2.99948e-29	DOWN	-2.88666	8.5244e-34	9.86043e-32	DOWN
ENSMUSG00000035780	Ugt2a3	177.861	31.9538	2595	497	115.18	22.7541	3669	888	-2.47669	1.19188e-30	1.62584e-28	DOWN	-2.33969	8.6069e-28	6.81191e-26	DOWN
ENSMUSG00000069324	Gm5096	533.696	102.118	6834	1394	528.948	93.5439	14788	3204	-2.38578	1.48022e-30	2.00422e-28	DOWN	-2.49941	2.75646e-32	2.81019e-30	DOWN
ENSMUSG00000053303	Slc22a26	8.83498	0.618977	241	18	65.0983	0.561926	3877	41	-3.83527	7.69386e-30	1.00454e-27	DOWN	-6.8561	6.51309e-119	1.67898e-115	DOWN
ENSMUSG00000072115	Ang	175.988	31.2205	1544	292	230.124	58.4221	4408	1371	-2.49491	1.69327e-29	2.1494e-27	DOWN	-1.97783	1.77504e-21	8.70395e-20	DOWN
ENSMUSG00000022181	C6	66.9572	12.3916	2215	437	11.4087	5.08558	824	450	-2.43388	2.00385e-29	2.52609e-27	DOWN	-1.16565	2.90762e-08	4.00145e-07	DOWN
ENSMUSG00000032207	Lipc	63.892	10.1425	845	143	69.9908	8.11288	2021	287	-2.65522	2.21877e-29	2.75898e-27	DOWN	-3.10888	1.4439e-41	2.65869e-39	DOWN
ENSMUSG00000005268	Prlr	12.5243	2.30041	1956	383	27.8726	4.09341	9504	1710	-2.44477	2.74628e-29	3.39184e-27	DOWN	-2.76747	5.54982e-38	8.41567e-36	DOWN
ENSMUSG00000023070	Rgn	631.953	126.961	6999	1499	567.977	26.3635	13734	781	-2.31543	3.97994e-29	4.88251e-27	DOWN	-4.42922	1.43606e-78	7.85264e-76	DOWN
ENSMUSG00000028240	Cyp7a1	57.611	10.6412	1747	344	69.9021	1.19588	4628	97	-2.43668	7.03683e-29	8.51829e-27	DOWN	-5.86919	3.74458e-105	5.19777e-102	DOWN
ENSMUSG00000002588	Pon1	141.221	28.0999	3168	672	170.975	6.18289	8374	371	-2.32932	3.32748e-28	3.87408e-26	DOWN	-4.78936	5.64235e-86	4.24234e-83	DOWN
ENSMUSG00000055730	Ces2a	75.378	14.2796	1639	331	66.1213	15.6462	3139	910	-2.40019	5.1009e-28	5.86411e-26	DOWN	-2.0793	8.39603e-23	4.52258e-21	DOWN
ENSMUSG00000074768	Bhmt	107.739	22.5142	4444	990	132.284	22.2332	11913	2453	-2.25864	1.1607e-27	1.2781e-25	DOWN	-2.57285	8.59712e-34	9.88121e-32	DOWN
ENSMUSG00000025533	Asl	92.0679	19.292	4217	942	71.3182	29.7594	7132	3646	-2.2547	3.30192e-27	3.57135e-25	DOWN	-1.26092	1.92109e-10	3.48754e-09	DOWN
ENSMUSG00000076441	Ass1	280.093	60.3241	5710	1311	357.567	148.966	15915	8123	-2.2151	5.44183e-27	5.81703e-25	DOWN	-1.26323	1.46845e-10	2.71481e-09	DOWN
ENSMUSG00000030934	Oat	392.205	84.697	5825	1341	342.469	27.3118	11105	1085	-2.21123	6.29758e-27	6.69264e-25	DOWN	-3.64837	2.38454e-59	8.43707e-57	DOWN
ENSMUSG00000052562	Slc22a30	35.7863	6.83964	1227	250	20.6522	2.0499	1546	188	-2.38741	7.90508e-27	8.35243e-25	DOWN	-3.33267	1.60791e-44	3.33504e-42	DOWN
ENSMUSG00000042102	Dmgdh	111.769	23.2174	2723	603	130.322	25.1972	6932	1642	-2.26725	9.00252e-27	9.4573e-25	DOWN	-2.37075	2.72649e-29	2.39997e-27	DOWN
ENSMUSG00000046687	Gm5424	862.59	189.955	9482	2226	749.958	306.295	17999	9006	-2.18302	1.28703e-26	1.33668e-24	DOWN	-1.29189	5.98455e-11	1.15499e-09	DOWN
ENSMUSG00000021884	Hacl1	28.2859	5.53098	1372	286	32.672	7.25285	3460	941	-2.35447	1.33526e-26	1.37894e-24	DOWN	-2.17144	1.49322e-24	9.13394e-23	DOWN
ENSMUSG00000026390	Marco	13.0467	0.811413	181	12	30.0103	1.23961	909	46	-4.0071	1.96553e-26	2.00715e-24	DOWN	-4.5975	5.28882e-60	1.94769e-57	DOWN
ENSMUSG00000102049	Zbed6	10.8382	1.44075	374	53	5.64106	0.639213	425	59	-2.91124	2.01439e-26	2.04561e-24	DOWN	-3.1416	9.6856e-31	9.19877e-29	DOWN
ENSMUSG00000030236	Slco1b2	195.266	43.3385	8026	1899	142.968	9.78685	12830	1076	-2.17172	2.52573e-26	2.5367e-24	DOWN	-3.8687	3.70307e-65	1.45265e-62	DOWN
ENSMUSG00000025813	Homer2	8.51152	1.47719	654	121	7.08754	0.637388	1189	131	-2.52656	7.66622e-26	7.57464e-24	DOWN	-3.47504	2.95635e-45	6.50578e-43	DOWN
ENSMUSG00000022304	Dpys	51.6867	10.4473	1318	284	73.0503	9.94022	4067	678	-2.30667	1.12347e-25	1.09234e-23	DOWN	-2.87754	7.09721e-39	1.11364e-36	DOWN
ENSMUSG00000022237	Ankrd33b	1.16261	0.10108	205	19	0.703937	0.139934	271	66	-3.5238	2.09401e-25	2.004e-23	DOWN	-2.3307	1.17199e-17	4.33371e-16	DOWN
ENSMUSG00000031767	Nudt7	44.6705	9.7673	2514	586	12.5983	3.87947	1548	584	-2.19329	2.71732e-25	2.58697e-23	DOWN	-1.6993	1.03554e-15	3.25544e-14	DOWN
ENSMUSG00000048087	Gm4737	229.746	51.2125	3295	783	290.296	57.5306	9090	2207	-2.16547	3.33001e-25	3.15384e-23	DOWN	-2.33512	1.0791e-28	9.01497e-27	DOWN
ENSMUSG00000035686	Thrsp	309.603	71.7914	5712	1412	140.414	45.3706	5656	2239	-2.10853	6.37043e-25	5.88106e-23	DOWN	-1.62986	1.0319e-15	3.24968e-14	DOWN
ENSMUSG00000021876	Rnase4	642.115	151.52	8833	2222	793.971	158.363	23846	5827	-2.08332	1.19347e-24	1.09077e-22	DOWN	-2.32585	9.28676e-29	7.86758e-27	DOWN
ENSMUSG00000003477	Inmt	201.947	45.6878	2778	670	194.913	23.8889	5854	879	-2.14409	1.42178e-24	1.28657e-22	DOWN	-3.02842	7.73401e-43	1.51696e-40	DOWN
ENSMUSG00000029656	C8b	102.292	23.2022	2349	568	33.7876	16.6059	1694	1020	-2.14036	2.99718e-24	2.65949e-22	DOWN	-1.0248	2.96276e-07	3.50347e-06	DOWN
ENSMUSG00000025004	Cyp2c40	23.5001	4.21248	539	103	113.407	14.7677	5679	906	-2.47993	4.75236e-24	4.15638e-22	DOWN	-2.94099	6.9714e-41	1.24553e-38	DOWN
ENSMUSG00000001670	Tat	675.217	164.993	11885	3096	680.769	237.098	26162	11163	-2.03294	8.71536e-24	7.47925e-22	DOWN	-1.52168	2.83716e-14	7.73361e-13	DOWN
ENSMUSG00000021228	Acot3	13.8546	1.93187	296	44	86.7174	1.71488	4045	98	-2.8423	1.04281e-23	8.90726e-22	DOWN	-5.66014	2.50226e-99	3.01022e-96	DOWN
ENSMUSG00000004558	Ndrg2	513.868	125.697	7639	1992	536.997	134.924	17429	5365	-2.03145	1.31687e-23	1.11959e-21	DOWN	-1.99277	3.30551e-22	1.71402e-20	DOWN
ENSMUSG00000030739	Myh14	2.11971	0.0209234	95	1	0.48032	0.00834315	47	1	-6.6626	2.17756e-23	1.80926e-21	DOWN	-5.84726	8.98453e-14	2.28991e-12	DOWN
ENSMUSG00000005677	Nr1i3	20.0334	4.42169	1190	280	38.1833	8.33296	4952	1324	-2.17974	2.7655e-23	2.27705e-21	DOWN	-2.19604	1.28713e-25	8.60233e-24	DOWN
ENSMUSG00000055737	Ghr	48.4425	11.8763	4029	1053	40.3772	7.28196	7332	1620	-2.0282	3.54328e-23	2.89141e-21	DOWN	-2.47114	2.12048e-31	2.06833e-29	DOWN
ENSMUSG00000049858	Suox	29.1557	5.27285	472	91	32.8189	4.57247	1160	198	-2.46712	5.26658e-23	4.20383e-21	DOWN	-2.84348	6.5027e-34	7.5704e-32	DOWN
ENSMUSG00000087579	1500017E21Rik	5.71578	0.89096	337	56	3.43361	0.16486	442	26	-2.68152	6.88139e-23	5.44524e-21	DOWN	-4.38042	3.35941e-45	7.30368e-43	DOWN
ENSMUSG00000069456	Rdh16	9.50485	1.83801	553	114	10.3206	1.49077	1311	232	-2.37052	8.15469e-23	6.42498e-21	DOWN	-2.7914	1.38283e-33	1.54988e-31	DOWN
ENSMUSG00000037826	Ppm1k	13.5478	2.64937	590	123	8.22447	1.48513	782	173	-2.35434	8.28076e-23	6.49631e-21	DOWN	-2.46933	8.49937e-26	5.74424e-24	DOWN
ENSMUSG00000022149	C9	224.483	57.0819	5124	1389	71.3544	22.1931	3556	1355	-1.9755	2.26473e-22	1.73937e-20	DOWN	-1.68489	2.16614e-16	7.21181e-15	DOWN
ENSMUSG00000063730	Hsd3b2	9.06265	1.60955	375	71	3.79667	0.596306	343	66	-2.49328	7.15399e-22	5.25172e-20	DOWN	-2.67061	4.84581e-23	2.63381e-21	DOWN
ENSMUSG00000035000	Dpp4	26.0414	6.16865	1287	325	20.361	4.24377	2197	561	-2.07778	7.71801e-22	5.6431e-20	DOWN	-2.26239	1.54437e-25	1.02835e-23	DOWN
ENSMUSG00000075543	Urad	63.2678	10.6613	334	60	58.4764	12.8179	674	181	-2.56908	8.07608e-22	5.85804e-20	DOWN	-2.18969	7.77484e-21	3.62525e-19	DOWN
ENSMUSG00000027597	Ahcy	106.68	26.8237	2313	620	166.209	34.3478	7868	1992	-1.9917	1.30931e-21	9.38541e-20	DOWN	-2.27471	2.05282e-27	1.58984e-25	DOWN
ENSMUSG00000015806	Qdpr	70.6441	17.8445	2243	604	54.1389	21.1945	3753	1800	-1.98509	1.88841e-21	1.33791e-19	DOWN	-1.35298	1.61361e-11	3.35844e-10	DOWN
ENSMUSG00000021573	Tppp	6.3034	0.932405	260	41	4.05301	0.861047	365	95	-2.7571	2.17037e-21	1.53175e-19	DOWN	-2.23483	1.54285e-18	6.02614e-17	DOWN
ENSMUSG00000037942	Crp	187.064	49.3769	4627	1302	103.326	30.8034	5580	2038	-1.92163	2.45218e-21	1.72398e-19	DOWN	-1.74604	1.38112e-17	5.08618e-16	DOWN
ENSMUSG00000026950	Neb	1.21974	0.175661	241	37	1.16138	0.208137	501	110	-2.79571	3.43831e-21	2.38969e-19	DOWN	-2.48023	1.79299e-23	1.0048e-21	DOWN
ENSMUSG00000026170	Cyp27a1	77.8717	19.5317	1668	446	109.716	24.7668	5131	1419	-1.99528	3.99756e-21	2.74704e-19	DOWN	-2.1473	1.05203e-24	6.50131e-23	DOWN
ENSMUSG00000061353	Cxcl12	28.4932	7.36774	2543	701	21.8928	6.05294	4266	1445	-1.95132	4.5507e-21	3.11544e-19	DOWN	-1.85475	2.68203e-19	1.14685e-17	DOWN
ENSMUSG00000063856	Gpx1	164.916	43.9601	3878	1102	90.6888	28.7288	4656	1807	-1.90747	5.71783e-21	3.88536e-19	DOWN	-1.65843	4.28179e-16	1.37727e-14	DOWN
ENSMUSG00000036585	Fgf1	10.9594	2.65139	822	212	10.0759	2.13834	1650	429	-2.04735	5.0833e-20	3.29495e-18	DOWN	-2.23635	1.84079e-24	1.10807e-22	DOWN
ENSMUSG00000038641	Akr1d1	86.4718	22.8483	1736	489	69.7208	20.6146	3056	1107	-1.92014	5.72196e-20	3.69582e-18	DOWN	-1.75792	1.77665e-17	6.48982e-16	DOWN
ENSMUSG00000030737	Slco2b1	13.7374	3.32813	786	203	27.6336	4.33211	3452	663	-2.04533	8.09018e-20	5.17065e-18	DOWN	-2.67328	2.72162e-34	3.27411e-32	DOWN
ENSMUSG00000056973	Ces1d	196.582	55.1606	4269	1277	241.199	45.6039	11436	2649	-1.83342	9.74798e-20	6.18692e-18	DOWN	-2.40299	3.55968e-30	3.27726e-28	DOWN
ENSMUSG00000044206	Vsig4	27.8005	5.33763	342	70	40.0612	10.4845	1076	345	-2.38084	1.05099e-19	6.64742e-18	DOWN	-1.93394	1.36024e-18	5.336e-17	DOWN
ENSMUSG00000038591	Colec10	13.3174	2.78924	421	94	11.3734	2.18781	785	185	-2.25536	1.09481e-19	6.9007e-18	DOWN	-2.3781	2.44475e-24	1.45117e-22	DOWN
ENSMUSG00000037797	Adh4	48.5933	11.3358	571	142	35.6653	7.604	915	239	-2.09988	2.44232e-19	1.51333e-17	DOWN	-2.22969	1.28316e-22	6.83026e-21	DOWN
ENSMUSG00000073424	Cyp4f15	44.0145	11.2111	917	249	49.2227	11.1794	2239	623	-1.97306	2.47149e-19	1.52623e-17	DOWN	-2.13848	2.3571e-23	1.31277e-21	DOWN
ENSMUSG00000057037	Cfhr1	74.4285	19.4176	1129	314	51.4516	12.3231	1704	500	-1.93849	2.55918e-19	1.56977e-17	DOWN	-2.06186	1.31788e-21	6.60587e-20	DOWN
ENSMUSG00000036110	Slc17a2	18.9248	5.07025	1397	399	16.3183	5.68746	2630	1123	-1.90015	3.26753e-19	1.98429e-17	DOWN	-1.52064	1.01613e-13	2.57891e-12	DOWN
ENSMUSG00000052957	Gas1	5.04735	0.275815	103	6	5.25204	0.128246	234	7	-4.19375	3.83326e-19	2.32014e-17	DOWN	-5.3559	2.48423e-39	3.96708e-37	DOWN
ENSMUSG00000015854	Cd5l	118.089	32.3559	1657	484	132.133	55.2852	4048	2075	-1.86777	4.51399e-19	2.70529e-17	DOWN	-1.25703	2.81917e-10	4.99233e-09	DOWN
ENSMUSG00000057228	Aadat	39.0463	8.94652	479	117	42.3765	8.62452	1135	283	-2.12579	7.91582e-19	4.66752e-17	DOWN	-2.29675	1.77996e-24	1.07783e-22	DOWN
ENSMUSG00000050440	Hamp	215.525	52.4518	609	158	969.805	36.6492	5983	277	-2.03879	8.85148e-19	5.18577e-17	DOWN	-4.72584	9.91152e-83	6.6242e-80	DOWN
ENSMUSG00000078964	Ces1b	141.186	39.8283	1912	575	189.973	27.9926	5617	1014	-1.82573	1.30929e-18	7.57359e-17	DOWN	-2.76267	5.75885e-37	8.31348e-35	DOWN
ENSMUSG00000061959	Ces1e	25.9002	6.27708	538	139	33.582	6.62328	1523	368	-2.0448	2.05834e-18	1.17945e-16	DOWN	-2.34207	4.0699e-26	2.85764e-24	DOWN
ENSMUSG00000016756	Cmah	19.5394	5.48757	1493	447	11.1193	2.66166	1855	544	-1.83215	2.50986e-18	1.43368e-16	DOWN	-2.06267	9.38906e-22	4.74581e-20	DOWN
ENSMUSG00000064225	Paqr9	36.4005	10.4599	2099	643	43.4716	9.12206	5473	1407	-1.79909	2.51851e-18	1.43414e-16	DOWN	-2.25264	8.76103e-27	6.40051e-25	DOWN
ENSMUSG00000030382	Slc27a5	187.373	56.4245	5146	1652	163.369	41.2869	9796	3033	-1.73152	4.20957e-18	2.38225e-16	DOWN	-1.98438	6.26187e-22	3.19196e-20	DOWN
ENSMUSG00000067144	Slc22a7	10.4107	1.22068	144	18	6.02661	1.45952	182	54	-3.09231	4.33104e-18	2.43591e-16	DOWN	-2.04585	1.31788e-12	3.01026e-11	DOWN
ENSMUSG00000025317	Car5a	36.3509	7.9055	358	83	54.8316	10.0976	1179	266	-2.20106	4.5502e-18	2.53576e-16	DOWN	-2.441	5.10308e-27	3.80517e-25	DOWN
ENSMUSG00000062410	Hsd3b3	24.3112	6.97407	1393	426	18.3372	4.18231	2294	641	-1.80155	1.05196e-17	5.72283e-16	DOWN	-2.1324	2.48681e-23	1.38075e-21	DOWN
ENSMUSG00000074491	Clec4g	20.8309	5.27444	552	149	18.3906	4.96609	1064	352	-1.98163	1.32724e-17	7.11455e-16	DOWN	-1.88878	6.74567e-18	2.5202e-16	DOWN
ENSMUSG00000042834	Nrep	12.9413	2.36481	231	45	12.2909	1.23573	479	59	-2.45219	1.50663e-17	8.05253e-16	DOWN	-3.31416	4.05169e-34	4.81005e-32	DOWN
ENSMUSG00000057836	Xlr3a	1.45434	0.0209815	65	1	0.819838	0.033457	80	4	-6.1151	2.32721e-17	1.22591e-15	DOWN	-4.61496	1.62839e-18	6.33281e-17	DOWN
ENSMUSG00000034858	Fam214a	19.6097	5.14809	611	171	21.8735	6.05934	1488	505	-1.92946	2.39958e-17	1.2604e-15	DOWN	-1.85195	5.67099e-18	2.13194e-16	DOWN
ENSMUSG00000030340	Scnn1a	2.00326	0.282488	153	23	3.01647	0.274118	503	56	-2.82609	3.25298e-17	1.69889e-15	DOWN	-3.45999	2.86884e-36	4.04439e-34	DOWN
ENSMUSG00000032079	Apoa5	369.2	116.076	6552	2196	406.596	109.314	15754	5189	-1.66934	3.63494e-17	1.88759e-15	DOWN	-1.89512	2.04084e-20	9.27633e-19	DOWN
ENSMUSG00000025815	Dhtkd1	10.3504	2.7172	586	164	11.0589	1.88194	1367	285	-1.92949	3.93764e-17	2.03323e-15	DOWN	-2.55491	1.72248e-29	1.55411e-27	DOWN
ENSMUSG00000055546	Timd4	6.07643	0.375834	91	6	7.64592	0.52423	250	21	-4.01506	4.73142e-17	2.4158e-15	DOWN	-3.86642	2.22847e-31	2.16198e-29	DOWN
ENSMUSG00000033174	Mgll	14.64	4.09065	799	238	17.4307	5.29514	2077	773	-1.83952	5.08366e-17	2.58842e-15	DOWN	-1.71889	2.25934e-16	7.4807e-15	DOWN
ENSMUSG00000037798	Mat1a	1311.77	420.291	29002	9906	1200.1	483.108	57930	28570	-1.64206	5.65019e-17	2.86888e-15	DOWN	-1.31274	2.80714e-11	5.59723e-10	DOWN
ENSMUSG00000020072	Pbld2	44.7734	13.8142	2189	720	50.1107	15.2094	5349	1989	-1.69648	9.41403e-17	4.7145e-15	DOWN	-1.72016	3.82221e-17	1.34448e-15	DOWN
ENSMUSG00000027762	Sucnr1	11.0116	1.61618	147	23	8.98919	0.560091	262	20	-2.76837	1.58091e-16	7.76812e-15	DOWN	-4.00446	3.33927e-33	3.67422e-31	DOWN
ENSMUSG00000000301	Pemt	67.0125	20.4208	1416	460	65.0711	26.6807	3002	1508	-1.71439	1.82968e-16	8.9186e-15	DOWN	-1.28622	1.47251e-10	2.71692e-09	DOWN
ENSMUSG00000029630	Cyp3a25	184.434	59.3188	4159	1426	154.243	70.9742	7594	4281	-1.63654	1.89185e-16	9.19709e-15	DOWN	-1.11984	1.08118e-08	1.58746e-07	DOWN
ENSMUSG00000094156	Sult2a7	10.838	0.303544	67	2	66.2361	0.120971	894	2	-5.15805	2.50387e-16	1.19376e-14	DOWN	-9.09681	3.87523e-90	3.49643e-87	DOWN
ENSMUSG00000037780	Mbl1	135.824	39.6676	864	269	72.4345	23.92	1006	407	-1.77571	2.52094e-16	1.19689e-14	DOWN	-1.59846	1.11444e-13	2.81654e-12	DOWN
ENSMUSG00000056666	Retsat	30.1181	8.84851	894	280	39.2547	16.2348	2544	1289	-1.76712	2.68212e-16	1.26683e-14	DOWN	-1.27378	2.46767e-10	4.40804e-09	DOWN
ENSMUSG00000049555	Tmie	6.77756	1.0796	159	27	2.94806	1.40236	151	88	-2.65028	2.79087e-16	1.3148e-14	DOWN	-1.07191	4.95254e-05	0.000385376	DOWN
ENSMUSG00000031613	Hpgd	62.9692	18.132	746	229	69.5899	12.528	1800	397	-1.7961	3.28628e-16	1.5324e-14	DOWN	-2.47372	5.85005e-29	5.0752e-27	DOWN
ENSMUSG00000022843	Clcn2	5.15263	1.2989	387	104	6.40923	1.13988	1051	229	-1.98802	3.69299e-16	1.71766e-14	DOWN	-2.49127	2.32359e-27	1.78422e-25	DOWN
ENSMUSG00000017718	Afmid	18.8422	5.36788	675	205	25.9287	7.62868	2028	731	-1.81155	4.40118e-16	2.04186e-14	DOWN	-1.76505	4.71309e-17	1.64502e-15	DOWN
ENSMUSG00000031545	Gpat4	58.0912	18.187	1579	527	38.7898	18.3342	2302	1333	-1.67541	4.73408e-16	2.18521e-14	DOWN	-1.08114	5.34322e-08	7.08437e-07	DOWN
ENSMUSG00000090264	Eif4ebp3	28.4738	4.39059	146	24	20.0983	7.87444	225	108	-2.69715	5.63082e-16	2.58607e-14	DOWN	-1.35182	1.04408e-07	1.32867e-06	DOWN
ENSMUSG00000026669	Mcm10	4.54912	1.1143	337	88	2.68331	1.16072	434	230	-2.02945	5.78069e-16	2.64163e-14	DOWN	-1.20899	7.54413e-08	9.85763e-07	DOWN
ENSMUSG00000068083	Cyp2d40	67.238	18.7574	538	160	45.6793	9.99884	798	214	-1.84181	8.97444e-16	4.07057e-14	DOWN	-2.19171	1.54083e-21	7.63852e-20	DOWN
ENSMUSG00000078866	Gm14420	24.2832	6.13272	364	98	17.1722	5.16272	562	207	-1.98536	9.93141e-16	4.48238e-14	DOWN	-1.73387	3.64745e-14	9.75086e-13	DOWN
ENSMUSG00000062624	Cyp2c67	151.382	48.5653	1807	618	88.0227	14.5951	2294	466	-1.6402	1.09128e-15	4.90109e-14	DOWN	-2.59239	8.29727e-32	8.18165e-30	DOWN
ENSMUSG00000040127	Sdr9c7	4.6022	0.936725	212	46	1.86926	0.470719	188	58	-2.29663	1.3568e-15	6.04903e-14	DOWN	-1.98953	1.87377e-12	4.22124e-11	DOWN
ENSMUSG00000057068	Fam47e	6.74017	1.42111	218	49	3.11545	0.439236	220	38	-2.24577	1.59503e-15	7.04239e-14	DOWN	-2.82637	6.53507e-21	3.06299e-19	DOWN
ENSMUSG00000057400	Ces1c	738.317	250.988	13245	4800	1055.67	183.307	41348	8796	-1.55662	1.6481e-15	7.25002e-14	DOWN	-2.52583	4.83935e-33	5.26061e-31	DOWN
ENSMUSG00000029864	Gstk1	35.222	10.0556	552	168	26.4781	6.65553	906	279	-1.80848	1.70883e-15	7.47265e-14	DOWN	-1.99218	5.11661e-19	2.12251e-17	DOWN
ENSMUSG00000000673	Haao	292.929	96.3454	2467	865	267.247	95.4856	4914	2151	-1.60427	1.75607e-15	7.6609e-14	DOWN	-1.48482	1.83523e-13	4.53654e-12	DOWN
ENSMUSG00000022235	Cmbl	67.4021	19.9517	694	219	68.0153	19.4255	1529	535	-1.75628	1.85824e-15	8.08731e-14	DOWN	-1.80791	2.36615e-17	8.53943e-16	DOWN
ENSMUSG00000057103	Cml1	50.6209	15.174	726	232	22.4828	6.07369	704	233	-1.73813	2.45811e-15	1.05971e-13	DOWN	-1.88818	8.67429e-17	2.95893e-15	DOWN
ENSMUSG00000028715	Cyp4a14	14.3683	3.51188	284	74	82.146	2.49669	3545	132	-2.03257	4.046e-15	1.71993e-13	DOWN	-5.0401	1.93931e-85	1.39979e-82	DOWN
ENSMUSG00000078689	Mup6	36.1559	9.03674	304	81	2.83263	0.222315	52	5	-2.00036	4.50783e-15	1.90297e-13	DOWN	-3.67146	1.01667e-10	1.90904e-09	DOWN
ENSMUSG00000072664	Ugt3a1	13.8749	3.50878	319	86	10.4787	2.53668	526	156	-1.98343	4.61133e-15	1.93771e-13	DOWN	-2.04645	6.53386e-18	2.44613e-16	DOWN
ENSMUSG00000096105	Bhmt-ps1	22.9978	4.67035	194	42	40.1248	7.31259	739	165	-2.29989	4.79506e-15	2.0103e-13	DOWN	-2.45604	2.61432e-25	1.72173e-23	DOWN
ENSMUSG00000019838	Slc16a10	25.7165	8.15037	956	323	23.8284	2.87623	1934	286	-1.65776	6.09901e-15	2.52798e-13	DOWN	-3.05043	3.93275e-40	6.63238e-38	DOWN
ENSMUSG00000032204	Aqp9	38.7102	13.186	2718	987	43.314	10.2177	6640	1919	-1.5537	6.427e-15	2.6579e-13	DOWN	-2.08376	1.23047e-23	6.96042e-22	DOWN
ENSMUSG00000041044	Lrit1	3.05297	0.283244	91	9	2.68907	0.288477	175	23	-3.43009	7.19818e-15	2.96341e-13	DOWN	-3.22058	9.58911e-22	4.83339e-20	DOWN
ENSMUSG00000055137	Sugct	18.7046	3.63368	169	35	13.4843	1.61372	266	39	-2.36389	7.71418e-15	3.1616e-13	DOWN	-3.06281	6.71852e-25	4.22424e-23	DOWN
ENSMUSG00000032310	Cyp1a2	229.229	78.9891	2989	1098	264.499	94.8447	7530	3308	-1.53706	9.98592e-15	4.07439e-13	DOWN	-1.47962	1.71154e-13	4.23659e-12	DOWN
ENSMUSG00000027346	Gpcpd1	22.0995	7.36846	1598	568	20.4214	9.08927	3224	1758	-1.58458	1.02232e-14	4.16191e-13	DOWN	-1.16785	4.16964e-09	6.3872e-08	DOWN
ENSMUSG00000023243	Kcnk5	10.6538	2.54902	247	63	13.671	3.35409	692	208	-2.06336	1.32721e-14	5.37916e-13	DOWN	-2.02712	1.23991e-18	4.91739e-17	DOWN
ENSMUSG00000003809	Gcdh	89.6392	30.8075	2481	909	81.567	18.0595	4929	1337	-1.54085	1.52963e-14	6.15862e-13	DOWN	-2.17523	3.25973e-25	2.12353e-23	DOWN
ENSMUSG00000029695	Aass	79.982	27.4479	2389	874	67.0717	23.5183	4374	1879	-1.54298	1.57e-14	6.30728e-13	DOWN	-1.51192	7.99841e-14	2.05308e-12	DOWN
ENSMUSG00000025481	Urah	46.6741	14.9525	855	292	46.6058	20.3066	1864	995	-1.64224	1.9093e-14	7.63676e-13	DOWN	-1.19856	3.18978e-09	4.9365e-08	DOWN
ENSMUSG00000022514	Il1rap	13.0368	4.36235	1354	483	5.87409	2.24256	1332	623	-1.57941	1.99389e-14	7.94036e-13	DOWN	-1.38922	2.59125e-11	5.21865e-10	DOWN
ENSMUSG00000030364	Clec2h	3.30742	0.291986	85	8	1.15843	0.130918	65	9	-3.50174	2.03706e-14	8.09466e-13	DOWN	-3.14544	2.0503e-11	4.1995e-10	DOWN
ENSMUSG00000036570	Fxyd1	19.1646	5.96427	639	212	22.1574	7.56844	1613	675	-1.68403	2.30569e-14	9.12245e-13	DOWN	-1.54972	1.25514e-13	3.14569e-12	DOWN
ENSMUSG00000031173	Otc	103.005	36.3846	3115	1173	90.1459	16.3183	5952	1320	-1.50131	3.23844e-14	1.26757e-12	DOWN	-2.46577	3.69873e-31	3.55019e-29	DOWN
ENSMUSG00000030861	Acadsb	19.288	6.45097	1077	384	11.9513	4.74034	1457	708	-1.58012	4.25304e-14	1.65056e-12	DOWN	-1.33411	1.06906e-10	2.00117e-09	DOWN
ENSMUSG00000028179	Cth	83.7581	29.2481	2055	765	60.0178	26.1631	3215	1717	-1.51788	4.65666e-14	1.80337e-12	DOWN	-1.19786	1.80655e-09	2.90176e-08	DOWN
ENSMUSG00000030562	Nox4	6.16681	1.84646	448	143	0.80701	0.0720492	128	14	-1.73976	5.97871e-14	2.30073e-12	DOWN	-3.48553	2.06556e-19	8.87452e-18	DOWN
ENSMUSG00000032735	Ablim3	3.62068	0.566062	120	20	4.54664	0.496323	329	44	-2.67723	6.22716e-14	2.38629e-12	DOWN	-3.19545	1.26645e-28	1.05313e-26	DOWN
ENSMUSG00000074622	Mafb	13.5909	3.72346	315	92	24.0301	9.82334	1216	609	-1.86793	6.21878e-14	2.38629e-12	DOWN	-1.29056	5.11557e-10	8.79148e-09	DOWN
ENSMUSG00000041798	Gck	43.8636	15.1071	1419	521	28.741	6.51786	2030	564	-1.5378	6.34961e-14	2.42728e-12	DOWN	-2.14064	3.14173e-23	1.71795e-21	DOWN
ENSMUSG00000087382	Ctcflos	2.07664	0.203866	86	9	3.00827	0.758306	272	84	-3.34856	6.36067e-14	2.42728e-12	DOWN	-1.98808	3.10266e-14	8.39392e-13	DOWN
ENSMUSG00000035948	Acss3	1.44775	0	49	0	4.56046	0.243007	337	22	一	8.98453e-14	3.40017e-12	DOWN	-4.23011	6.36062e-39	1.00682e-36	DOWN
ENSMUSG00000054793	Cadm4	7.00122	1.02428	109	17	5.9133	1.801	201	75	-2.773	9.48336e-14	3.58154e-12	DOWN	-1.71516	1.82078e-10	3.30877e-09	DOWN
ENSMUSG00000032725	Folr2	15.4647	2.39678	115	19	16.938	2.91593	275	58	-2.68981	9.64561e-14	3.6353e-12	DOWN	-2.53823	6.61994e-20	2.89242e-18	DOWN
ENSMUSG00000071204	Gm10319	32.8262	10.0335	445	145	25.6103	10.6451	758	386	-1.71003	1.40061e-13	5.24626e-12	DOWN	-1.26653	3.08406e-09	4.78519e-08	DOWN
ENSMUSG00000017453	Pipox	82.1226	29.2909	1720	654	96.6368	31.9693	4419	1791	-1.48733	1.85847e-13	6.93399e-12	DOWN	-1.59589	4.27305e-15	1.25787e-13	DOWN
ENSMUSG00000032528	Vipr1	4.26834	0.95006	177	42	6.26257	1.73999	567	193	-2.16759	1.9916e-13	7.36934e-12	DOWN	-1.84768	1.47283e-15	4.55871e-14	DOWN
ENSMUSG00000099146	0610031O16Rik	17.67	5.14074	345	107	11.3775	1.93394	485	101	-1.78126	2.19055e-13	8.07278e-12	DOWN	-2.55656	2.58599e-24	1.52997e-22	DOWN
ENSMUSG00000025175	Fn3k	2.51316	0.37808	106	17	1.78091	0.381137	164	43	-2.73274	2.39423e-13	8.78798e-12	DOWN	-2.22424	1.50611e-13	3.75384e-12	DOWN
ENSMUSG00000042770	Hebp1	43.0977	15.1891	1227	461	58.2214	21.6669	3619	1650	-1.50458	2.71608e-13	9.92945e-12	DOWN	-1.42606	1.62874e-12	3.6923e-11	DOWN
ENSMUSG00000044080	S100a1	48.135	14.7614	416	136	27.4525	8.99774	518	208	-1.70526	2.87502e-13	1.04271e-11	DOWN	-1.6093	1.90485e-12	4.28592e-11	DOWN
ENSMUSG00000029273	Sult1d1	106.014	38.5174	1877	727	72.5635	30.8711	2805	1462	-1.46068	3.56821e-13	1.28392e-11	DOWN	-1.23299	7.37337e-10	1.23885e-08	DOWN
ENSMUSG00000032010	Usp2	4.04787	1.05382	227	63	5.38234	0.473325	659	71	-1.94154	4.3836e-13	1.56195e-11	DOWN	-3.50733	5.48987e-40	9.17267e-38	DOWN
ENSMUSG00000063415	Cyp26b1	0.830684	0.0299767	52	2	0.512175	0.0358339	70	6	-4.79238	4.48437e-13	1.59165e-11	DOWN	-3.83724	1.92619e-14	5.33918e-13	DOWN
ENSMUSG00000084839	Gm14097	16.0534	0.579317	52	2	27.0075	2.07753	191	18	-4.79238	4.48437e-13	1.59165e-11	DOWN	-3.70042	5.58381e-26	3.87538e-24	DOWN
ENSMUSG00000026185	Igfbp5	1.65002	0.273945	113	20	1.87932	0.502229	281	92	-2.59053	6.34497e-13	2.2261e-11	DOWN	-1.90379	1.54392e-13	3.84277e-12	DOWN
ENSMUSG00000035184	Fam124a	2.2909	0.299867	86	12	2.87942	1.43408	236	144	-2.93352	6.86091e-13	2.4025e-11	DOWN	-1.00565	2.54616e-05	0.000211633	DOWN
ENSMUSG00000002032	Tmem25	14.3377	4.28115	333	106	18.1824	5.4729	922	340	-1.74374	7.25265e-13	2.52999e-11	DOWN	-1.73216	2.54375e-15	7.63761e-14	DOWN
ENSMUSG00000039653	Baat	71.7518	26.1695	1484	577	47.7676	14.4789	2157	801	-1.45513	7.51351e-13	2.61102e-11	DOWN	-1.72208	1.88473e-16	6.28651e-15	DOWN
ENSMUSG00000047496	Rnf152	2.24973	0.628269	262	78	2.06871	0.825024	526	257	-1.8403	7.5838e-13	2.63044e-11	DOWN	-1.32622	2.17931e-09	3.45872e-08	DOWN
ENSMUSG00000036278	Macrod1	16.7422	3.52561	147	33	35.7852	3.91731	686	92	-2.24754	9.44495e-13	3.2513e-11	DOWN	-3.19143	6.34846e-36	8.61338e-34	DOWN
ENSMUSG00000028008	Asic5	7.25732	1.62505	155	37	3.10954	1.20781	145	69	-2.15895	1.00875e-12	3.44653e-11	DOWN	-1.36431	8.66042e-07	9.40297e-06	DOWN
ENSMUSG00000021340	Gpld1	82.8694	31.1457	2401	962	70.9163	27.9618	4486	2167	-1.41181	1.08379e-12	3.68913e-11	DOWN	-1.34266	1.96741e-11	4.04811e-10	DOWN
ENSMUSG00000021210	Akr1c6	385.923	148.38	5487	2249	218.736	24.086	6790	916	-1.37901	1.1675e-12	3.96198e-11	DOWN	-3.18292	1.32961e-46	3.11596e-44	DOWN
ENSMUSG00000029247	Paics	40.3	14.9674	1672	662	21.483	10.2815	1946	1141	-1.42895	1.26752e-12	4.29056e-11	DOWN	-1.06314	9.6707e-08	1.23589e-06	DOWN
ENSMUSG00000049152	Ugt3a2	80.2829	30.1873	2123	851	74.0966	11.098	4278	785	-1.41115	1.34291e-12	4.52896e-11	DOWN	-2.7391	4.60307e-36	6.2926e-34	DOWN
ENSMUSG00000000686	Abhd15	9.14969	2.50484	233	68	12.4103	2.17278	690	148	-1.869	1.57215e-12	5.2826e-11	DOWN	-2.51393	1.15918e-25	7.776e-24	DOWN
ENSMUSG00000033533	Acsm1	125.86	47.4928	2113	850	129.206	42.2211	4736	1896	-1.40604	1.59011e-12	5.33315e-11	DOWN	-1.61364	2.13429e-15	6.47282e-14	DOWN
ENSMUSG00000090306	Adh6-ps1	7.16853	1.70088	170	43	2.89705	1.43458	150	91	-2.0754	1.63835e-12	5.45491e-11	DOWN	-1.01395	0.000118121	0.000836867	DOWN
ENSMUSG00000031833	Mast3	8.16082	2.44964	300	96	12.0981	3.83405	971	377	-1.73614	2.2734e-12	7.51397e-11	DOWN	-1.65784	2.1807e-14	6.01694e-13	DOWN
ENSMUSG00000102095	C730036E19Rik	10.5336	1.23511	80	10	13.2675	0.639941	220	13	-3.09228	2.2955e-12	7.56025e-11	DOWN	-4.37382	4.91986e-33	5.28446e-31	DOWN
ENSMUSG00000074785	Plxnc1	6.50692	2.07297	371	126	5.30992	1.55401	661	237	-1.65028	3.12836e-12	1.02113e-10	DOWN	-1.7727	4.02703e-15	1.18933e-13	DOWN
ENSMUSG00000022464	Slc38a4	209.866	82.6068	6189	2597	166.62	66.7205	10728	5263	-1.34514	3.2783e-12	1.06437e-10	DOWN	-1.32035	2.73916e-11	5.47984e-10	DOWN
ENSMUSG00000057880	Abat	26.1212	9.96889	1723	701	34.8505	12.7354	5019	2247	-1.38971	3.90546e-12	1.25242e-10	DOWN	-1.45233	5.3654e-13	1.2656e-11	DOWN
ENSMUSG00000050445	Cyp8b1	10.4918	2.3034	141	33	17.7222	4.11714	520	148	-2.18742	3.93831e-12	1.26074e-10	DOWN	-2.10585	1.27062e-18	5.02815e-17	DOWN
ENSMUSG00000028655	Mfsd2a	15.9722	4.8592	296	96	42.2625	6.17304	1710	306	-1.71677	4.32922e-12	1.38346e-10	DOWN	-2.77532	2.10044e-34	2.61396e-32	DOWN
ENSMUSG00000066072	Cyp4a10	34.6006	12.3259	682	259	109.424	3.11061	4709	164	-1.4891	4.34449e-12	1.38592e-10	DOWN	-5.13658	3.28765e-90	3.1224e-87	DOWN
ENSMUSG00000054843	Atrnl1	7.25385	2.27502	329	110	5.70566	1.49195	565	181	-1.67287	4.47138e-12	1.42391e-10	DOWN	-1.93519	9.98691e-17	3.39386e-15	DOWN
ENSMUSG00000046532	Ar	1.35591	0.194529	85	13	3.19286	0.0656007	437	11	-2.8012	4.78153e-12	1.50953e-10	DOWN	-5.605	5.17835e-55	1.55739e-52	DOWN
ENSMUSG00000030946	Lhpp	9.55881	2.56807	206	59	19.2128	3.13992	904	181	-1.89615	5.04436e-12	1.58702e-10	DOWN	-2.61326	8.88534e-29	7.56302e-27	DOWN
ENSMUSG00000032786	Alas1	72.432	28.6492	3389	1429	116.823	30.5948	11934	3829	-1.33813	6.30786e-12	1.96425e-10	DOWN	-1.93297	4.81532e-21	2.28064e-19	DOWN
ENSMUSG00000028167	Bdh2	4.15871	0.911175	137	32	2.0299	0.556075	146	49	-2.19034	6.36484e-12	1.97526e-10	DOWN	-1.86806	3.97006e-10	6.91644e-09	DOWN
ENSMUSG00000021259	Cyp46a1	3.83465	0.256918	56	4	5.04947	0.640007	161	25	-3.89972	6.60497e-12	2.03596e-10	DOWN	-2.97997	4.09705e-19	1.72568e-17	DOWN
ENSMUSG00000019906	Lin7a	11.3602	3.88751	466	170	7.97232	0.884052	714	97	-1.54708	6.847e-12	2.10347e-10	DOWN	-3.1728	4.23434e-36	5.87759e-34	DOWN
ENSMUSG00000020538	Srebf1	69.5618	27.7453	4412	1876	81.7532	29.2008	11321	4954	-1.32605	7.4447e-12	2.27942e-10	DOWN	-1.48527	1.20683e-13	3.03728e-12	DOWN
ENSMUSG00000025964	Adam23	2.23614	0.710052	322	109	1.59991	0.711374	503	274	-1.65502	8.28806e-12	2.52917e-10	DOWN	-1.16931	1.07567e-07	1.36598e-06	DOWN
ENSMUSG00000008540	Mgst1	552.166	223.429	18483	7973	344.333	163.587	25165	14647	-1.30528	8.33884e-12	2.54043e-10	DOWN	-1.07374	3.14817e-08	4.3037e-07	DOWN
ENSMUSG00000043013	Onecut1	15.8351	5.60975	564	213	13.7212	3.18045	1067	303	-1.49712	8.36353e-12	2.54371e-10	DOWN	-2.1091	3.02276e-21	1.45069e-19	DOWN
ENSMUSG00000031640	Klkb1	72.6659	27.8107	1250	510	56.6866	25.254	2129	1162	-1.38564	9.55551e-12	2.8966e-10	DOWN	-1.1665	6.01799e-09	9.07224e-08	DOWN
ENSMUSG00000031958	Ldhd	17.1139	6.49531	1043	422	12.9565	5.51478	1724	899	-1.3977	1.08736e-11	3.26904e-10	DOWN	-1.2323	1.4465e-09	2.35366e-08	DOWN
ENSMUSG00000068246	Apol9b	89.5013	33.7409	953	383	91.063	38.6569	2117	1101	-1.40741	1.12258e-11	3.36386e-10	DOWN	-1.23614	8.79347e-10	1.46112e-08	DOWN
ENSMUSG00000092545	Gm20319	46.656	16.4008	491	184	27.8542	7.81541	640	220	-1.5083	1.34248e-11	4.00967e-10	DOWN	-1.8335	7.95744e-16	2.53696e-14	DOWN
ENSMUSG00000042118	Bhmt2	94.1056	36.9099	1600	669	87.6323	34.0825	3253	1550	-1.35027	1.471e-11	4.3721e-10	DOWN	-1.36243	1.3503e-11	2.82998e-10	DOWN
ENSMUSG00000022025	Lect1	3.46833	0.535856	85	14	1.43906	0.259332	77	17	-2.69432	1.53056e-11	4.53437e-10	DOWN	-2.47225	4.8663e-10	8.39507e-09	DOWN
ENSMUSG00000047638	Nr1h4	46.2555	17.6485	1008	410	43.2337	15.6116	2057	910	-1.39008	1.54089e-11	4.55758e-10	DOWN	-1.46954	9.64781e-13	2.22343e-11	DOWN
ENSMUSG00000028469	Npr2	5.90381	1.87698	298	101	8.13942	2.26643	897	306	-1.65323	1.69857e-11	5.00778e-10	DOWN	-1.84451	7.66182e-17	2.61851e-15	DOWN
ENSMUSG00000027947	Il6ra	9.09767	3.36639	687	271	7.8122	3.39626	1288	686	-1.4343	1.76111e-11	5.16715e-10	DOWN	-1.20178	4.99067e-09	7.61901e-08	DOWN
ENSMUSG00000030122	Ptms	90.8682	36.1808	1880	798	89.6811	39.3564	4051	2178	-1.32855	2.10121e-11	6.12567e-10	DOWN	-1.18821	2.05857e-09	3.27286e-08	DOWN
ENSMUSG00000032500	Dclk3	7.38772	1.85705	153	41	5.72802	1.28168	259	71	-1.99211	2.18412e-11	6.34715e-10	DOWN	-2.16	8.47135e-16	2.69129e-14	DOWN
ENSMUSG00000052392	Acot4	16.6483	5.58724	341	122	26.4089	5.67649	1181	311	-1.57517	3.04822e-11	8.69242e-10	DOWN	-2.21795	2.71901e-23	1.50044e-21	DOWN
ENSMUSG00000041571	Sepw1	67.6209	22.7464	343	123	91.5608	32.3561	1014	439	-1.57183	3.27549e-11	9.31145e-10	DOWN	-1.5007	2.02762e-12	4.52267e-11	DOWN
ENSMUSG00000042589	Cux2	1.24742	0.275322	119	28	7.21141	2.92745	1502	747	-2.17976	3.86815e-11	1.09114e-09	DOWN	-1.30064	2.66436e-10	4.74146e-09	DOWN
ENSMUSG00000097691	9030616G12Rik	11.716	0.845354	52	4	7.8429	0.673899	76	8	-3.79278	4.08836e-11	1.14794e-09	DOWN	-3.54078	4.03851e-14	1.07012e-12	DOWN
ENSMUSG00000063232	Serpina11	19.7964	7.0423	443	168	21.143	8.83776	1033	529	-1.49112	4.25153e-11	1.19156e-09	DOWN	-1.25843	1.78311e-09	2.86775e-08	DOWN
ENSMUSG00000049971	Glt1d1	11.8016	4.09574	373	138	9.65139	2.77973	666	235	-1.52678	5.46294e-11	1.5107e-09	DOWN	-1.79579	1.78674e-15	5.48328e-14	DOWN
ENSMUSG00000029776	Hibadh	23.1675	9.42463	1764	765	20.5487	5.42068	3416	1104	-1.2976	6.05544e-11	1.66949e-09	DOWN	-1.9225	2.48392e-20	1.11776e-18	DOWN
ENSMUSG00000063683	Glyat	30.4714	12.3399	1545	667	22.2582	7.57248	2464	1027	-1.30413	6.39894e-11	1.75889e-09	DOWN	-1.5555	3.43076e-14	9.22625e-13	DOWN
ENSMUSG00000025911	Adhfe1	16.4413	6.16371	578	231	19.7121	6.83793	1513	643	-1.41546	6.574e-11	1.79889e-09	DOWN	-1.52745	2.96931e-13	7.14416e-12	DOWN
ENSMUSG00000018566	Slc2a4	1.49444	0.172527	65	8	0.863502	0.103147	82	12	-3.11471	6.71824e-11	1.83288e-09	DOWN	-3.0655	2.60619e-13	6.32106e-12	DOWN
ENSMUSG00000030972	Acsm5	42.7502	16.701	850	354	45.1272	15.7003	1959	835	-1.35599	6.77926e-11	1.84677e-09	DOWN	-1.5232	1.93776e-13	4.77038e-12	DOWN
ENSMUSG00000024697	Gna14	2.61632	0.281629	61	7	1.00188	0.144308	51	9	-3.21567	8.03798e-11	2.18315e-09	DOWN	-2.79548	1.27337e-08	1.85157e-07	DOWN
ENSMUSG00000071633	Gm4952	6.06526	1.31294	104	24	16.8817	4.01178	632	184	-2.20777	1.25754e-10	3.35081e-09	DOWN	-2.07315	4.72546e-19	1.96931e-17	DOWN
ENSMUSG00000010051	Hyal1	7.3417	2.65537	402	155	10.3974	3.40702	1243	499	-1.4672	1.34374e-10	3.57009e-09	DOWN	-1.60965	3.80194e-14	1.01373e-12	DOWN
ENSMUSG00000097762	4732463B04Rik	8.06657	2.22824	163	48	0.226659	0.0185046	10	1	-1.85605	1.53965e-10	4.06109e-09	DOWN	-3.61457	0.00788025	0.0332086	DOWN
ENSMUSG00000030470	Csrp3	11.1844	1.81854	75	13	15.2314	1.56104	223	28	-2.62064	1.60824e-10	4.23588e-09	DOWN	-3.28648	9.66709e-25	5.99459e-23	DOWN
ENSMUSG00000022040	Ephx2	216.686	92.0323	3039	1376	195.227	68.1608	5978	2557	-1.2354	1.61205e-10	4.23982e-09	DOWN	-1.51814	5.18014e-14	1.35472e-12	DOWN
ENSMUSG00000027796	Smad9	1.3245	0.101417	49	4	1.28757	0.111159	104	11	-3.70707	1.63327e-10	4.28944e-09	DOWN	-3.53395	9.28671e-18	3.44812e-16	DOWN
ENSMUSG00000000753	Serpinf1	113.397	48.2294	3112	1411	172.121	60.0767	10313	4410	-1.2334	1.67488e-10	4.38612e-09	DOWN	-1.51854	3.94447e-14	1.04828e-12	DOWN
ENSMUSG00000061292	Cyp3a59	30.752	11.8266	561	230	24.2283	10.9435	965	534	-1.37865	1.85265e-10	4.83779e-09	DOWN	-1.14662	3.36386e-08	4.56055e-07	DOWN
ENSMUSG00000053279	Aldh1a1	459.186	198.097	6497	2988	259.877	73.3234	8028	2775	-1.21287	1.9644e-10	5.10771e-09	DOWN	-1.82548	4.76639e-19	1.98178e-17	DOWN
ENSMUSG00000085995	Gm2788	2.91923	0.186714	44	3	5.46982	0.396858	180	16	-3.96669	2.41281e-10	6.22055e-09	DOWN	-3.7848	5.91876e-26	4.09211e-24	DOWN
ENSMUSG00000020743	Mif4gd	7.24735	2.37082	238	83	7.05727	2.69807	506	237	-1.61207	2.50873e-10	6.45874e-09	DOWN	-1.38718	6.55324e-10	1.1114e-08	DOWN
ENSMUSG00000010122	Slc47a1	19.8929	7.85847	653	275	27.1387	7.77873	1945	683	-1.33993	2.74931e-10	7.04833e-09	DOWN	-1.80274	1.39205e-17	5.116e-16	DOWN
ENSMUSG00000028003	Lrat	3.74204	0.992023	138	39	3.47754	0.648807	280	64	-1.91538	2.75913e-10	7.06361e-09	DOWN	-2.42221	6.17639e-19	2.5102e-17	DOWN
ENSMUSG00000025486	Sirt3	30.5094	11.6437	467	190	31.6283	11.4061	1057	467	-1.3897	3.35938e-10	8.51679e-09	DOWN	-1.47141	4.35175e-12	9.51847e-11	DOWN
ENSMUSG00000038522	AI317395	24.8451	9.58575	513	211	24.6224	7.53217	1110	416	-1.374	3.57095e-10	9.00322e-09	DOWN	-1.70883	2.37513e-15	7.16709e-14	DOWN
ENSMUSG00000005514	Por	83.3475	36.0557	2910	1342	163.706	65.9498	12479	6159	-1.20891	3.64322e-10	9.1728e-09	DOWN	-1.31167	3.46442e-11	6.83228e-10	DOWN
ENSMUSG00000020774	Aspa	2.08867	0.470217	100	24	1.35844	0.226449	142	29	-2.15119	3.91932e-10	9.83862e-09	DOWN	-2.58469	4.37656e-15	1.28415e-13	DOWN
ENSMUSG00000009614	Sardh	94.6281	41.3644	4691	2186	97.9551	32.7905	10602	4348	-1.19388	4.03525e-10	1.00765e-08	DOWN	-1.57884	4.63621e-15	1.35592e-13	DOWN
ENSMUSG00000036885	Arhgef26	6.14919	2.39498	513	213	4.89722	1.62223	892	362	-1.36038	4.26959e-10	1.06182e-08	DOWN	-1.59399	1.88728e-13	4.65246e-12	DOWN
ENSMUSG00000030157	Clec2d	125.481	52.4013	1049	467	39.5572	10.1963	722	228	-1.2598	4.95005e-10	1.22273e-08	DOWN	-1.95589	7.68215e-18	2.85823e-16	DOWN
ENSMUSG00000028573	Fggy	10.0852	4.02735	599	255	8.15885	2.50522	1058	398	-1.32434	5.29246e-10	1.30379e-08	DOWN	-1.70343	3.35883e-15	9.98517e-14	DOWN
ENSMUSG00000025574	Tk1	3.67414	1.16113	187	63	3.73463	0.940214	415	128	-1.66188	6.82506e-10	1.65678e-08	DOWN	-1.9899	2.77594e-16	9.07462e-15	DOWN
ENSMUSG00000022887	Masp1	39.6492	16.3212	752	330	55.4947	22.9639	2298	1165	-1.28055	7.45399e-10	1.79751e-08	DOWN	-1.27298	2.79865e-10	4.96086e-09	DOWN
ENSMUSG00000034522	Zfp395	10.9107	3.99091	318	124	16.4692	6.5162	1048	508	-1.45096	8.27024e-10	1.9891e-08	DOWN	-1.33767	1.96131e-10	3.5534e-09	DOWN
ENSMUSG00000040134	Rdh7	535.305	239.663	6648	3173	379.904	153.226	10301	5090	-1.15935	9.41284e-10	2.25797e-08	DOWN	-1.30998	3.82736e-11	7.5152e-10	DOWN
ENSMUSG00000040963	Asgr2	63.9744	27.2565	1037	471	87.7069	27.3768	3104	1187	-1.2309	1.12941e-09	2.66725e-08	DOWN	-1.67974	3.12096e-16	1.01473e-14	DOWN
ENSMUSG00000033530	Ttc7b	5.14448	1.34487	122	34	4.92498	1.32423	255	84	-1.93556	1.20132e-09	2.83341e-08	DOWN	-1.89497	4.84522e-13	1.14891e-11	DOWN
ENSMUSG00000025279	Dnase1l3	11.9396	4.66658	432	180	17.064	5.80692	1348	562	-1.35532	1.20395e-09	2.83595e-08	DOWN	-1.55511	1.61407e-13	4.01183e-12	DOWN
ENSMUSG00000045282	Tmem86b	11.3534	4.09614	273	105	9.71445	2.45654	510	158	-1.47079	1.2773e-09	2.9933e-08	DOWN	-1.9835	5.88296e-17	2.0415e-15	DOWN
ENSMUSG00000075705	Msrb1	129.267	56.6563	1633	763	91.6204	40.3368	2527	1363	-1.19005	1.40569e-09	3.2732e-08	DOWN	-1.18357	3.23483e-09	5.00193e-08	DOWN
ENSMUSG00000029716	Tfr2	45.2008	20.4525	2751	1327	53.5971	24.9393	7122	4060	-1.14407	2.42076e-09	5.45611e-08	DOWN	-1.10373	1.70534e-08	2.43649e-07	DOWN
ENSMUSG00000038704	Aspdh	21.9726	8.65032	386	162	26.9848	10.662	1035	501	-1.34488	2.63956e-09	5.93462e-08	DOWN	-1.33968	1.95896e-10	3.55271e-09	DOWN
ENSMUSG00000022679	Mpv17l	1.64199	0.47481	133	41	1.50978	0.346164	267	75	-1.79002	2.72095e-09	6.11011e-08	DOWN	-2.12481	1.67433e-15	5.15586e-14	DOWN
ENSMUSG00000044378	Slc15a5	1.38464	0.120819	43	4	0.457216	0.0120407	31	1	-3.5186	2.72686e-09	6.11586e-08	DOWN	-5.24688	1.29729e-09	2.12043e-08	DOWN
ENSMUSG00000027556	Car1	3.16639	0.222773	40	3	2.17541	0.266335	60	9	-3.82919	2.83788e-09	6.33378e-08	DOWN	-3.02997	2.22191e-10	3.98552e-09	DOWN
ENSMUSG00000006494	Pdk1	11.534	5.01206	898	416	13.4599	4.92666	2288	1026	-1.20241	3.4067e-09	7.57555e-08	DOWN	-1.44999	1.24588e-12	2.84942e-11	DOWN
ENSMUSG00000027016	Zfp385b	2.04943	0.644943	155	52	3.22784	1.043	533	211	-1.66798	3.43695e-09	7.63354e-08	DOWN	-1.62982	1.00471e-12	2.3125e-11	DOWN
ENSMUSG00000021238	Aldh6a1	140.147	64.346	3226	1579	131.882	48.4642	6628	2984	-1.12301	3.84265e-09	8.5036e-08	DOWN	-1.44426	5.97687e-13	1.40068e-11	DOWN
ENSMUSG00000030834	Abcc6	24.424	10.7995	1048	494	34.6275	14.1235	3244	1621	-1.17733	4.29678e-09	9.45137e-08	DOWN	-1.29382	1.10155e-10	2.05558e-09	DOWN
ENSMUSG00000039976	Tbc1d16	5.32639	1.99854	265	106	6.1036	1.90113	663	253	-1.41421	5.2118e-09	1.13548e-07	DOWN	-1.68281	5.3084e-14	1.38026e-12	DOWN
ENSMUSG00000011382	Dhdh	54.2833	24.4931	1422	684	43.274	15.3704	2475	1077	-1.14813	5.41749e-09	1.17608e-07	DOWN	-1.49334	2.73125e-13	6.59778e-12	DOWN
ENSMUSG00000054477	Kcnn2	1.92653	0.653438	177	64	1.72988	0.626653	347	154	-1.55989	5.88139e-09	1.26926e-07	DOWN	-1.46494	7.6477e-10	1.28136e-08	DOWN
ENSMUSG00000032370	Lactb	23.5759	9.31517	330	139	14.0704	6.99778	430	262	-1.33966	7.13533e-09	1.52368e-07	DOWN	-1.0077	4.39922e-06	4.25651e-05	DOWN
ENSMUSG00000046027	Stard5	22.9872	10.2628	977	465	22.0917	6.96658	2050	792	-1.16341	7.20878e-09	1.53756e-07	DOWN	-1.66498	1.56009e-15	4.81227e-14	DOWN
ENSMUSG00000035864	Syt1	1.04263	0.291692	114	34	1.48709	0.478691	355	140	-1.83771	8.27111e-09	1.758e-07	DOWN	-1.63533	1.07223e-11	2.26562e-10	DOWN
ENSMUSG00000019737	Syne4	1.09376	0.182026	62	11	0.492885	0.217643	61	33	-2.58708	8.6025e-09	1.82419e-07	DOWN	-1.17929	0.000855913	0.00489229	DOWN
ENSMUSG00000027765	P2ry1	4.29897	1.60269	234	93	1.69975	0.473916	202	69	-1.4235	9.55328e-09	2.01412e-07	DOWN	-1.84262	1.69698e-11	3.51977e-10	DOWN
ENSMUSG00000031327	Chic1	0.924707	0.110737	47	6	1.21653	0.0956224	135	13	-3.06186	1.08965e-08	2.28152e-07	DOWN	-3.66928	4.08521e-21	1.9502e-19	DOWN
ENSMUSG00000019768	Esr1	2.53488	1.01702	332	142	2.59832	0.830648	743	291	-1.31757	1.16855e-08	2.44113e-07	DOWN	-1.64527	1.03107e-13	2.61315e-12	DOWN
ENSMUSG00000040706	Agmat	54.6571	23.6038	530	244	78.0307	24.4435	1652	634	-1.21139	1.26772e-08	2.64227e-07	DOWN	-1.67459	1.97227e-15	6.00162e-14	DOWN
ENSMUSG00000038967	Pdk2	19.0568	8.18882	513	235	32.1573	13.0963	1890	943	-1.21858	1.33464e-08	2.76912e-07	DOWN	-1.29599	2.07264e-10	3.73635e-09	DOWN
ENSMUSG00000036216	Leap2	50.2791	17.6864	184	69	9.0113	2.9626	72	29	-1.50732	1.34461e-08	2.78348e-07	DOWN	-1.60487	1.02458e-05	9.23503e-05	DOWN
ENSMUSG00000020027	Socs2	1.85467	0.646194	175	65	3.57752	0.82413	737	208	-1.52112	1.47792e-08	3.04908e-07	DOWN	-2.11801	2.96039e-20	1.32228e-18	DOWN
ENSMUSG00000033720	Sfxn5	3.61743	1.42015	270	113	1.89618	0.931649	309	186	-1.34892	1.79308e-08	3.6662e-07	DOWN	-1.02524	7.73506e-06	7.15424e-05	DOWN
ENSMUSG00000030630	Fah	216.212	103.608	3688	1884	249.105	117.172	9277	5346	-1.06132	1.88835e-08	3.83525e-07	DOWN	-1.08813	2.43741e-08	3.39375e-07	DOWN
ENSMUSG00000092595	Gm20427	6.5046	2.24214	166	61	3.1587	1.37702	176	94	-1.53659	2.06674e-08	4.18361e-07	DOWN	-1.19778	3.94112e-06	3.83589e-05	DOWN
ENSMUSG00000062949	Atp11c	30.1392	14.359	2154	1094	20.6873	8.16045	3228	1560	-1.06968	2.23514e-08	4.50454e-07	DOWN	-1.34203	2.55804e-11	5.16456e-10	DOWN
ENSMUSG00000045087	S1pr5	4.6432	1.08888	80	20	4.97108	1.5189	187	70	-2.09228	2.33451e-08	4.68414e-07	DOWN	-1.71053	4.59467e-10	7.94926e-09	DOWN
ENSMUSG00000033624	Pdpr	5.88869	2.31432	253	106	6.01259	1.91436	564	220	-1.34736	2.57343e-08	5.14658e-07	DOWN	-1.65112	3.37918e-13	8.06577e-12	DOWN
ENSMUSG00000030701	Plekhb1	2.65471	0.870711	143	50	3.2736	1.34644	385	194	-1.60829	2.71796e-08	5.41193e-07	DOWN	-1.28173	2.28137e-08	3.19126e-07	DOWN
ENSMUSG00000020672	Sntg2	1.28905	0.176338	48	7	0.799519	0.0100417	65	1	-2.8699	2.81996e-08	5.60283e-07	DOWN	-6.31505	5.80874e-18	2.17918e-16	DOWN
ENSMUSG00000095532	Mup-ps13	10.3832	0.998914	39	4	2.19501	0.398108	18	4	-3.37774	2.97612e-08	5.90027e-07	DOWN	-2.463	0.000910749	0.0051632	DOWN
ENSMUSG00000073678	Pgap1	2.50695	1.02141	297	129	1.79774	0.8899	465	282	-1.29537	3.14614e-08	6.21711e-07	DOWN	-1.01447	3.26609e-06	3.2294e-05	DOWN
ENSMUSG00000045975	C2cd2	21.4937	10.0498	971	484	23.562	10.5099	2324	1270	-1.09674	3.84252e-08	7.51203e-07	DOWN	-1.16471	5.82951e-09	8.81793e-08	DOWN
ENSMUSG00000028399	Ptprd	3.54087	1.63544	788	388	3.81161	1.0869	1852	647	-1.11442	3.97095e-08	7.74652e-07	DOWN	-1.81018	1.21061e-17	4.46737e-16	DOWN
ENSMUSG00000018449	Rpain	3.56128	1.11355	117	39	3.2065	1.00139	230	88	-1.67722	4.07471e-08	7.92357e-07	DOWN	-1.67899	1.4095e-10	2.60865e-09	DOWN
ENSMUSG00000033965	Slc16a2	24.663	11.3724	771	379	44.4228	19.5889	3032	1638	-1.11681	4.21604e-08	8.18969e-07	DOWN	-1.18127	2.99607e-09	4.66069e-08	DOWN
ENSMUSG00000000120	Ngfr	1.60006	0.157983	38	4	1.50428	0.362061	78	23	-3.34029	4.82185e-08	9.30714e-07	DOWN	-2.05476	2.79271e-08	3.86165e-07	DOWN
ENSMUSG00000032788	Pdxk	20.5072	9.54313	768	381	15.1409	5.89979	1238	591	-1.1036	5.29258e-08	1.01835e-06	DOWN	-1.35971	7.06323e-11	1.35591e-09	DOWN
ENSMUSG00000017978	Cadps2	1.78866	0.702874	222	93	1.21041	0.424715	328	141	-1.34754	5.48804e-08	1.05485e-06	DOWN	-1.51093	3.14782e-10	5.55253e-09	DOWN
ENSMUSG00000051041	Olfml1	14.3807	5.16972	167	64	8.95313	4.12076	227	128	-1.47598	5.76111e-08	1.10385e-06	DOWN	-1.11948	4.55063e-06	4.38655e-05	DOWN
ENSMUSG00000101249	Gm29216	1044.01	515.388	3540	1863	1494.1	732.874	11061	6647	-1.0184	5.95321e-08	1.13827e-06	DOWN	-1.02764	1.15819e-07	1.46253e-06	DOWN
ENSMUSG00000038286	Bphl	83.291	38.6148	694	343	82.3446	30.8247	1498	687	-1.10901	6.22948e-08	1.18737e-06	DOWN	-1.41759	9.00833e-12	1.92146e-10	DOWN
ENSMUSG00000032578	Cish	2.98223	1.1792	223	94	3.38111	1.45989	552	292	-1.33859	6.47484e-08	1.23029e-06	DOWN	-1.21163	2.89687e-08	3.99343e-07	DOWN
ENSMUSG00000032741	Tpcn1	6.81405	3.02296	425	201	9.7154	3.68634	1323	615	-1.17255	6.55762e-08	1.24472e-06	DOWN	-1.39808	2.02482e-11	4.15203e-10	DOWN
ENSMUSG00000105837	Gm35986	7.32979	1.12249	49	8	1.9184	0.335546	28	6	-2.70707	6.57743e-08	1.24719e-06	DOWN	-2.51532	5.25415e-05	0.000404987	DOWN
ENSMUSG00000003585	Sec14l2	72.0717	35.4421	2413	1265	82.3957	40.478	6023	3625	-1.02397	6.60683e-08	1.25146e-06	DOWN	-1.02543	1.39434e-07	1.73763e-06	DOWN
ENSMUSG00000024863	Mbl2	396.552	195.942	3009	1585	450.359	153.377	7461	3113	-1.01708	6.76317e-08	1.27843e-06	DOWN	-1.55399	1.31078e-14	3.69003e-13	DOWN
ENSMUSG00000039450	Dcxr	24.0649	10.3214	339	155	34.4972	15.7643	1061	594	-1.22129	7.13472e-08	1.34449e-06	DOWN	-1.12982	4.32532e-08	5.79009e-07	DOWN
ENSMUSG00000086784	Isoc2a	67.4818	30.6495	506	245	74.7656	25.4279	1224	510	-1.13864	7.74167e-08	1.45586e-06	DOWN	-1.55597	2.1808e-13	5.3251e-12	DOWN
ENSMUSG00000035472	Slc25a21	1.57747	0.274028	54	10	2.19432	0.185662	164	17	-2.52522	8.80985e-08	1.64658e-06	DOWN	-3.56302	3.02905e-23	1.66138e-21	DOWN
ENSMUSG00000028199	Cryz	8.03125	3.64483	494	239	8.81643	4.02363	1184	662	-1.13978	8.89367e-08	1.66054e-06	DOWN	-1.1317	3.43884e-08	4.6552e-07	DOWN
ENSMUSG00000043681	Fam25c	14.2255	1.66783	40	5	5.37532	1.9943	33	15	-3.09244	9.19797e-08	1.71211e-06	DOWN	-1.43047	0.00297647	0.0143765	DOWN
ENSMUSG00000000739	Sult5a1	1.55666	0.132751	33	3	3.78095	0.123451	175	7	-3.55165	9.70402e-08	1.79716e-06	DOWN	-4.93674	6.63708e-32	6.61691e-30	DOWN
ENSMUSG00000028402	Mpdz	1.92288	0.771868	222	95	1.84078	0.702687	464	217	-1.31684	9.92185e-08	1.83379e-06	DOWN	-1.38936	8.73162e-10	1.45218e-08	DOWN
ENSMUSG00000020805	Slc13a5	1.58414	0.212292	42	6	1.64117	0.282011	95	20	-2.89958	9.93572e-08	1.83449e-06	DOWN	-2.5409	5.91719e-12	1.27265e-10	DOWN
ENSMUSG00000032066	Bco2	7.8784	2.57053	115	40	6.84037	2.56118	218	100	-1.61584	1.08927e-07	2.0031e-06	DOWN	-1.41726	2.90934e-08	4.00145e-07	DOWN
ENSMUSG00000034285	Nipsnap1	51.6521	25.3361	1331	696	50.1592	23.1986	2822	1599	-1.02763	1.22372e-07	2.2346e-06	DOWN	-1.11248	2.03909e-08	2.87464e-07	DOWN
ENSMUSG00000037316	Bag4	10.01	4.36863	331	154	7.45198	3.51616	538	311	-1.19618	1.33991e-07	2.43947e-06	DOWN	-1.08362	5.17388e-07	5.87556e-06	DOWN
ENSMUSG00000036863	Syde2	2.27598	0.697566	101	33	1.51722	0.320133	147	38	-1.70608	1.38699e-07	2.52266e-06	DOWN	-2.24469	7.86462e-13	1.82647e-11	DOWN
ENSMUSG00000022742	Cpox	38.7113	18.7117	850	438	45.0565	13.8595	2160	814	-1.04881	1.49354e-07	2.70568e-06	DOWN	-1.70086	3.87189e-16	1.24988e-14	DOWN
ENSMUSG00000002346	Slc25a42	5.70988	2.5411	352	167	9.88888	2.37725	1331	392	-1.16801	1.71726e-07	3.09409e-06	DOWN	-2.05652	5.3155e-21	2.51095e-19	DOWN
ENSMUSG00000024425	Ndfip1	147.439	72.0059	945	492	196.088	96.068	2744	1647	-1.03394	1.735e-07	3.12146e-06	DOWN	-1.02937	1.75547e-07	2.14762e-06	DOWN
ENSMUSG00000104475	D630036G22Rik	8.99939	3.24217	138	53	6.21274	1.97481	208	81	-1.47287	1.7524e-07	3.14658e-06	DOWN	-1.65352	5.8287e-10	9.95069e-09	DOWN
ENSMUSG00000053329	D10Jhu81e	58.2313	27.3616	547	274	55	26.944	1128	677	-1.08964	1.81118e-07	3.24892e-06	DOWN	-1.02947	4.15202e-07	4.79355e-06	DOWN
ENSMUSG00000001128	Cfp	13.6053	5.41229	191	81	34.5179	15.4456	1058	580	-1.32985	1.85531e-07	3.32482e-06	DOWN	-1.16015	2.07653e-08	2.92514e-07	DOWN
ENSMUSG00000032527	Pccb	38.8964	19.1501	1046	549	32.616	14.486	1915	1042	-1.02228	1.91837e-07	3.4144e-06	DOWN	-1.17092	5.93888e-09	8.96795e-08	DOWN
ENSMUSG00000045316	Fahd1	32.0724	14.0269	311	145	21.9638	9.86994	465	256	-1.19314	1.92278e-07	3.41892e-06	DOWN	-1.15402	1.86167e-07	2.27139e-06	DOWN
ENSMUSG00000037710	Cisd1	88.8799	42.5654	664	339	63.4542	31.4767	1035	629	-1.06218	2.12589e-07	3.76178e-06	DOWN	-1.01143	7.23519e-07	7.98526e-06	DOWN
ENSMUSG00000036892	Prodh2	27.8068	13.6546	894	468	39.0487	17.1285	2741	1473	-1.02604	2.35247e-07	4.11098e-06	DOWN	-1.18888	2.61353e-09	4.0903e-08	DOWN
ENSMUSG00000034108	Ccs	104.191	50.6062	759	393	100.348	44.5465	1596	868	-1.04185	2.35521e-07	4.11183e-06	DOWN	-1.17162	7.84545e-09	1.16808e-07	DOWN
ENSMUSG00000023087	Noct	2.17023	0.920737	241	109	2.5407	0.939283	616	279	-1.23698	2.45959e-07	4.28179e-06	DOWN	-1.43559	8.33355e-11	1.58628e-09	DOWN
ENSMUSG00000031443	F7	86.56	43.1243	1109	589	91.0183	43.0701	2546	1476	-1.0052	2.58029e-07	4.47487e-06	DOWN	-1.07947	5.18117e-08	6.87964e-07	DOWN
ENSMUSG00000053411	Cbx7	0.594925	0.134703	58	14	1.08524	0.448662	231	117	-2.14293	2.71595e-07	4.68348e-06	DOWN	-1.27432	3.61909e-07	4.22149e-06	DOWN
ENSMUSG00000056204	Pgpep1	9.80802	4.40501	330	158	8.35834	3.65567	614	329	-1.15482	3.19851e-07	5.46407e-06	DOWN	-1.19308	3.29385e-08	4.47235e-07	DOWN
ENSMUSG00000020988	L2hgdh	18.9525	8.88906	436	218	13.1802	5.86663	662	361	-1.09228	3.29492e-07	5.60781e-06	DOWN	-1.16777	4.85704e-08	6.46351e-07	DOWN
ENSMUSG00000019256	Ahr	7.51545	3.41051	339	164	11.0781	3.16609	1091	382	-1.13987	3.34789e-07	5.69266e-06	DOWN	-1.80694	1.02109e-16	3.46346e-15	DOWN
ENSMUSG00000057346	Apol9a	37.3296	17.2932	407	201	52.3013	23.8655	1245	696	-1.11012	3.44546e-07	5.83684e-06	DOWN	-1.13192	3.19735e-08	4.36431e-07	DOWN
ENSMUSG00000054226	Tprkb	12.7045	6.30428	862	456	7.277	2.88725	1078	524	-1.01093	3.52005e-07	5.95217e-06	DOWN	-1.33365	2.03531e-10	3.68007e-09	DOWN
ENSMUSG00000051390	Zbtb22	1.79074	0.226976	37	5	0.266003	0	12	0	-2.97995	3.7089e-07	6.25414e-06	DOWN	一	0.000352487	0.00223002	DOWN
ENSMUSG00000027784	Ppm1l	4.47117	2.04237	345	168	3.59716	0.852743	606	176	-1.13041	3.77693e-07	6.35129e-06	DOWN	-2.07667	6.39955e-19	2.59505e-17	DOWN
ENSMUSG00000021646	Mccc2	24.1262	11.0272	353	172	23.0397	10.5273	736	412	-1.12953	3.89608e-07	6.52762e-06	DOWN	-1.12999	9.10146e-08	1.1706e-06	DOWN
ENSMUSG00000035459	Stab2	8.45211	4.09813	592	306	12.2676	5.60983	1876	1051	-1.04435	3.90918e-07	6.54358e-06	DOWN	-1.12883	1.85785e-08	2.62735e-07	DOWN
ENSMUSG00000020744	Slc25a19	2.02959	0.709909	118	44	1.71739	0.726625	218	113	-1.51549	4.07603e-07	6.77326e-06	DOWN	-1.24094	7.06451e-07	7.82561e-06	DOWN
ENSMUSG00000078584	AU022252	4.62258	2.11881	352	172	4.19838	1.19794	698	244	-1.12544	4.2391e-07	7.01235e-06	DOWN	-1.80928	9.23039e-16	2.92728e-14	DOWN
ENSMUSG00000019718	L3hypdh	5.75514	2.12668	132	52	7.02925	2.28198	352	140	-1.43624	4.40579e-07	7.26835e-06	DOWN	-1.62308	1.46226e-11	3.05753e-10	DOWN
ENSMUSG00000034308	Sdr42e1	8.4077	3.86428	349	171	16.838	5.33185	1526	592	-1.12151	4.58101e-07	7.53024e-06	DOWN	-1.65902	4.15699e-15	1.2257e-13	DOWN
ENSMUSG00000060002	Chpt1	9.10947	4.51502	740	391	6.63625	2.48519	1177	540	-1.01264	4.79932e-07	7.87494e-06	DOWN	-1.41701	1.55664e-11	3.24734e-10	DOWN
ENSMUSG00000037703	Lzts3	3.64113	1.48006	180	78	5.84626	2.87376	631	380	-1.29873	5.7989e-07	9.43884e-06	DOWN	-1.02457	1.31664e-06	1.387e-05	DOWN
ENSMUSG00000029269	Sult1b1	5.27211	2.17384	182	80	5.41325	1.20209	408	111	-1.27814	5.89761e-07	9.59097e-06	DOWN	-2.17094	2.17756e-18	8.43219e-17	DOWN
ENSMUSG00000045092	S1pr1	17.2919	8.08786	363	181	17.4982	7.80033	802	438	-1.09626	6.19137e-07	1.00152e-05	DOWN	-1.1656	3.25538e-08	4.42345e-07	DOWN
ENSMUSG00000025405	Inhbc	23.3221	10.7309	316	155	24.8796	9.85038	736	357	-1.11993	7.08357e-07	1.13679e-05	DOWN	-1.33671	5.31265e-10	9.10415e-09	DOWN
ENSMUSG00000050663	Trhde	0.313728	0	22	0	0.0522508	0	8	0	一	7.44748e-07	1.19101e-05	DOWN	一	0.00464266	0.0210971	DOWN
ENSMUSG00000024211	Grm8	0.634477	0.140677	55	13	0.243049	0.0431268	46	10	-2.17318	7.86979e-07	1.24547e-05	DOWN	-2.49459	3.13151e-07	3.68371e-06	DOWN
ENSMUSG00000028470	Hint2	13.7506	6.29732	297	145	6.99784	3.49639	330	202	-1.12669	8.14864e-07	1.28515e-05	DOWN	-1.00104	9.54557e-06	8.62543e-05	DOWN
ENSMUSG00000086141	9030622O22Rik	5.06466	1.48078	77	24	4.27792	1.13115	142	46	-1.77411	9.95856e-07	1.54658e-05	DOWN	-1.91911	2.11789e-10	3.8141e-09	DOWN
ENSMUSG00000083111	Gm14421	3.85348	0.834205	52	12	1.18797	0.415563	35	15	-2.20769	1.35258e-06	2.07241e-05	DOWN	-1.51536	0.00157061	0.00823648	DOWN
ENSMUSG00000058486	Wdr91	2.333	0.803933	98	36	2.46424	1.05911	226	119	-1.53704	1.43125e-06	2.18197e-05	DOWN	-1.21829	8.3012e-07	9.0456e-06	DOWN
ENSMUSG00000047250	Ptgs1	3.7418	1.53705	153	67	4.98466	2.03892	445	223	-1.28357	1.47255e-06	2.2319e-05	DOWN	-1.28969	1.14731e-08	1.68109e-07	DOWN
ENSMUSG00000009633	G0s2	54.4746	25.9404	327	166	68.8999	19.12	903	307	-1.07038	1.48739e-06	2.25066e-05	DOWN	-1.84942	6.36438e-17	2.20432e-15	DOWN
ENSMUSG00000015354	Pcolce2	1.05303	0.145245	34	5	1.17738	0.127365	83	11	-2.85798	1.50761e-06	2.27937e-05	DOWN	-3.20854	4.4122e-14	1.16062e-12	DOWN
ENSMUSG00000096606	Gm4980	3.50505	1.03591	73	23	3.73856	1.54374	170	86	-1.75853	1.62689e-06	2.43753e-05	DOWN	-1.27606	1.43904e-06	1.50362e-05	DOWN
ENSMUSG00000073155	1810058I24Rik	11.5812	5.5888	346	178	17.8295	5.01792	1163	401	-1.05117	1.63051e-06	2.44095e-05	DOWN	-1.82911	3.24226e-17	1.14944e-15	DOWN
ENSMUSG00000021509	Slc25a48	4.2575	1.4926	99	37	4.9046	0.980735	249	61	-1.51218	1.86891e-06	2.77513e-05	DOWN	-2.3222	5.49391e-17	1.91016e-15	DOWN
ENSMUSG00000037795	N4bp2	2.56314	1.20635	287	144	2.00435	0.764595	490	229	-1.08726	1.9274e-06	2.85734e-05	DOWN	-1.39036	6.95752e-10	1.17116e-08	DOWN
ENSMUSG00000055493	Epm2a	2.02188	0.446277	51	12	1.67054	0.592854	92	40	-2.17969	1.94744e-06	2.88471e-05	DOWN	-1.49457	3.70906e-06	3.6375e-05	DOWN
ENSMUSG00000038172	Ttc39b	5.44309	2.71612	438	233	6.02201	1.99311	1058	429	-1.00288	1.99012e-06	2.94315e-05	DOWN	-1.59522	9.83694e-14	2.50011e-12	DOWN
ENSMUSG00000078674	Mup18	6.08476	1.02446	39	7	15.364	1.22489	215	21	-2.57033	2.04767e-06	3.02093e-05	DOWN	-3.64883	1.5022e-27	1.17347e-25	DOWN
ENSMUSG00000079484	Phyhd1	9.09135	4.42196	351	182	9.62116	3.03089	811	313	-1.03981	2.07621e-06	3.06057e-05	DOWN	-1.66647	3.25237e-14	8.77265e-13	DOWN
ENSMUSG00000034584	Exph5	1.66417	0.656638	126	53	1.37925	0.553026	228	112	-1.34163	2.09224e-06	3.08172e-05	DOWN	-1.31847	1.43219e-07	1.78357e-06	DOWN
ENSMUSG00000043418	Lrit2	1.40874	0.0979068	27	2	1.00368	0.0780182	42	4	-3.84686	2.1476e-06	3.14551e-05	DOWN	-3.68535	2.72686e-09	4.25659e-08	DOWN
ENSMUSG00000048826	Dact2	2.99708	0.82402	58	17	4.40215	1.52615	186	79	-1.86281	3.29063e-06	4.64833e-05	DOWN	-1.52831	1.29542e-08	1.87694e-07	DOWN
ENSMUSG00000045775	Slc16a5	1.84643	0.667555	96	37	4.06115	1.39498	461	194	-1.46778	3.70906e-06	5.17542e-05	DOWN	-1.54164	2.1724e-11	4.42949e-10	DOWN
ENSMUSG00000030731	Syt3	0.920364	0.119074	29	4	0.595972	0.177969	41	15	-2.95034	3.93054e-06	5.4429e-05	DOWN	-1.74362	0.000156542	0.00107982	DOWN
ENSMUSG00000044359	P2ry4	1.43987	0.306968	44	10	1.73864	0.452657	116	37	-2.22978	4.22639e-06	5.82172e-05	DOWN	-1.94147	1.20132e-09	1.9743e-08	DOWN
ENSMUSG00000027358	Bmp2	4.97951	2.0292	122	53	7.01038	3.0213	375	198	-1.29509	4.45925e-06	6.09653e-05	DOWN	-1.21432	1.11873e-07	1.41468e-06	DOWN
ENSMUSG00000090523	Gypc	3.67799	1.49882	122	53	4.4324	1.80332	321	160	-1.29509	4.45925e-06	6.09653e-05	DOWN	-1.29743	3.768e-08	5.06658e-07	DOWN
ENSMUSG00000044361	BC024139	1.1073	0.264767	51	13	1.38227	0.219158	139	27	-2.06425	4.62432e-06	6.27993e-05	DOWN	-2.657	1.92576e-15	5.86998e-14	DOWN
ENSMUSG00000059456	Ptk2b	3.81676	1.87761	307	161	4.96544	2.35186	872	506	-1.02345	4.63276e-06	6.28673e-05	DOWN	-1.07812	2.12333e-07	2.56291e-06	DOWN
ENSMUSG00000018727	Cpsf4l	1.73896	0.28787	34	6	2.41284	0.0764782	103	4	-2.59474	5.56613e-06	7.46466e-05	DOWN	-4.97954	9.15148e-23	4.90025e-21	DOWN
ENSMUSG00000031842	Pde4c	2.42641	1.1001	180	87	2.96358	1.43628	480	285	-1.14118	5.95407e-06	7.97322e-05	DOWN	-1.045	1.53001e-06	1.58986e-05	DOWN
ENSMUSG00000019935	Slc17a8	2.08173	0.710081	77	28	1.08968	0.283005	88	28	-1.55173	6.0492e-06	8.09468e-05	DOWN	-1.945	2.22399e-08	3.12311e-07	DOWN
ENSMUSG00000025255	Zfhx4	1.19829	0.567274	214	108	0.830953	0.240741	324	115	-1.07886	6.07631e-06	8.12501e-05	DOWN	-1.78729	5.58678e-13	1.31439e-11	DOWN
ENSMUSG00000034687	Fras1	0.533424	0.171556	70	24	0.589857	0.111107	169	39	-1.6366	7.09985e-06	9.36351e-05	DOWN	-2.40841	5.94274e-15	1.71854e-13	DOWN
ENSMUSG00000020186	Csrp2	16.4038	6.57465	110	47	15.5729	3.45658	228	62	-1.31905	7.80455e-06	0.000101972	DOWN	-2.17162	5.72585e-15	1.66114e-13	DOWN
ENSMUSG00000030214	Plbd1	8.30259	3.96755	212	108	14.4935	5.34409	808	365	-1.06531	8.65326e-06	0.000111941	DOWN	-1.43939	2.43978e-11	4.94671e-10	DOWN
ENSMUSG00000062209	Erbb4	0.341459	0.0533788	30	5	0.474407	0.0936153	91	22	-2.67737	9.86585e-06	0.000126909	DOWN	-2.34131	1.79624e-10	3.27075e-09	DOWN
ENSMUSG00000031147	Magix	2.12891	0.587333	51	15	2.84876	0.780292	149	50	-1.85786	1.03465e-05	0.000132626	DOWN	-1.86825	2.14365e-10	3.85664e-09	DOWN
ENSMUSG00000040264	Gbp2b	2.67273	0.771443	52	16	3.6725	0.672555	156	35	-1.79268	1.57282e-05	0.000195976	DOWN	-2.44904	7.97444e-15	2.27328e-13	DOWN
ENSMUSG00000042988	Notum	4.65558	1.95371	114	51	7.96827	1.28248	426	84	-1.25274	1.6739e-05	0.000207579	DOWN	-2.63533	1.84217e-24	1.10807e-22	DOWN
ENSMUSG00000074093	Svip	5.21769	2.18021	110	49	3.88887	1.18813	179	67	-1.25894	1.7037e-05	0.000211131	DOWN	-1.71066	5.74041e-10	9.81856e-09	DOWN
ENSMUSG00000048938	Nr1h5	0.994962	0.0777939	24	2	1.46208	0.185988	77	12	-3.67691	1.7433e-05	0.00021531	DOWN	-2.97474	2.2955e-12	5.09499e-11	DOWN
ENSMUSG00000018604	Tbx3	1.83113	0.873559	175	89	2.65987	0.277742	555	71	-1.06776	1.96452e-05	0.000240036	DOWN	-3.25954	9.30651e-35	1.17438e-32	DOWN
ENSMUSG00000027322	Siglec1	2.61031	1.17105	138	66	6.4717	2.95592	747	418	-1.15642	2.0003e-05	0.000243919	DOWN	-1.13054	8.28869e-08	1.07218e-06	DOWN
ENSMUSG00000097354	2310001H17Rik	1.83128	0.773789	111	50	0.604508	0.222044	80	36	-1.24284	2.04422e-05	0.000249109	DOWN	-1.44492	2.29327e-05	0.000191761	DOWN
ENSMUSG00000069668	Sult3a1	4.98914	1.03994	36	8	148.595	1.0362	2341	20	-2.26229	2.16324e-05	0.000261066	DOWN	-7.16395	1.31077e-110	2.15025e-107	DOWN
ENSMUSG00000004814	Ccl24	1.82745	0.0856831	20	1	0.962572	0.170796	23	5	-4.41468	2.59951e-05	0.000309554	DOWN	-2.49462	0.000264517	0.00172318	DOWN
ENSMUSG00000074623	Gm826	1.43379	0.0672257	20	1	0.591048	0.134004	18	5	-4.41468	2.59951e-05	0.000309554	DOWN	-2.141	0.00268218	0.0131486	DOWN
ENSMUSG00000033594	Spata2l	3.41241	1.50636	119	56	6.22554	2.86239	474	267	-1.17973	2.75995e-05	0.000326954	DOWN	-1.12098	3.27422e-07	3.84157e-06	DOWN
ENSMUSG00000021846	Peli2	4.71344	2.32706	190	100	5.16987	1.93835	455	209	-1.01827	2.78423e-05	0.000329191	DOWN	-1.4153	5.09338e-10	8.76169e-09	DOWN
ENSMUSG00000070315	4930581F22Rik	4.02271	1.89874	157	79	3.55587	1.59012	303	166	-1.08313	3.00415e-05	0.000350433	DOWN	-1.16107	7.83583e-07	8.57475e-06	DOWN
ENSMUSG00000018995	Nars2	2.15262	0.986843	133	65	1.40848	0.471967	190	78	-1.1252	3.87997e-05	0.00043969	DOWN	-1.57739	4.07904e-09	6.25371e-08	DOWN
ENSMUSG00000045094	Arhgef37	1.43572	0.294605	32	7	2.32213	0.352242	113	21	-2.28492	4.17025e-05	0.000469384	DOWN	-2.72081	3.99396e-14	1.05987e-12	DOWN
ENSMUSG00000028461	Ccdc107	7.04165	3.45808	170	89	6.45043	3.05066	340	197	-1.02594	4.34234e-05	0.000484997	DOWN	-1.08027	2.23832e-06	2.28324e-05	DOWN
ENSMUSG00000029059	Fam213b	8.5894	3.45312	84	36	3.74676	1.56737	80	41	-1.31466	4.50872e-05	0.000501917	DOWN	-1.25729	0.000104757	0.000751926	DOWN
ENSMUSG00000030968	Pdilt	2.71342	0.699935	40	11	1.46027	0.456493	47	18	-1.95482	4.70792e-05	0.00052092	DOWN	-1.67757	8.41695e-05	0.000617917	DOWN
ENSMUSG00000070368	Prok1	0.853529	0.220171	40	11	1.5735	0.0877506	161	11	-1.95482	4.70792e-05	0.00052092	DOWN	-4.16443	2.85636e-26	2.0134e-24	DOWN
ENSMUSG00000079243	Xirp1	0.372746	0	15	0	0.136578	0.0185838	12	2	一	5.32834e-05	0.000583214	DOWN	-2.8776	0.00961124	0.0390267	DOWN
ENSMUSG00000047150	1700001C19Rik	3.161	1.23549	72	30	3.35811	1.42797	167	87	-1.3553	6.21505e-05	0.00066984	DOWN	-1.23369	2.98009e-06	2.97104e-05	DOWN
ENSMUSG00000010797	Wnt2	1.67297	0.301762	26	5	1.59148	0.144337	54	6	-2.47093	6.47698e-05	0.00069074	DOWN	-3.46285	2.70542e-11	5.42436e-10	DOWN
ENSMUSG00000072625	Gdf2	3.88487	1.5943	80	35	5.67164	2.46903	255	136	-1.28495	7.2329e-05	0.000763779	DOWN	-1.19982	6.66974e-07	7.40193e-06	DOWN
ENSMUSG00000035095	Fam167a	0.757201	0.118375	24	4	0.953742	0.224113	66	19	-2.67731	7.67958e-05	0.000806289	DOWN	-2.08937	2.02823e-07	2.45964e-06	DOWN
ENSMUSG00000054191	Klf1	2.27012	0.266195	24	3	4.46233	0.318248	103	9	-3.09221	7.67958e-05	0.000806289	DOWN	-3.80957	3.5509e-18	1.36915e-16	DOWN
ENSMUSG00000106303	Gm7652	3.02551	0.354773	24	3	1.61672	0.329918	28	7	-3.09221	7.67958e-05	0.000806289	DOWN	-2.29289	0.000150641	0.0010427	DOWN
ENSMUSG00000022129	Dct	1.15516	0.060179	18	1	2.1751	0.0239962	74	1	-4.26269	8.08043e-05	0.000843531	DOWN	-6.50213	6.51984e-20	2.85559e-18	DOWN
ENSMUSG00000056899	Immp2l	6.63116	3.11013	118	59	4.86468	2.37405	189	113	-1.09229	8.74176e-05	0.000906356	DOWN	-1.03499	3.57668e-05	0.000288388	DOWN
ENSMUSG00000037022	Mmaa	6.43072	3.06401	126	64	3.85707	1.81265	165	95	-1.06956	8.91063e-05	0.000922818	DOWN	-1.0894	2.56138e-05	0.000212702	DOWN
ENSMUSG00000098747	Gm27216	11.2408	5.05702	98	47	10.3497	4.37399	197	102	-1.15239	0.000101377	0.0010335	DOWN	-1.24256	1.06769e-06	1.14003e-05	DOWN
ENSMUSG00000025577	Cbx2	1.56055	0.518451	48	17	1.96561	0.790056	132	65	-1.58978	0.00011585	0.00116931	DOWN	-1.31495	3.88095e-06	3.79164e-05	DOWN
ENSMUSG00000019689	1110001J03Rik	12.8943	5.56117	87	40	4.14094	1.32985	61	24	-1.21328	0.000122116	0.00122848	DOWN	-1.6387	1.54697e-05	0.000133949	DOWN
ENSMUSG00000002274	Metrn	1.76673	0.216169	23	3	2.07574	0.746626	59	26	-3.03085	0.000126105	0.00126305	DOWN	-1.47516	8.54218e-05	0.000626091	DOWN
ENSMUSG00000021943	Gdf10	1.33121	0.217155	23	4	2.27977	0.757328	86	35	-2.61594	0.000126105	0.00126305	DOWN	-1.5899	2.61205e-06	2.62615e-05	DOWN
ENSMUSG00000035258	Abi3bp	0.704825	0.0862394	23	3	0.926348	0.229123	66	20	-3.03085	0.000126105	0.00126305	DOWN	-2.01543	4.41813e-07	5.07158e-06	DOWN
ENSMUSG00000019874	Fabp7	3.64911	0.990841	38	11	2.06719	0.610313	47	17	-1.88082	0.000142624	0.00141456	DOWN	-1.76005	4.25715e-05	0.000337375	DOWN
ENSMUSG00000055254	Ntrk2	0.472949	0.147875	45	15	1.92068	0.691534	399	176	-1.6773	0.000158433	0.00154783	DOWN	-1.47374	2.59843e-10	4.6287e-09	DOWN
ENSMUSG00000089694	Gm4477	0.752104	0	13	0	0.688969	0.043266	26	2	一	0.000187	0.00179337	DOWN	-3.99313	3.02271e-07	3.5667e-06	DOWN
ENSMUSG00000039763	Dnajc28	1.30932	0.503353	61	25	1.49433	0.690114	152	86	-1.37918	0.000187747	0.00179771	DOWN	-1.11459	3.33204e-05	0.000270597	DOWN
ENSMUSG00000081207	Gm13775	4.25058	0.543733	22	3	16.1942	0.505639	183	7	-2.96669	0.000206996	0.00195944	DOWN	-5.00123	5.39804e-33	5.76377e-31	DOWN
ENSMUSG00000032492	Pth1r	1.23568	0.376717	40	13	1.79694	0.762236	127	66	-1.71375	0.000216503	0.00203678	DOWN	-1.23723	1.27821e-05	0.000112974	DOWN
ENSMUSG00000020902	Ntn1	0.948763	0.328905	46	17	1.59651	0.578318	169	75	-1.52838	0.000218654	0.00205372	DOWN	-1.46499	8.77044e-08	1.13135e-06	DOWN
ENSMUSG00000086825	Gm15675	3.23232	1.44209	82	39	2.43735	1.07578	135	73	-1.16441	0.000238022	0.0022198	DOWN	-1.17993	1.94431e-05	0.000164487	DOWN
ENSMUSG00000049685	Cyp2g1	1.1642	0.114983	19	2	8.19503	0.137449	292	6	-3.33985	0.000243751	0.00226629	DOWN	-5.89778	6.85076e-47	1.67057e-44	DOWN
ENSMUSG00000078688	Mup2	1.70491	0.168385	19	2	1.02751	0.0671064	25	2	-3.33985	0.000243751	0.00226629	DOWN	-3.93655	5.23325e-07	5.93551e-06	DOWN
ENSMUSG00000015224	Cyp2j9	2.50244	0.978058	60	25	2.57887	0.467778	135	30	-1.35534	0.000244433	0.00227098	DOWN	-2.46284	7.92549e-14	2.03726e-12	DOWN
ENSMUSG00000053846	Lipg	2.22229	0.862582	58	24	5.73854	1.13162	327	79	-1.36531	0.000252326	0.00233769	DOWN	-2.3423	4.10262e-19	1.72568e-17	DOWN
ENSMUSG00000103288	Gm37273	4.30729	0.252439	16	1	2.34274	0	19	0	-4.09277	0.000252789	0.00233843	DOWN	一	2.47519e-06	2.49804e-05	DOWN
ENSMUSG00000058806	Col13a1	0.801365	0.211431	32	9	0.871734	0.365135	76	39	-1.92227	0.000273436	0.0025139	DOWN	-1.25546	0.000138614	0.000970247	DOWN
ENSMUSG00000019880	Rspo3	2.60618	0.852785	43	15	1.97099	0.861042	71	38	-1.61168	0.000303319	0.00274474	DOWN	-1.19476	0.000417566	0.00259648	DOWN
ENSMUSG00000072949	Acot1	4.00205	1.30954	43	15	17.9041	1.70496	420	49	-1.61168	0.000303319	0.00274474	DOWN	-3.39248	1.03943e-33	1.18712e-31	DOWN
ENSMUSG00000097730	Gm26588	2.2757	0.992187	71	33	3.37649	1.06646	230	89	-1.19763	0.00030576	0.00276273	DOWN	-1.66269	2.0453e-10	3.69443e-09	DOWN
ENSMUSG00000040740	Slc25a34	1.46731	0.356836	27	7	4.10698	1.17838	165	58	-2.03984	0.000352577	0.00311191	DOWN	-1.80127	2.41458e-10	4.31825e-09	DOWN
ENSMUSG00000103502	9330121J05Rik	3.80951	1.71888	79	38	1.87735	0.450706	85	25	-1.14814	0.000379535	0.00333054	DOWN	-2.05844	1.21863e-08	1.78046e-07	DOWN
ENSMUSG00000032739	Pram1	0.851863	0.0888059	18	2	1.25721	0.389239	58	22	-3.26189	0.00041343	0.0035969	DOWN	-1.6915	2.00625e-05	0.00016933	DOWN
ENSMUSG00000047793	Sned1	1.1357	0.54477	88	45	1.99203	0.969802	337	201	-1.05987	0.000426635	0.00368896	DOWN	-1.03848	5.18472e-06	4.93712e-05	DOWN
ENSMUSG00000008153	Clstn3	0.867169	0.26383	37	12	0.772896	0.131428	72	15	-1.7167	0.000430003	0.00371281	DOWN	-2.556	4.8108e-10	8.30726e-09	DOWN
ENSMUSG00000048218	Amigo2	3.58833	1.61188	71	34	6.43519	2.15397	278	114	-1.15457	0.000460449	0.00393664	DOWN	-1.57898	2.77262e-10	4.91957e-09	DOWN
ENSMUSG00000022215	Fitm1	5.39074	1.68563	36	12	3.49778	0.951686	51	17	-1.6772	0.000610301	0.00506847	DOWN	-1.87788	8.06982e-06	7.4258e-05	DOWN
ENSMUSG00000090394	4930523C07Rik	0.71254	0.299626	58	26	1.36732	0.61085	243	133	-1.24981	0.000658114	0.00541146	DOWN	-1.16246	1.90789e-06	1.9617e-05	DOWN
ENSMUSG00000061601	Pclo	0.0456248	0	11	0	0.0949859	0.0155061	50	10	一	0.000667207	0.00546165	DOWN	-2.61488	6.34742e-08	8.35443e-07	DOWN
ENSMUSG00000033207	Mamdc2	0.738959	0.0815694	17	2	1.29413	0.39003	65	24	-3.17939	0.000700954	0.00570724	DOWN	-1.73033	4.84003e-06	4.63579e-05	DOWN
ENSMUSG00000051359	Ncald	0.771476	0.361837	76	38	1.25534	0.364322	270	96	-1.09228	0.000713538	0.00579163	DOWN	-1.78479	3.7832e-12	8.30509e-11	DOWN
ENSMUSG00000058883	Zfp708	0.429935	0.0287968	14	1	0.78766	0	56	0	-3.90014	0.000794618	0.00637613	DOWN	一	1.04021e-15	3.26444e-14	DOWN
ENSMUSG00000020364	Zfp354a	0.710795	0.287611	51	22	0.740481	0.239682	116	46	-1.30531	0.000811266	0.00649262	DOWN	-1.62734	1.07279e-07	1.36327e-06	DOWN
ENSMUSG00000046840	Hnf4aos	3.17092	0.832825	25	7	2.32371	0.331936	40	7	-1.92882	0.000819566	0.00655043	DOWN	-2.80745	1.55011e-07	1.91457e-06	DOWN
ENSMUSG00000034265	Zdhhc14	1.44401	0.436949	31	10	2.00549	0.748815	94	43	-1.72454	0.000883481	0.00697889	DOWN	-1.42127	9.3982e-06	8.52214e-05	DOWN
ENSMUSG00000086914	Gm16124	5.90507	1.31875	21	5	3.09113	0.630775	24	6	-2.16279	0.00106861	0.00824532	DOWN	-2.29294	0.000313333	0.0020107	DOWN
ENSMUSG00000092260	Zfp963	1.11083	0.248076	21	5	1.84135	0.71195	76	36	-2.16279	0.00106861	0.00824532	DOWN	-1.37092	5.85243e-05	0.000446731	DOWN
ENSMUSG00000097969	Gm26999	4.56824	1.0202	21	5	3.18842	0.32529	32	4	-2.16279	0.00106861	0.00824532	DOWN	-3.29304	5.49458e-07	6.21239e-06	DOWN
ENSMUSG00000097321	1700028E10Rik	1.12052	0.517204	63	31	0.29327	0.0997392	36	15	-1.11536	0.00108016	0.00832388	DOWN	-1.556	0.0011366	0.00627034	DOWN
ENSMUSG00000079045	Prox1os	8.41152	3.452	48	21	6.42108	2.03098	80	31	-1.28493	0.0011292	0.00865797	DOWN	-1.66064	1.70133e-06	1.75632e-05	DOWN
ENSMUSG00000001095	Slc13a2	0.962532	0.112885	16	2	1.07457	0.449791	39	20	-3.09198	0.00118753	0.0090145	DOWN	-1.25644	0.00299889	0.014477	DOWN
ENSMUSG00000051817	Sox12	0.572192	0.189443	34	12	0.578099	0.176164	75	28	-1.59474	0.00122165	0.00926194	DOWN	-1.7144	1.9844e-06	2.03689e-05	DOWN
ENSMUSG00000079164	Tlr5	0.326401	0.0893009	24	7	0.828473	0.208464	133	41	-1.8699	0.00124544	0.00940334	DOWN	-1.99066	1.75714e-10	3.20603e-09	DOWN
ENSMUSG00000032890	Rims3	0.456436	0.137628	28	9	0.410655	0.158451	55	26	-1.72963	0.00128926	0.00966446	DOWN	-1.37389	0.000329839	0.00211137	DOWN
ENSMUSG00000086628	Gm16157	5.96168	2.79612	62	31	6.38599	2.80396	145	78	-1.09229	0.00136121	0.0101144	DOWN	-1.18744	1.16396e-05	0.000103478	DOWN
ENSMUSG00000050556	Kcnb1	0.426085	0.0307352	13	1	0.660527	0.0857771	44	7	-3.79318	0.00141036	0.0104078	DOWN	-2.94495	1.69207e-08	2.42136e-07	DOWN
ENSMUSG00000042198	Chchd7	1.45199	0.718847	72	38	0.803592	0.361895	87	48	-1.01428	0.0016303	0.0118302	DOWN	-1.15089	0.000195222	0.00131353	DOWN
ENSMUSG00000000811	Txnrd3	2.35351	1.00785	46	21	3.1167	1.26242	133	66	-1.22354	0.00196109	0.0138351	DOWN	-1.30383	4.62034e-06	4.44188e-05	DOWN
ENSMUSG00000025766	D3Ertd751e	0.505332	0.245183	58	30	0.562665	0.208464	141	64	-1.04337	0.00231748	0.0160217	DOWN	-1.43248	4.70676e-07	5.37554e-06	DOWN
ENSMUSG00000027965	Olfm3	1.0395	0.504358	58	30	0.303725	0.134004	37	20	-1.04337	0.00231748	0.0160217	DOWN	-1.18049	0.00694453	0.029915	DOWN
ENSMUSG00000025735	Rhbdl1	0.851449	0.140954	17	3	1.16995	0.243429	51	13	-2.5947	0.0024261	0.016603	DOWN	-2.26487	6.52268e-07	7.24764e-06	DOWN
ENSMUSG00000078673	Mup19	0.983363	0	9	0	1.10098	0	22	0	一	0.00242129	0.016603	DOWN	一	4.1078e-07	4.75162e-06	DOWN
ENSMUSG00000026610	Esrrg	0.122486	0.00957124	12	1	0.444117	0.0114458	95	3	-3.67776	0.00250381	0.0170075	DOWN	-5.27805	1.5491e-22	8.17354e-21	DOWN
ENSMUSG00000030411	Nova2	0.207986	0.0162524	12	1	0.158767	0	20	0	-3.67776	0.00250381	0.0170075	DOWN	一	1.3552e-06	1.4226e-05	DOWN
ENSMUSG00000059974	Ntm	0.153523	0.0119965	12	1	0.117192	0.0239133	20	5	-3.67776	0.00250381	0.0170075	DOWN	-2.29299	0.00106861	0.00594066	DOWN
ENSMUSG00000004187	Kifc2	2.07748	0.909404	45	21	3.36203	1.39801	159	81	-1.19184	0.00257631	0.017474	DOWN	-1.26595	2.53614e-06	2.55526e-05	DOWN
ENSMUSG00000085404	Gm12909	8.89324	3.51255	38	16	3.53731	1.22495	33	14	-1.34019	0.00259342	0.0175705	DOWN	-1.52993	0.00164801	0.00858247	DOWN
ENSMUSG00000032796	Lama1	0.426848	0.143002	28	10	0.886766	0.227973	127	40	-1.57768	0.00266073	0.0179533	DOWN	-1.95969	4.66738e-10	8.06732e-09	DOWN
ENSMUSG00000048388	Fam171b	0.462013	0.114039	19	5	0.790773	0.145455	71	16	-2.0184	0.00268218	0.0180714	DOWN	-2.44269	1.89918e-09	3.03549e-08	DOWN
ENSMUSG00000078670	Fam174b	1.43126	0.544273	37	15	1.47055	0.723086	83	50	-1.39488	0.00277966	0.018632	DOWN	-1.02411	0.000987517	0.00553632	DOWN
ENSMUSG00000045875	Adra1a	0.179892	0.0482163	21	6	0.455139	0.0384319	116	12	-1.89954	0.00281319	0.0188429	DOWN	-3.56593	6.04291e-19	2.46707e-17	DOWN
ENSMUSG00000107516	RP24-309B5.2	4.38585	1.37131	24	8	3.26432	0.341592	39	5	-1.67731	0.00282728	0.0189165	DOWN	-3.25644	5.79084e-08	7.66098e-07	DOWN
ENSMUSG00000020623	Map2k6	2.23955	1.06884	57	29	2.15948	0.42598	120	29	-1.06716	0.00291723	0.0194117	DOWN	-2.34183	2.77766e-12	6.13499e-11	DOWN
ENSMUSG00000046160	Olig1	0.939612	0.125938	14	2	1.13735	0.100356	37	4	-2.89935	0.00339444	0.0221222	DOWN	-3.50249	2.97612e-08	4.08086e-07	DOWN
ENSMUSG00000078716	Tmem8b	0.197323	0.0264477	14	2	0.309857	0.105381	48	20	-2.89935	0.00339444	0.0221222	DOWN	-1.55599	0.000158383	0.00109119	DOWN
ENSMUSG00000097908	4933404O12Rik	0.528814	0.192026	31	12	0.789126	0.331625	101	52	-1.46146	0.00339476	0.0221222	DOWN	-1.2507	4.45886e-05	0.000351661	DOWN
ENSMUSG00000089942	Pira2	0.644896	0.113429	16	3	1.27379	0.557522	69	37	-2.50728	0.00394482	0.02523	DOWN	-1.19202	0.000546742	0.00328537	DOWN
ENSMUSG00000061718	Ppp1r1b	1.07382	0.478469	40	19	0.799223	0.301091	65	30	-1.16625	0.00397843	0.0254183	DOWN	-1.4084	0.000104315	0.000749348	DOWN
ENSMUSG00000052062	Pard3b	0.528447	0.257032	54	28	0.215147	0.0768296	48	21	-1.03981	0.00398251	0.0254355	DOWN	-1.48559	0.000282516	0.00182986	DOWN
ENSMUSG00000015653	Steap2	0.192079	0.0880838	45	22	0.28934	0.0925541	148	58	-1.12475	0.00405285	0.0257946	DOWN	-1.6444	1.3864e-08	2.00141e-07	DOWN
ENSMUSG00000041449	Serpina3h	1.19206	0.310576	18	5	0.697656	0.148553	23	6	-1.94044	0.00423033	0.0266918	DOWN	-2.23154	0.000758987	0.00439677	DOWN
ENSMUSG00000060600	Eno3	1.29263	0.476347	28	11	1.58586	0.673112	75	39	-1.44022	0.00510013	0.0310751	DOWN	-1.23635	0.000173128	0.00118247	DOWN
ENSMUSG00000097061	9330151L19Rik	2.79258	1.33647	49	25	3.13236	1.49146	120	70	-1.06316	0.00516186	0.0313676	DOWN	-1.07053	0.000157644	0.001087	DOWN
ENSMUSG00000085315	A430018G15Rik	1.79874	0.632764	24	9	2.54024	0.868623	74	31	-1.50725	0.00582377	0.0346638	DOWN	-1.54817	8.0918e-06	7.44223e-05	DOWN
ENSMUSG00000074219	Gm10644	1.60761	0.632394	31	13	2.56522	0.348977	108	18	-1.34602	0.00607118	0.0359027	DOWN	-2.87788	8.90397e-15	2.53027e-13	DOWN
ENSMUSG00000050974	Gm9847	7.04841	2.73597	29	12	9.68484	1.90813	87	21	-1.36525	0.00660661	0.0385822	DOWN	-2.34357	2.47756e-10	4.41774e-09	DOWN
ENSMUSG00000057425	Ugt2b37	1.30235	0.359278	17	5	4.28083	0.400988	122	14	-1.85794	0.00664724	0.0387327	DOWN	-3.41626	1.30181e-18	5.11788e-17	DOWN
ENSMUSG00000038836	Agbl3	0.23059	0.0881201	27	11	0.199491	0.0798219	51	25	-1.38779	0.00718023	0.0412858	DOWN	-1.32147	0.000588384	0.00350641	DOWN
ENSMUSG00000032565	Nudt16	1.09707	0.536916	46	24	1.55113	0.74004	142	83	-1.03088	0.00722371	0.0414966	DOWN	-1.06764	7.22809e-05	0.000539863	DOWN
ENSMUSG00000045551	Fpr1	3.50688	1.4392	32	14	5.06971	2.49924	101	61	-1.28492	0.00759456	0.0433816	DOWN	-1.02041	0.000577752	0.00344874	DOWN
ENSMUSG00000017740	Slc12a5	0.304579	0.114282	25	10	0.334804	0.159414	60	35	-1.41422	0.00778622	0.0442964	DOWN	-1.07054	0.00232077	0.0116458	DOWN
ENSMUSG00000054855	Rnd1	1.91457	0.955268	47	25	2.42549	1.18787	130	78	-1.00305	0.00834948	0.046816	DOWN	-1.0299	0.000193665	0.00130448	DOWN
ENSMUSG00000022347	A1bg	0.63672	0	8	0	333.823	0.624878	9157	21	一	0.00894141	0.0494673	DOWN	-9.06129	7.9012e-168	3.56443e-164	DOWN

## Sheet: Table S10.2.
Table S10.2. Down-regulated mRNAs corresponding to up-regulated miRNAs in the Dlk1-Dio3 DIR in T/P of both males and females.
miRNA ID	Target gene
mmu-miR-127-3p	Adh4
mmu-miR-127-3p	Cisd1
mmu-miR-411-5p	Metrn
mmu-miR-411-5p	Ankrd33b
mmu-miR-411-5p	Nipsnap1
mmu-miR-411-5p	Timd4
mmu-miR-541-5p	Bhmt
mmu-miR-541-5p	Homer2
mmu-miR-541-5p	Pcolce2
mmu-miR-541-5p	Gdf2
mmu-miR-541-5p	Nova2
mmu-miR-541-5p	Aspa
mmu-miR-541-5p	Pard3b
mmu-miR-541-5p	Dmgdh
mmu-miR-541-5p	Cyp27a1
mmu-miR-541-5p	Hebp1
mmu-miR-541-5p	Arhgef26
mmu-miR-541-5p	Acss3
mmu-miR-541-5p	Fam213b
mmu-miR-541-5p	Fn3k
mmu-miR-541-5p	Sult1d1
mmu-miR-541-5p	Peli2
mmu-miR-541-5p	Mpdz
mmu-miR-541-5p	Xlr3a
mmu-miR-541-5p	Ptgs1
mmu-miR-541-5p	Otc
mmu-miR-541-5p	Bmp2
mmu-miR-434-3p	Ppm1k
mmu-miR-434-3p	Esr1
mmu-miR-434-3p	Ankrd33b
mmu-miR-434-3p	Tbx3
mmu-miR-434-3p	Ttc39b
mmu-miR-434-3p	Adra1a
mmu-miR-434-3p	Il1rap
mmu-miR-434-3p	Tppp
mmu-miR-434-3p	Map2k6
mmu-miR-434-3p	Pcolce2
mmu-miR-434-3p	Dhtkd1
mmu-miR-434-3p	Mgst1
mmu-miR-434-3p	Aspa
mmu-miR-434-3p	Masp1
mmu-miR-434-3p	Cyp26b1
mmu-miR-410-3p	Slc25a42
mmu-miR-410-3p	Sdr42e1
mmu-miR-410-3p	Ahr
mmu-miR-410-3p	Gpcpd1
mmu-miR-410-3p	Cyp2c69
mmu-miR-410-3p	Ntrk2
mmu-miR-410-3p	Chic1
mmu-miR-410-3p	Rnase4
mmu-miR-410-3p	Agbl3
mmu-miR-410-3p	Hpgd
mmu-miR-410-3p	Cyp3a59
mmu-miR-410-3p	Aass
mmu-miR-410-3p	Dpp4
mmu-miR-410-3p	Sult1b1
mmu-miR-410-3p	Cyp3a25
mmu-miR-410-3p	Ar
mmu-miR-410-3p	Lzts3
mmu-miR-410-3p	Lipg
mmu-miR-410-3p	Ugt2b1
mmu-miR-409-3p	Csrp2
mmu-miR-409-3p	Syt1
mmu-miR-409-3p	Adam23
mmu-miR-409-3p	Mat1a
mmu-miR-409-3p	Steap2
mmu-miR-409-3p	Rspo3
mmu-miR-409-3p	Sucnr1
mmu-miR-409-3p	Esrrg
mmu-miR-409-3p	S1pr1
mmu-miR-409-3p	Erbb4
mmu-miR-409-3p	Trhde
mmu-miR-409-3p	Kcnb1
mmu-miR-409-3p	Zfhx4
mmu-miR-409-3p	Chic1
mmu-miR-381-3p	Grm8
mmu-miR-381-3p	Zbtb22
mmu-miR-381-3p	Homer2
mmu-miR-381-3p	Ablim3
mmu-miR-381-3p	Rnf152
mmu-miR-381-3p	Olfm3
mmu-miR-381-3p	Ntn1
mmu-miR-381-3p	Kcnb1
mmu-miR-381-3p	Dclk3
mmu-miR-381-3p	Il1rap
mmu-miR-381-3p	Tmem8b
mmu-miR-381-3p	Ttc39b
mmu-miR-381-3p	Erbb4
mmu-miR-381-3p	Klkb1
mmu-miR-381-3p	Hpgd
mmu-miR-381-3p	Tprkb
mmu-miR-381-3p	Mamdc2
mmu-miR-381-3p	Prlr
mmu-miR-381-3p	Socs2
mmu-miR-381-3p	D3Ertd751e
mmu-miR-381-3p	Chic1
mmu-miR-381-3p	Zfhx4
mmu-miR-381-3p	Pigr
mmu-miR-300-3p	Slc17a8
mmu-miR-300-3p	Peli2
mmu-miR-300-3p	Cd5l
mmu-miR-300-3p	Gpcpd1
mmu-miR-300-3p	Cyp26b1
mmu-miR-300-3p	Cxcl12
mmu-miR-300-3p	Pclo
mmu-miR-300-3p	Mamdc2
mmu-miR-300-3p	Sirt3
mmu-miR-300-3p	Abhd15
mmu-miR-300-3p	Klkb1
mmu-miR-300-3p	Aldh1a1
mmu-miR-300-3p	Paqr9
mmu-miR-300-3p	Map2k6
mmu-miR-300-3p	Crp
mmu-miR-300-3p	Slco1b2
mmu-miR-300-3p	Aspa
mmu-miR-300-3p	Pcolce2
mmu-miR-300-3p	Arhgef26
mmu-miR-300-3p	Mup6
mmu-miR-300-3p	Cyp2e1
mmu-miR-300-3p	Aadat
mmu-miR-300-3p	Retsat
mmu-miR-300-3p	Nipsnap1
mmu-miR-300-3p	Stard5
mmu-miR-434-5p	Csrp2
mmu-miR-434-5p	Cish
mmu-miR-434-5p	Pcolce2
mmu-miR-434-5p	Lrat
mmu-miR-434-5p	Serpina3k
mmu-miR-136-5p	Zfp354a
mmu-miR-136-5p	Rnf152
mmu-miR-136-5p	Nr1h5
mmu-miR-136-5p	Lzts3
mmu-miR-136-5p	Esrrg
mmu-miR-136-5p	Prlr
mmu-miR-136-5p	Gbp2b
mmu-miR-136-5p	Cxcl12
mmu-miR-136-5p	Slco1b2
mmu-miR-136-5p	Exph5
mmu-miR-136-5p	Mat1a
mmu-miR-136-5p	Enpep
mmu-miR-136-5p	Wfdc21
mmu-miR-136-5p	Pclo
mmu-miR-136-5p	Igfbp5
mmu-miR-136-5p	Acot4
mmu-miR-136-5p	Colec10
mmu-miR-136-5p	Vipr1
mmu-miR-136-5p	Paqr9
mmu-miR-431-5p	Klkb1
mmu-miR-431-5p	Fmo3
mmu-miR-431-5p	Adra1a
mmu-miR-431-5p	Col13a1
mmu-miR-431-5p	Adam23
mmu-miR-431-5p	Slc16a10
mmu-miR-431-5p	Sdr9c7
mmu-miR-431-5p	Slc25a48
mmu-miR-431-5p	Hpd
mmu-miR-379-5p	Lzts3
mmu-miR-379-5p	Olfm3
mmu-miR-379-5p	Adhfe1
mmu-miR-379-5p	Kcnb1
mmu-miR-379-5p	Adam11
mmu-miR-379-5p	Gpcpd1
mmu-miR-379-5p	Klkb1
mmu-miR-341-3p	Nova2
mmu-miR-341-3p	Hyal1
mmu-miR-341-3p	Mamdc2
mmu-miR-341-3p	Gna14
mmu-miR-376b-3p	Cyp4a14
mmu-miR-376b-3p	Steap2
mmu-miR-376b-3p	Cyp2f2
mmu-miR-376b-3p	Slc10a1
mmu-miR-376b-3p	Sox12
mmu-miR-376b-3p	Olfml1
mmu-miR-376b-3p	Adra1a
mmu-miR-376b-3p	Pigr
mmu-miR-376b-3p	Erbb4
mmu-miR-376b-3p	Folr2
mmu-miR-376b-3p	Dpys
mmu-miR-376b-3p	Mpv17l
mmu-miR-376b-3p	Csrp2
mmu-miR-411-3p	Slco1b2
mmu-miR-411-3p	P2ry1
mmu-miR-411-3p	Pgap1
mmu-miR-411-3p	Mgst1
mmu-miR-411-3p	Kcnb1
mmu-miR-411-3p	Ahr
mmu-miR-411-3p	Zfhx4
mmu-miR-411-3p	Tmem8b
mmu-miR-411-3p	Atp11c
mmu-miR-411-3p	Svip
mmu-miR-411-3p	P2ry4
mmu-miR-136-3p	Crp
mmu-miR-136-3p	Paqr9
mmu-miR-136-3p	Hpgd
mmu-miR-136-3p	Fam47e
mmu-miR-136-3p	Acsm5
mmu-miR-136-3p	Apoa5
mmu-miR-136-3p	Gdf2
mmu-miR-136-3p	Inhbc
mmu-miR-136-3p	AU022252
mmu-miR-136-3p	ZBED6
mmu-miR-136-3p	Slc38a4
mmu-miR-134-5p	Hyal1
mmu-miR-134-5p	Plxnc1
mmu-miR-134-5p	Atrnl1
mmu-miR-134-5p	Smad9
mmu-miR-134-5p	Abcc6
mmu-miR-134-5p	Fgf1
mmu-miR-134-5p	Inmt
mmu-miR-134-5p	Esr1
mmu-miR-134-5p	4930523C07Rik
mmu-miR-134-5p	Fam124a
mmu-miR-134-5p	Lin7a
mmu-miR-134-5p	Slco1a4
mmu-miR-134-5p	Nudt16
mmu-miR-134-5p	Cish
mmu-miR-134-5p	Rnf152
mmu-miR-134-5p	Tat
mmu-miR-134-5p	Ndfip1
mmu-miR-134-5p	Dact2
mmu-miR-134-5p	Ppm1l
mmu-miR-134-5p	Ntm
mmu-miR-379-3p	Slco1b2
mmu-miR-379-3p	P2ry1
mmu-miR-379-3p	Pgap1
mmu-miR-379-3p	Mgst1
mmu-miR-379-3p	Kcnb1
mmu-miR-379-3p	Ahr
mmu-miR-379-3p	Zfhx4
mmu-miR-379-3p	Tmem8b
mmu-miR-379-3p	Atp11c
mmu-miR-379-3p	Svip
mmu-miR-379-3p	P2ry4
mmu-miR-369-5p	Tmem8b
mmu-miR-369-5p	Gdf10
mmu-miR-369-5p	Ccs
mmu-miR-369-5p	Sned1
mmu-miR-369-5p	Vipr1
mmu-miR-337-5p	Slc16a5
mmu-miR-337-5p	Csrp2
mmu-miR-337-5p	G0s2
mmu-miR-337-5p	Ablim3
mmu-miR-337-5p	Cyp8b1
mmu-miR-337-5p	Magix
mmu-miR-337-5p	Cyp2c44
mmu-miR-337-5p	Map2k6
mmu-miR-337-5p	Ces3a
mmu-miR-337-5p	Slc16a2
mmu-miR-337-5p	Tmem8b
mmu-miR-337-5p	Ndrg2
mmu-miR-337-5p	Epm2a
mmu-miR-337-5p	Tmem86b
mmu-miR-337-5p	Upp2
mmu-miR-337-5p	Nr1i3
mmu-miR-673-5p	Ppm1k
mmu-miR-673-5p	Lin7a
mmu-miR-673-5p	Cyp2c50
mmu-miR-673-5p	Pclo
mmu-miR-673-5p	Atp11c
mmu-miR-673-5p	Ngfr
mmu-miR-673-5p	Srd5a1
mmu-miR-673-5p	Atrnl1
mmu-miR-673-5p	Zfp395
mmu-miR-673-5p	Csrp2
mmu-miR-673-5p	L2hgdh
mmu-miR-673-5p	Ncald
mmu-miR-673-5p	Chic1
mmu-miR-673-5p	Il6ra
mmu-miR-673-5p	Dpyd
mmu-miR-673-5p	Cyp2c54
mmu-miR-673-5p	C2cd2
mmu-miR-673-5p	Paqr9
mmu-miR-673-5p	Peli2
mmu-miR-673-5p	Cth
mmu-miR-673-5p	Ankrd33b
mmu-miR-673-5p	Kcnk5
mmu-miR-673-5p	Cpsf4l
mmu-miR-673-5p	Arhgef26
mmu-miR-673-5p	Arhgef37
mmu-miR-673-5p	Il1rap
mmu-miR-673-5p	Steap2
mmu-miR-673-5p	Ntrk2
mmu-miR-673-5p	Rnf152
mmu-miR-673-5p	Afmid
mmu-miR-673-5p	Olfm3
mmu-miR-673-5p	Pcolce2
mmu-miR-673-5p	Fam47e
mmu-miR-673-5p	Rpain
mmu-miR-673-5p	Urah
mmu-miR-673-5p	Acsm5
mmu-miR-673-5p	Stard5
mmu-miR-673-5p	Ndfip1
mmu-miR-673-5p	Map2k6
mmu-miR-673-5p	Glyat
mmu-miR-673-5p	Adam11
mmu-miR-673-5p	1110001J03Rik
mmu-miR-673-5p	Isoc2a
mmu-miR-673-5p	Dhdh
mmu-miR-673-5p	Cyp4f14
mmu-miR-673-5p	Aldh1a1
mmu-miR-673-5p	Agmat
mmu-miR-673-5p	Fam171b
mmu-miR-673-5p	Cyp2c29
mmu-miR-673-5p	Ndrg2
mmu-miR-673-5p	Crp
mmu-miR-673-5p	Gypc
mmu-miR-673-5p	L3hypdh
mmu-miR-673-5p	Pard3b
mmu-miR-673-5p	Nr1h4
mmu-miR-369-3p	Oat
mmu-miR-369-3p	Slc15a5
mmu-miR-369-3p	Zfhx4
mmu-miR-369-3p	Syt1
mmu-miR-369-3p	Atp11c
mmu-miR-369-3p	Mpdz
mmu-miR-369-3p	Slco1b2
mmu-miR-369-3p	L3hypdh
mmu-miR-369-3p	Cpox
mmu-miR-369-3p	Agbl3
mmu-miR-369-3p	Zfp395
mmu-miR-369-3p	Bmp2
mmu-miR-369-3p	Cfhr1
mmu-miR-369-3p	Pgap1
mmu-miR-369-3p	Chic1
mmu-miR-369-3p	Tpcn1
mmu-miR-369-3p	Fggy
mmu-miR-369-3p	P2ry4
mmu-miR-369-3p	Notum
mmu-miR-369-3p	Cyp26b1
mmu-miR-369-3p	Map2k6
mmu-miR-369-3p	D3Ertd751e
mmu-miR-369-3p	Abat
mmu-miR-369-3p	Arhgef26
mmu-miR-376c-3p	Pclo
mmu-miR-376c-3p	Trhde
mmu-miR-376c-3p	Ahr
mmu-miR-376c-3p	Fam214a
mmu-miR-376c-3p	Slco1a1
mmu-miR-376c-3p	Prlr
mmu-miR-376c-3p	Esrrg
mmu-miR-376c-3p	Atp11c
mmu-miR-376c-3p	Ptprd
mmu-miR-376c-3p	Smad9
mmu-miR-376c-3p	Chic1
mmu-miR-376c-3p	Plxnc1
mmu-miR-376c-3p	Homer2
mmu-miR-376c-3p	Igf1
mmu-miR-376c-3p	Mamdc2
mmu-miR-376c-3p	Ablim3
mmu-miR-376c-3p	Onecut1
mmu-miR-299a-5p	Enpep
mmu-miR-299a-5p	Sucnr1
mmu-miR-299a-5p	Slco2b1
mmu-miR-299a-5p	Prlr
mmu-miR-299a-5p	Tfr2
mmu-miR-299a-5p	Gna14
mmu-miR-299a-5p	Arhgef26
mmu-miR-299a-5p	Esr1
mmu-miR-299a-5p	Fgf1
mmu-miR-299a-5p	Ghr
mmu-miR-299a-5p	Zfhx4
mmu-miR-299a-5p	Cfp
mmu-miR-382-5p	Syt1
mmu-miR-382-5p	Olfm3
mmu-miR-382-5p	Akr1c6
mmu-miR-382-5p	Tppp
mmu-miR-382-5p	Slc25a19
mmu-miR-380-3p	Dhdh
mmu-miR-380-3p	Mamdc2
mmu-miR-380-3p	Paqr9
mmu-miR-380-3p	Crp
mmu-miR-380-3p	Pcolce2
mmu-miR-380-3p	Clec2d
mmu-miR-380-3p	Asic5
mmu-miR-380-3p	Retsat
mmu-miR-380-3p	Ces1c
mmu-miR-380-3p	Rgn
mmu-miR-380-3p	Slco1b2
mmu-miR-380-3p	Vsig4
mmu-miR-380-3p	Kcnn2
mmu-miR-380-3p	Zfp385b
mmu-miR-380-3p	Fggy
mmu-miR-380-3p	Atp11c
mmu-miR-380-3p	Esr1
mmu-miR-380-3p	Cyp2c50
mmu-miR-380-3p	P2ry4
mmu-miR-380-3p	Zbtb20
mmu-miR-1193-3p	Slc16a5
mmu-miR-1193-3p	Dct
mmu-miR-1193-3p	4930523C07Rik
mmu-miR-1193-3p	Ugt3a1
mmu-miR-1193-3p	Sult1b1
mmu-miR-1193-3p	Ntrk2
mmu-miR-1193-3p	Pgap1
mmu-miR-1193-3p	Cyp4a10
mmu-miR-543-3p	Zfhx4
mmu-miR-543-3p	Oat
mmu-miR-543-3p	Il1rap
mmu-miR-543-3p	Gpcpd1
mmu-miR-543-3p	Cyp26b1
mmu-miR-543-3p	Grm8
mmu-miR-543-3p	Gm4737
mmu-miR-543-3p	Slc25a21
mmu-miR-543-3p	Ahcy
mmu-miR-543-3p	Ndrg2
mmu-miR-543-3p	Cyp7a1
mmu-miR-543-3p	Cyp46a1
mmu-miR-543-3p	Lin7a
mmu-miR-543-3p	Plxnc1
mmu-miR-543-3p	Adh4
mmu-miR-543-3p	Prlr
mmu-miR-543-3p	Mfsd2a
mmu-miR-543-3p	Bmp2
mmu-miR-543-3p	Ugt2b1
mmu-miR-667-3p	Pcolce2
mmu-miR-667-3p	Map2k6
mmu-miR-667-3p	Aldh1a1
mmu-miR-667-3p	Crp
mmu-miR-667-3p	Slc25a42
mmu-miR-667-3p	Slc16a2
mmu-miR-667-3p	Bag4
mmu-miR-667-3p	Mpv17l
mmu-miR-667-3p	AI317395
mmu-miR-667-3p	Tmem25
mmu-miR-667-3p	Hamp
mmu-miR-667-3p	Serpina3k
mmu-miR-667-3p	Zfp395
mmu-miR-667-3p	Cml1
mmu-miR-667-3p	Gm14420
mmu-miR-667-3p	Ppm1k
mmu-miR-667-3p	Pgpep1
mmu-miR-667-3p	Slco1b2
mmu-miR-667-3p	Peli2
mmu-miR-667-3p	Klkb1
mmu-miR-409-5p	Gcdh
mmu-miR-409-5p	Pclo
mmu-miR-409-5p	Syde2
mmu-miR-409-5p	Nr1i3
mmu-miR-127-5p	Aspa
mmu-miR-127-5p	Crp
mmu-miR-127-5p	Paqr9
mmu-miR-127-5p	Bphl
mmu-miR-127-5p	Pcolce2
mmu-miR-127-5p	Dhtkd1
mmu-miR-127-5p	Ttc7b
mmu-miR-127-5p	Lin7a
mmu-miR-127-5p	Gck
mmu-miR-127-5p	Stard5
mmu-miR-127-5p	Cyp2c29
mmu-miR-127-5p	Fam47e
mmu-miR-127-5p	Asic5
mmu-miR-127-5p	Map2k6
mmu-miR-127-5p	Acadsb
mmu-miR-127-5p	Ptms
mmu-miR-127-5p	Cxcl12
mmu-miR-127-5p	Cryz
mmu-miR-127-5p	Glyat
mmu-miR-127-5p	Haao
mmu-miR-127-5p	Ces1d
mmu-miR-127-5p	Esr1
mmu-miR-127-5p	Ankrd33b
mmu-miR-127-5p	Ptprd
mmu-miR-127-5p	Esrrg
mmu-miR-127-5p	Col13a1
mmu-miR-127-5p	Ar
mmu-miR-127-5p	Slc10a1
mmu-miR-666-5p	Cyp8b1
mmu-miR-666-5p	Ngfr
mmu-miR-666-5p	Map2k6
mmu-miR-666-5p	Tppp
mmu-miR-433-3p	Pccb
mmu-miR-433-3p	Pgap1
mmu-miR-433-3p	Steap2
mmu-miR-433-3p	Slc38a4
mmu-miR-433-3p	Slco1a1
mmu-miR-433-3p	Zfhx4
mmu-miR-433-3p	AU022252
mmu-miR-433-3p	Cmah
mmu-miR-433-3p	Slco1a4
mmu-miR-433-3p	Nipsnap1
mmu-miR-433-3p	Exph5
mmu-miR-485-5p	Gpat4
mmu-miR-485-5p	Ugt2b37
mmu-miR-485-5p	Haao
mmu-miR-485-5p	Ces1e
mmu-miR-485-5p	Pipox
mmu-miR-485-5p	Chic1
mmu-miR-485-5p	Slc16a10
mmu-miR-485-5p	Slco2b1
mmu-miR-485-5p	Kcnb1
mmu-miR-485-5p	Fam124a
mmu-miR-485-5p	Prlr
mmu-miR-485-5p	Pgap1
mmu-miR-485-5p	Apoa5
mmu-miR-485-5p	Slc16a2
mmu-miR-485-5p	Msrb1
mmu-miR-376a-3p	Arhgef26
mmu-miR-376a-3p	Bmp2
mmu-miR-376a-3p	Dhtkd1
mmu-miR-376a-3p	1700001C19Rik
mmu-miR-376a-3p	Suox
mmu-miR-376a-3p	Adhfe1
mmu-miR-376a-3p	Fgf1
mmu-miR-329-3p	Slc16a10
mmu-miR-329-3p	Clec2h
mmu-miR-329-3p	Atp11c
mmu-miR-329-3p	Zfhx4
mmu-miR-329-3p	Msrb1
mmu-miR-329-3p	Fam214a
mmu-miR-329-3p	Ntrk2
mmu-miR-329-3p	AU022252
mmu-miR-329-3p	Nudt7
mmu-miR-329-3p	Rnf152
mmu-miR-329-3p	Bmp2
mmu-miR-329-3p	Fam171b
mmu-miR-329-3p	Ppm1k
mmu-miR-329-3p	Exph5
mmu-miR-329-3p	Bag4
mmu-miR-329-3p	Mfsd2a
mmu-miR-329-3p	Tbc1d16
mmu-miR-329-3p	Map2k6
mmu-miR-668-3p	Bdh2
mmu-miR-668-3p	Oat
mmu-miR-668-3p	Mif4gd
mmu-miR-668-3p	Cryz
mmu-miR-668-3p	Esr1
mmu-miR-668-3p	Ugt2a3
mmu-miR-668-3p	Mamdc2
mmu-miR-668-3p	Fn3k
mmu-miR-134-3p	Gypc
mmu-miR-134-3p	Ablim3
mmu-miR-134-3p	Dhdh
mmu-miR-134-3p	Adam11
mmu-miR-134-3p	Pard3b
mmu-miR-134-3p	Zfp963
mmu-miR-134-3p	Fam174b
mmu-miR-134-3p	Hacl1
mmu-miR-134-3p	Prlr
mmu-miR-134-3p	Fam47e
mmu-miR-134-3p	Slc17a2
mmu-miR-134-3p	Map2k6
mmu-miR-134-3p	Lrat
mmu-miR-134-3p	Cml2
mmu-miR-134-3p	Agbl3
mmu-miR-134-3p	AI317395
mmu-miR-134-3p	Car5a
mmu-miR-134-3p	Por
mmu-miR-134-3p	Rnase4
mmu-miR-134-3p	Cyp2c44
mmu-miR-134-3p	Fgf1
mmu-miR-134-3p	Ntn1
mmu-miR-134-3p	Crp
mmu-miR-134-3p	Acsm5
mmu-miR-134-3p	Syne4
mmu-miR-134-3p	C2cd2
mmu-miR-134-3p	Alas1
mmu-miR-134-3p	AU022252
mmu-miR-134-3p	Glyat
mmu-miR-134-3p	Slc12a5
mmu-miR-134-3p	Gm10644
mmu-miR-134-3p	Adra1a
mmu-miR-134-3p	Ldhd
mmu-miR-134-3p	Gdf10
mmu-miR-134-3p	Rnf152
mmu-miR-134-3p	Cisd1
mmu-miR-134-3p	Xirp1
mmu-miR-134-3p	Syt1
mmu-miR-134-3p	Cyp26b1
mmu-miR-666-3p	Rpp14
mmu-miR-666-3p	Rpp14
mmu-miR-666-3p	Zfp354a
mmu-miR-666-3p	Slc13a2
mmu-miR-666-3p	Pdpr
mmu-miR-666-3p	Paqr9
mmu-miR-666-3p	Cyp3a59
mmu-miR-666-3p	Cyp3a25
mmu-miR-666-3p	Peli2
mmu-miR-666-3p	Bmp2
mmu-miR-666-3p	Timd4
mmu-miR-666-3p	Dhtkd1
mmu-miR-666-3p	Slc25a48
mmu-miR-666-3p	Kcnb1
mmu-miR-666-3p	Nudt7
mmu-miR-666-3p	G0s2
mmu-miR-666-3p	Mat1a
mmu-miR-666-3p	Slc22a7

## Sheet: Table S10.3.
Table S10.3. Top 20 clusters with their representative enriched terms by metascape analysis for genes in Table S7.2.
GroupID	Category	Term	Description	LogP	Log(q-value)	InTerm/InList	Symbols
1_Summary	Reactome Gene Sets	R-MMU-211859	Biological oxidations	-22.4347	-18.1749	33/253	Gm4737,Ahr,Aldh1a1,Mat1a,Cyp2c29,Cyp2e1,Cyp2f2,Cyp46a1,Cyp4a10,Cyp4a14,Cyp7a1,Cyp8b1,Fmo3,Ptgs1,Nr1h4,Adh4,Sult1b1,Cyp3a25,Mgst1,Bphl,Ugt2b1,Ugt2a3,Ces1d,Ugt3a1,Glyat,Ugt2b37,Cyp26b1,Ahcy,Acsm5,Ces3a,Cyp2c54,Cyp3a59,Cyp2c69,Hpgd,Slc10a1,Slco1a1,Slco1a4,Slco1b2,Hacl1,Pccb,Nudt7,Tmem86b,Bdh2,Mfsd2a,Srd5a1,Akr1c6,Gpat4,Cyp27a1,Stard5,Acot4,Ppm1l,Acss3
1_Member	Reactome Gene Sets	R-MMU-211859	Biological oxidations	-22.4347	-18.1749	33/253	Gm4737,Ahr,Aldh1a1,Mat1a,Cyp2c29,Cyp2e1,Cyp2f2,Cyp46a1,Cyp4a10,Cyp4a14,Cyp7a1,Cyp8b1,Fmo3,Ptgs1,Nr1h4,Adh4,Sult1b1,Cyp3a25,Mgst1,Bphl,Ugt2b1,Ugt2a3,Ces1d,Ugt3a1,Glyat,Ugt2b37,Cyp26b1,Ahcy,Acsm5,Ces3a,Cyp2c54,Cyp3a59,Cyp2c69
1_Member	Reactome Gene Sets	R-MMU-211945	Phase I - Functionalization of compounds	-16.4244	-12.6417	22/146	Ahr,Aldh1a1,Cyp2c29,Cyp2e1,Cyp2f2,Cyp46a1,Cyp4a10,Cyp4a14,Cyp7a1,Cyp8b1,Fmo3,Ptgs1,Nr1h4,Adh4,Cyp3a25,Bphl,Ces1d,Cyp26b1,Ces3a,Cyp2c54,Cyp3a59,Cyp2c69
1_Member	Reactome Gene Sets	R-MMU-211897	Cytochrome P450 - arranged by substrate type	-11.6666	-8.30988	15/95	Ahr,Cyp2c29,Cyp2e1,Cyp2f2,Cyp46a1,Cyp4a10,Cyp4a14,Cyp7a1,Cyp8b1,Nr1h4,Cyp3a25,Cyp26b1,Cyp2c54,Cyp3a59,Cyp2c69
1_Member	Reactome Gene Sets	R-MMU-556833	Metabolism of lipids	-9.61624	-6.56057	32/654	Cyp2c29,Cyp2e1,Cyp46a1,Cyp4a10,Cyp4a14,Cyp7a1,Cyp8b1,Hpgd,Ptgs1,Nr1h4,Slc10a1,Slco1a1,Slco1a4,Slco1b2,Cyp3a25,Hacl1,Pccb,Nudt7,Tmem86b,Bdh2,Mfsd2a,Srd5a1,Akr1c6,Gpat4,Cyp27a1,Stard5,Acot4,Ppm1l,Acss3,Cyp2c54,Cyp3a59,Cyp2c69
2_Summary	GO Biological Processes	GO:0032787	monocarboxylic acid metabolic process	-16.6743	-12.7155	39/559	Aspa,Aldh1a1,Cyp2c29,Cyp2e1,Cyp2f2,Cyp4a10,Cyp7a1,Hpgd,Igf1,Por,Ptgs1,Rgn,Nr1h4,Ldhd,Zbtb20,Mgst1,Hacl1,Cyp4f14,Apoa5,Prxl2b,Acadsb,Bdh2,Ugt2b1,Ugt2a3,Akr1c6,Gpat4,Gck,Cyp27a1,Ces1d,Cyp2c50,Acot4,Dhtkd1,Cyp2c23,Cyp26b1,Abat,Gcdh,Acsm5,Cyp2c54,Cyp2c69,Bhmt,Bmp2,Car5a,Fgf1,Hyal1,Otc,P2ry1,Aass,Nudt7,Nudt16,Upp2,Haao,Cth
2_Member	GO Biological Processes	GO:0032787	monocarboxylic acid metabolic process	-16.6743	-12.7155	39/559	Aspa,Aldh1a1,Cyp2c29,Cyp2e1,Cyp2f2,Cyp4a10,Cyp7a1,Hpgd,Igf1,Por,Ptgs1,Rgn,Nr1h4,Ldhd,Zbtb20,Mgst1,Hacl1,Cyp4f14,Apoa5,Prxl2b,Acadsb,Bdh2,Ugt2b1,Ugt2a3,Akr1c6,Gpat4,Gck,Cyp27a1,Ces1d,Cyp2c50,Acot4,Dhtkd1,Cyp2c23,Cyp26b1,Abat,Gcdh,Acsm5,Cyp2c54,Cyp2c69
2_Member	GO Biological Processes	GO:0006631	fatty acid metabolic process	-11.1848	-7.92505	26/373	Cyp2c29,Cyp2e1,Cyp2f2,Cyp4a10,Cyp7a1,Hpgd,Por,Ptgs1,Rgn,Mgst1,Hacl1,Cyp4f14,Apoa5,Prxl2b,Acadsb,Bdh2,Akr1c6,Gpat4,Ces1d,Cyp2c50,Acot4,Cyp2c23,Gcdh,Acsm5,Cyp2c54,Cyp2c69
2_Member	GO Biological Processes	GO:0044283	small molecule biosynthetic process	-8.61686	-5.6581	30/639	Aldh1a1,Bhmt,Bmp2,Car5a,Cyp7a1,Fgf1,Hyal1,Igf1,Otc,P2ry1,Por,Ptgs1,Rgn,Nr1h4,Aass,Zbtb20,Mgst1,Apoa5,Prxl2b,Nudt7,Nudt16,Upp2,Gck,Cyp27a1,Ces1d,Haao,Cth,Dhtkd1,Abat,Acsm5
2_Member	GO Biological Processes	GO:0046394	carboxylic acid biosynthetic process	-7.89779	-5.05298	21/353	Aldh1a1,Bhmt,Cyp7a1,Hyal1,Igf1,Otc,Ptgs1,Rgn,Nr1h4,Aass,Zbtb20,Mgst1,Apoa5,Prxl2b,Gck,Cyp27a1,Haao,Cth,Dhtkd1,Abat,Acsm5
2_Member	GO Biological Processes	GO:0016053	organic acid biosynthetic process	-7.8764	-5.04798	21/354	Aldh1a1,Bhmt,Cyp7a1,Hyal1,Igf1,Otc,Ptgs1,Rgn,Nr1h4,Aass,Zbtb20,Mgst1,Apoa5,Prxl2b,Gck,Cyp27a1,Haao,Cth,Dhtkd1,Abat,Acsm5
2_Member	GO Biological Processes	GO:0072330	monocarboxylic acid biosynthetic process	-5.77743	-3.2958	15/253	Aldh1a1,Cyp7a1,Igf1,Ptgs1,Rgn,Nr1h4,Zbtb20,Mgst1,Apoa5,Prxl2b,Gck,Cyp27a1,Dhtkd1,Abat,Acsm5
3_Summary	GO Biological Processes	GO:0017144	drug metabolic process	-15.3262	-11.6685	42/713	Aspa,Aldh1a1,Mat1a,Bhmt,Bmp2,Crp,Cyp2c29,Cyp2e1,Cyp2f2,Cyp46a1,Esr1,Fmo3,Hpd,Igf1,Por,Pipox,Rgn,Adh4,Aass,Ldhd,Sult1b1,Zbtb20,Dpys,Ugt2b1,Srd5a1,Lrat,Akr1c6,Mpv17l,Dpyd,Gck,Cyp27a1,Cyp2c50,Glyat,Haao,Cth,Dhtkd1,Cyp2c23,Tat,Abat,Ahcy,Cyp2c54,Cyp2c69
3_Member	GO Biological Processes	GO:0017144	drug metabolic process	-15.3262	-11.6685	42/713	Aspa,Aldh1a1,Mat1a,Bhmt,Bmp2,Crp,Cyp2c29,Cyp2e1,Cyp2f2,Cyp46a1,Esr1,Fmo3,Hpd,Igf1,Por,Pipox,Rgn,Adh4,Aass,Ldhd,Sult1b1,Zbtb20,Dpys,Ugt2b1,Srd5a1,Lrat,Akr1c6,Mpv17l,Dpyd,Gck,Cyp27a1,Cyp2c50,Glyat,Haao,Cth,Dhtkd1,Cyp2c23,Tat,Abat,Ahcy,Cyp2c54,Cyp2c69
4_Summary	Reactome Gene Sets	R-MMU-71291	Metabolism of amino acids and derivatives	-14.1803	-10.6195	23/207	Aspa,Gm4737,Mat1a,Bhmt,Dct,Hpd,Oat,Otc,Pipox,Aadat,Aass,Acadsb,Dmgdh,Agmat,Haao,Cth,Dhtkd1,Suox,Slc25a21,Tat,Ppm1k,Ahcy,Gcdh,Cyp46a1,Cyp7a1,Hyal1,Adh4,Ldhd,Sult1b1,Hacl1,Bdh2,Afmid,Dhdh,Adhfe1,Dpyd,Cyp27a1,Ces1d,Acot4,Cyp26b1,Abat,Cpox,Nr1h4,Glyat,Dpys
4_Member	Reactome Gene Sets	R-MMU-71291	Metabolism of amino acids and derivatives	-14.1803	-10.6195	23/207	Aspa,Gm4737,Mat1a,Bhmt,Dct,Hpd,Oat,Otc,Pipox,Aadat,Aass,Acadsb,Dmgdh,Agmat,Haao,Cth,Dhtkd1,Suox,Slc25a21,Tat,Ppm1k,Ahcy,Gcdh
4_Member	GO Biological Processes	GO:0044282	small molecule catabolic process	-13.0982	-9.61656	26/308	Mat1a,Cyp46a1,Cyp7a1,Hpd,Hyal1,Oat,Otc,Pipox,Adh4,Aass,Ldhd,Sult1b1,Hacl1,Bdh2,Afmid,Dhdh,Adhfe1,Dpyd,Cyp27a1,Ces1d,Acot4,Cyp26b1,Tat,Abat,Ahcy,Gcdh
4_Member	GO Biological Processes	GO:0016054	organic acid catabolic process	-10.1106	-6.99694	19/213	Mat1a,Hpd,Hyal1,Oat,Otc,Pipox,Aass,Ldhd,Hacl1,Bdh2,Afmid,Adhfe1,Ces1d,Acot4,Cyp26b1,Tat,Abat,Ahcy,Gcdh
4_Member	GO Biological Processes	GO:0046395	carboxylic acid catabolic process	-10.1106	-6.99694	19/213	Mat1a,Hpd,Hyal1,Oat,Otc,Pipox,Aass,Ldhd,Hacl1,Bdh2,Afmid,Adhfe1,Ces1d,Acot4,Cyp26b1,Tat,Abat,Ahcy,Gcdh
4_Member	GO Biological Processes	GO:1901605	alpha-amino acid metabolic process	-9.81428	-6.73059	18/196	Mat1a,Bhmt,Cpox,Dct,Hpd,Oat,Otc,Pipox,Nr1h4,Aadat,Aass,Afmid,Adhfe1,Glyat,Haao,Cth,Tat,Ahcy
4_Member	GO Biological Processes	GO:0006520	cellular amino acid metabolic process	-9.34335	-6.31401	20/264	Mat1a,Bhmt,Cpox,Dct,Hpd,Oat,Otc,Pipox,Nr1h4,Aadat,Aass,Dpys,Afmid,Adhfe1,Glyat,Haao,Cth,Tat,Abat,Ahcy
4_Member	GO Biological Processes	GO:0009063	cellular amino acid catabolic process	-7.49983	-4.74519	11/90	Mat1a,Hpd,Oat,Otc,Pipox,Aass,Afmid,Adhfe1,Tat,Abat,Ahcy
4_Member	GO Biological Processes	GO:1901606	alpha-amino acid catabolic process	-7.17977	-4.47629	10/76	Mat1a,Hpd,Oat,Otc,Pipox,Aass,Afmid,Adhfe1,Tat,Ahcy
5_Summary	KEGG Pathway	mmu00830	Retinol metabolism	-12.0968	-8.68216	15/89	Aldh1a1,Cyp2c29,Cyp4a10,Cyp4a14,Adh4,Cyp3a25,Retsat,Ugt2b1,Ugt2a3,Lrat,Cyp2c50,Ugt2b37,Cyp2c23,Cyp26b1,Cyp2c54,Ahr,Cryz,Cyp2e1,Cyp2f2,Cyp46a1,Ghr,Sult1b1,Cyp2c69,Hpgd,Ptgs1,Mgst1,Cyp4f14,Prxl2b,Akr1c6,Hpd,Por,Pipox,Aass,Dpys,Dpyd,Tat,Gcdh,Cyp7a1,Srd5a1,Homer2,Abat,Cyp3a59,Acot4,Igf1,Il1rap,Map2k6,Asic5,Cyp8b1,Hacl1,Pccb,Nudt7,Kcnn2
5_Member	KEGG Pathway	mmu00830	Retinol metabolism	-12.0968	-8.68216	15/89	Aldh1a1,Cyp2c29,Cyp4a10,Cyp4a14,Adh4,Cyp3a25,Retsat,Ugt2b1,Ugt2a3,Lrat,Cyp2c50,Ugt2b37,Cyp2c23,Cyp26b1,Cyp2c54
5_Member	GO Biological Processes	GO:0006805	xenobiotic metabolic process	-10.1371	-6.99694	14/101	Ahr,Cryz,Cyp2c29,Cyp2e1,Cyp2f2,Cyp46a1,Ghr,Sult1b1,Ugt2b1,Cyp2c50,Cyp2c23,Cyp26b1,Cyp2c54,Cyp2c69
5_Member	GO Biological Processes	GO:0033559	unsaturated fatty acid metabolic process	-9.0436	-6.03909	13/101	Cyp2c29,Cyp2e1,Cyp2f2,Hpgd,Ptgs1,Mgst1,Cyp4f14,Prxl2b,Akr1c6,Cyp2c50,Cyp2c23,Cyp2c54,Cyp2c69
5_Member	GO Biological Processes	GO:0042737	drug catabolic process	-8.66269	-5.68166	15/153	Cyp2c29,Cyp2e1,Cyp2f2,Hpd,Por,Pipox,Aass,Sult1b1,Dpys,Dpyd,Cyp2c50,Cyp2c23,Tat,Cyp2c54,Cyp2c69
5_Member	GO Biological Processes	GO:0006690	icosanoid metabolic process	-8.52916	-5.6118	13/111	Cyp2c29,Cyp2e1,Cyp2f2,Hpgd,Ptgs1,Mgst1,Cyp4f14,Prxl2b,Akr1c6,Cyp2c50,Cyp2c23,Cyp2c54,Cyp2c69
5_Member	GO Biological Processes	GO:1901568	fatty acid derivative metabolic process	-8.48352	-5.58546	14/134	Cyp2c29,Cyp2e1,Cyp2f2,Hpgd,Ptgs1,Mgst1,Cyp4f14,Prxl2b,Akr1c6,Cyp2c50,Cyp2c23,Gcdh,Cyp2c54,Cyp2c69
5_Member	GO Biological Processes	GO:0071466	cellular response to xenobiotic stimulus	-7.9596	-5.09775	14/147	Ahr,Cryz,Cyp2c29,Cyp2e1,Cyp2f2,Cyp46a1,Ghr,Sult1b1,Ugt2b1,Cyp2c50,Cyp2c23,Cyp26b1,Cyp2c54,Cyp2c69
5_Member	KEGG Pathway	mmu00140	Steroid hormone biosynthesis	-7.65641	-4.85909	11/87	Cyp2c29,Cyp2e1,Cyp7a1,Cyp3a25,Ugt2b1,Ugt2a3,Srd5a1,Cyp2c50,Ugt2b37,Cyp2c23,Cyp2c54
5_Member	KEGG Pathway	mmu05204	Chemical carcinogenesis	-7.34922	-4.60795	11/93	Cyp2c29,Cyp2e1,Adh4,Cyp3a25,Mgst1,Ugt2b1,Ugt2a3,Cyp2c50,Ugt2b37,Cyp2c23,Cyp2c54
5_Member	GO Biological Processes	GO:0019369	arachidonic acid metabolic process	-7.29225	-4.56394	9/56	Cyp2c29,Cyp2e1,Cyp2f2,Ptgs1,Cyp4f14,Cyp2c50,Cyp2c23,Cyp2c54,Cyp2c69
5_Member	GO Biological Processes	GO:0009410	response to xenobiotic stimulus	-7.27889	-4.56317	16/222	Ahr,Cryz,Cyp2c29,Cyp2e1,Cyp2f2,Cyp46a1,Ghr,Homer2,Sult1b1,Ugt2b1,Cyp2c50,Cyp2c23,Cyp26b1,Abat,Cyp2c54,Cyp2c69
5_Member	GO Biological Processes	GO:0019373	epoxygenase P450 pathway	-6.85855	-4.21155	7/31	Cyp2c29,Cyp2e1,Cyp2f2,Cyp2c50,Cyp2c23,Cyp2c54,Cyp2c69
5_Member	KEGG Pathway	mmu00590	Arachidonic acid metabolism	-6.51929	-3.90296	10/89	Cyp2c29,Cyp2e1,Cyp4a10,Cyp4a14,Ptgs1,Cyp4f14,Prxl2b,Cyp2c50,Cyp2c23,Cyp2c54
5_Member	Reactome Gene Sets	R-MMU-211981	Xenobiotics	-6.45748	-3.86979	8/51	Ahr,Cyp2c29,Cyp2e1,Cyp2f2,Cyp3a25,Cyp2c54,Cyp3a59,Cyp2c69
5_Member	GO Biological Processes	GO:0001676	long-chain fatty acid metabolic process	-6.3385	-3.76892	10/93	Cyp2c29,Cyp2e1,Cyp2f2,Ptgs1,Cyp4f14,Cyp2c50,Acot4,Cyp2c23,Cyp2c54,Cyp2c69
5_Member	Reactome Gene Sets	R-MMU-9018678	Biosynthesis of specialized proresolving mediators (SPMs)	-6.05241	-3.52502	7/40	Cyp2c29,Cyp2e1,Hpgd,Cyp3a25,Cyp2c54,Cyp3a59,Cyp2c69
5_Member	Reactome Gene Sets	R-MMU-9018682	Biosynthesis of maresins	-5.71004	-3.24264	6/29	Cyp2c29,Cyp2e1,Cyp3a25,Cyp2c54,Cyp3a59,Cyp2c69
5_Member	Reactome Gene Sets	R-MMU-9027307	Biosynthesis of maresin-like SPMs	-5.71004	-3.24264	6/29	Cyp2c29,Cyp2e1,Cyp3a25,Cyp2c54,Cyp3a59,Cyp2c69
5_Member	Reactome Gene Sets	R-MMU-9018677	Biosynthesis of DHA-derived SPMs	-5.36181	-2.9337	6/33	Cyp2c29,Cyp2e1,Cyp3a25,Cyp2c54,Cyp3a59,Cyp2c69
5_Member	KEGG Pathway	mmu04750	Inflammatory mediator regulation of TRP channels	-5.15922	-2.74453	10/125	Cyp2c29,Cyp4a10,Cyp4a14,Igf1,Il1rap,Map2k6,Asic5,Cyp2c50,Cyp2c23,Cyp2c54
5_Member	GO Biological Processes	GO:0042738	exogenous drug catabolic process	-5.14382	-2.73529	7/54	Cyp2c29,Cyp2e1,Cyp2f2,Cyp2c50,Cyp2c23,Cyp2c54,Cyp2c69
5_Member	Reactome Gene Sets	R-MMU-2142816	Synthesis of (16-20)-hydroxyeicosatetraenoic acids (HETE)	-5.05186	-2.6613	5/22	Cyp2c29,Cyp4a10,Cyp4a14,Cyp2c54,Cyp2c69
5_Member	Reactome Gene Sets	R-MMU-2142753	Arachidonic acid metabolism	-4.90387	-2.54717	8/81	Cyp2c29,Cyp4a10,Cyp4a14,Cyp8b1,Ptgs1,Akr1c6,Cyp2c54,Cyp2c69
5_Member	Reactome Gene Sets	R-MMU-8978868	Fatty acid metabolism	-4.76363	-2.42813	12/201	Cyp2c29,Cyp4a10,Cyp4a14,Cyp8b1,Ptgs1,Hacl1,Pccb,Nudt7,Akr1c6,Acot4,Cyp2c54,Cyp2c69
5_Member	Reactome Gene Sets	R-MMU-211999	CYP2E1 reactions	-4.50833	-2.20758	5/28	Cyp2c29,Cyp2e1,Cyp2f2,Cyp2c54,Cyp2c69
5_Member	KEGG Pathway	mmu00591	Linoleic acid metabolism	-4.28742	-2.02327	6/50	Cyp2c29,Cyp2e1,Cyp3a25,Cyp2c50,Cyp2c23,Cyp2c54
5_Member	Reactome Gene Sets	R-MMU-2142670	Synthesis of epoxy (EET) and dihydroxyeicosatrienoic acids (DHET)	-2.58357	-0.70939	3/21	Cyp2c29,Cyp2c54,Cyp2c69
5_Member	KEGG Pathway	mmu04726	Serotonergic synapse	-2.06532	-0.306599	6/132	Cyp2c29,Ptgs1,Cyp2c50,Kcnn2,Cyp2c23,Cyp2c54
6_Summary	GO Biological Processes	GO:0051186	cofactor metabolic process	-11.4308	-8.12523	30/489	Alas1,Mat1a,Cpox,Hebp1,Igf1,Pipox,Rgn,Aadat,Adh4,Zbtb20,Mgst1,Acadsb,Nudt7,Bdh2,Dmgdh,Adhfe1,Akr1c6,Mpv17l,Gpat4,Gck,Ces1d,Glyat,Haao,Cth,Acot4,Dhtkd1,Tat,Ahcy,Gcdh,Acsm5,Bhmt,Ghr,Sult1d1,Sult1b1,Mamdc2,Suox,Cmah,Ldhd,Dpys,Nudt16,Upp2,Urah,Dpyd
6_Member	GO Biological Processes	GO:0051186	cofactor metabolic process	-11.4308	-8.12523	30/489	Alas1,Mat1a,Cpox,Hebp1,Igf1,Pipox,Rgn,Aadat,Adh4,Zbtb20,Mgst1,Acadsb,Nudt7,Bdh2,Dmgdh,Adhfe1,Akr1c6,Mpv17l,Gpat4,Gck,Ces1d,Glyat,Haao,Cth,Acot4,Dhtkd1,Tat,Ahcy,Gcdh,Acsm5
6_Member	GO Biological Processes	GO:0006790	sulfur compound metabolic process	-8.58622	-5.64865	19/262	Mat1a,Bhmt,Ghr,Pipox,Sult1d1,Sult1b1,Mgst1,Acadsb,Nudt7,Mamdc2,Gpat4,Ces1d,Glyat,Cth,Acot4,Suox,Ahcy,Gcdh,Acsm5
6_Member	GO Biological Processes	GO:0006732	coenzyme metabolic process	-6.46463	-3.86979	18/321	Mat1a,Igf1,Pipox,Rgn,Zbtb20,Acadsb,Nudt7,Dmgdh,Gpat4,Gck,Ces1d,Glyat,Haao,Acot4,Dhtkd1,Ahcy,Gcdh,Acsm5
6_Member	GO Biological Processes	GO:0033865	nucleoside bisphosphate metabolic process	-6.12495	-3.58944	10/98	Pipox,Sult1b1,Acadsb,Nudt7,Gpat4,Ces1d,Glyat,Acot4,Gcdh,Acsm5
6_Member	GO Biological Processes	GO:0033875	ribonucleoside bisphosphate metabolic process	-6.12495	-3.58944	10/98	Pipox,Sult1b1,Acadsb,Nudt7,Gpat4,Ces1d,Glyat,Acot4,Gcdh,Acsm5
6_Member	GO Biological Processes	GO:0034032	purine nucleoside bisphosphate metabolic process	-6.12495	-3.58944	10/98	Pipox,Sult1b1,Acadsb,Nudt7,Gpat4,Ces1d,Glyat,Acot4,Gcdh,Acsm5
6_Member	GO Biological Processes	GO:0006637	acyl-CoA metabolic process	-5.88135	-3.39241	9/81	Pipox,Acadsb,Nudt7,Gpat4,Ces1d,Glyat,Acot4,Gcdh,Acsm5
6_Member	GO Biological Processes	GO:0035383	thioester metabolic process	-5.88135	-3.39241	9/81	Pipox,Acadsb,Nudt7,Gpat4,Ces1d,Glyat,Acot4,Gcdh,Acsm5
6_Member	GO Biological Processes	GO:0055086	nucleobase-containing small molecule metabolic process	-5.02489	-2.64017	23/616	Cmah,Igf1,Pipox,Ldhd,Sult1b1,Zbtb20,Dpys,Acadsb,Nudt7,Nudt16,Upp2,Urah,Dpyd,Gpat4,Gck,Ces1d,Glyat,Haao,Acot4,Dhtkd1,Ahcy,Gcdh,Acsm5
6_Member	GO Biological Processes	GO:0072521	purine-containing compound metabolic process	-4.63251	-2.30723	19/476	Igf1,Pipox,Ldhd,Sult1b1,Zbtb20,Acadsb,Nudt7,Nudt16,Urah,Dpyd,Gpat4,Gck,Ces1d,Glyat,Acot4,Dhtkd1,Ahcy,Gcdh,Acsm5
6_Member	GO Biological Processes	GO:0009150	purine ribonucleotide metabolic process	-3.8973	-1.7094	16/408	Igf1,Pipox,Ldhd,Sult1b1,Zbtb20,Acadsb,Nudt7,Nudt16,Gpat4,Gck,Ces1d,Glyat,Acot4,Dhtkd1,Gcdh,Acsm5
6_Member	GO Biological Processes	GO:0009259	ribonucleotide metabolic process	-3.77733	-1.60745	16/418	Igf1,Pipox,Ldhd,Sult1b1,Zbtb20,Acadsb,Nudt7,Nudt16,Gpat4,Gck,Ces1d,Glyat,Acot4,Dhtkd1,Gcdh,Acsm5
6_Member	GO Biological Processes	GO:0006163	purine nucleotide metabolic process	-3.60502	-1.46581	16/433	Igf1,Pipox,Ldhd,Sult1b1,Zbtb20,Acadsb,Nudt7,Nudt16,Gpat4,Gck,Ces1d,Glyat,Acot4,Dhtkd1,Gcdh,Acsm5
6_Member	GO Biological Processes	GO:0019693	ribose phosphate metabolic process	-3.58271	-1.45833	16/435	Igf1,Pipox,Ldhd,Sult1b1,Zbtb20,Acadsb,Nudt7,Nudt16,Gpat4,Gck,Ces1d,Glyat,Acot4,Dhtkd1,Gcdh,Acsm5
6_Member	GO Biological Processes	GO:0009117	nucleotide metabolic process	-3.42315	-1.34805	18/542	Igf1,Pipox,Ldhd,Sult1b1,Zbtb20,Acadsb,Nudt7,Nudt16,Upp2,Gpat4,Gck,Ces1d,Glyat,Haao,Acot4,Dhtkd1,Gcdh,Acsm5
6_Member	GO Biological Processes	GO:0006753	nucleoside phosphate metabolic process	-3.33872	-1.29112	18/551	Igf1,Pipox,Ldhd,Sult1b1,Zbtb20,Acadsb,Nudt7,Nudt16,Upp2,Gpat4,Gck,Ces1d,Glyat,Haao,Acot4,Dhtkd1,Gcdh,Acsm5
7_Summary	Reactome Gene Sets	R-MMU-194068	Bile acid and bile salt metabolism	-10.2418	-7.0234	11/51	Cyp46a1,Cyp7a1,Cyp8b1,Nr1h4,Slc10a1,Slco1a1,Slco1a4,Slco1b2,Akr1c6,Cyp27a1,Stard5,Kcnb1,Lipg,P2ry1,Ptgs1,Cxcl12,Syt1,Apoa5,Ttc39b,Slco2b1,Gck,Pgap1,Abat,Srd5a1,Epm2a,Folr2,Ntrk2,Map2k6,Slc25a19,Slc38a4,Slc25a42,Mfsd2a,Slc22a7,Slc17a8,Slc16a5,Slc17a2,Atp11c,Slc16a2,Slc12a5,P2ry4,Kcnn2,Crp,Lrat
7_Member	Reactome Gene Sets	R-MMU-194068	Bile acid and bile salt metabolism	-10.2418	-7.0234	11/51	Cyp46a1,Cyp7a1,Cyp8b1,Nr1h4,Slc10a1,Slco1a1,Slco1a4,Slco1b2,Akr1c6,Cyp27a1,Stard5
7_Member	GO Biological Processes	GO:0015850	organic hydroxy compound transport	-7.64175	-4.85909	17/238	Kcnb1,Lipg,P2ry1,Ptgs1,Cxcl12,Slc10a1,Syt1,Slco1a1,Slco1a4,Slco1b2,Apoa5,Ttc39b,Slco2b1,Gck,Stard5,Pgap1,Abat
7_Member	Reactome Gene Sets	R-MMU-159418	Recycling of bile acids and salts	-6.90462	-4.2469	6/19	Nr1h4,Slc10a1,Slco1a1,Slco1a4,Slco1b2,Stard5
7_Member	Reactome Gene Sets	R-MMU-8957322	Metabolism of steroids	-6.64475	-4.00822	12/133	Cyp46a1,Cyp7a1,Cyp8b1,Nr1h4,Slc10a1,Slco1a1,Slco1a4,Slco1b2,Srd5a1,Akr1c6,Cyp27a1,Stard5
7_Member	GO Biological Processes	GO:0015711	organic anion transport	-6.20754	-3.64673	20/407	Epm2a,Folr2,Ntrk2,Slc10a1,Map2k6,Slco1a1,Slco1a4,Slco1b2,Apoa5,Slc25a19,Slc38a4,Slc25a42,Mfsd2a,Slco2b1,Slc22a7,Slc17a8,Slc16a5,Slc17a2,Abat,Atp11c
7_Member	Reactome Gene Sets	R-MMU-879518	Transport of organic anions	-5.9616	-3.45	5/15	Slc16a2,Slco1a1,Slco1a4,Slco1b2,Slco2b1
7_Member	GO Biological Processes	GO:0006820	anion transport	-5.42331	-2.98307	22/540	Epm2a,Folr2,Ntrk2,Slc10a1,Map2k6,Slco1a1,Slco1a4,Slco1b2,Slc12a5,P2ry4,Apoa5,Slc25a19,Slc38a4,Slc25a42,Mfsd2a,Slco2b1,Slc22a7,Slc17a8,Slc16a5,Slc17a2,Abat,Atp11c
7_Member	KEGG Pathway	mmu04976	Bile secretion	-5.33447	-2.91353	8/71	Cyp7a1,Nr1h4,Slc10a1,Slco1a1,Slco1a4,Slco1b2,Slc22a7,Kcnn2
7_Member	GO Biological Processes	GO:0015721	bile acid and bile salt transport	-4.95014	-2.58245	5/23	Slc10a1,Slco1a1,Slco1a4,Slco1b2,Slco2b1
7_Member	GO Biological Processes	GO:0046942	carboxylic acid transport	-4.84598	-2.49468	15/302	Epm2a,Folr2,Ntrk2,Slc10a1,Map2k6,Slco1a1,Slco1a4,Slco1b2,Slc38a4,Mfsd2a,Slco2b1,Slc17a8,Slc16a5,Slc17a2,Abat
7_Member	GO Biological Processes	GO:0015849	organic acid transport	-4.82907	-2.4831	15/303	Epm2a,Folr2,Ntrk2,Slc10a1,Map2k6,Slco1a1,Slco1a4,Slco1b2,Slc38a4,Mfsd2a,Slco2b1,Slc17a8,Slc16a5,Slc17a2,Abat
7_Member	GO Biological Processes	GO:0043252	sodium-independent organic anion transport	-4.08841	-1.85393	4/18	Slco1a1,Slco1a4,Slco1b2,Slco2b1
7_Member	GO Biological Processes	GO:0015718	monocarboxylic acid transport	-3.7038	-1.54782	9/151	Slc10a1,Map2k6,Slco1a1,Slco1a4,Slco1b2,Mfsd2a,Slco2b1,Slc16a5,Abat
7_Member	Reactome Gene Sets	R-MMU-425397	Transport of vitamins, nucleosides, and related molecules	-3.63715	-1.49463	5/42	Slc16a2,Slco1a1,Slco1a4,Slco1b2,Slco2b1
7_Member	GO Biological Processes	GO:0010876	lipid localization	-3.38118	-1.31554	14/365	Crp,Lipg,Slc10a1,Map2k6,Slco1a1,Slco1a4,Slco1b2,Apoa5,Ttc39b,Mfsd2a,Lrat,Slco2b1,Stard5,Atp11c
7_Member	GO Biological Processes	GO:0006869	lipid transport	-3.32309	-1.28341	13/327	Lipg,Slc10a1,Map2k6,Slco1a1,Slco1a4,Slco1b2,Apoa5,Ttc39b,Mfsd2a,Lrat,Slco2b1,Stard5,Atp11c
8_Summary	GO Biological Processes	GO:0010817	regulation of hormone levels	-8.21838	-5.33881	27/549	Aldh1a1,Bmp2,Cyp46a1,Enpep,Esr1,Ghr,Igf1,Kcnb1,P2ry1,Por,Ptgs1,Nr1h4,Slc16a2,Tbx3,Pclo,Adh4,Tfr2,Sult1b1,Sirt3,Retsat,Srd5a1,Lrat,Akr1c6,Gck,Cyp27a1,Cyp26b1,Abat,Cyp7a1,Dct,Fgf1,Ldhd,Sult1d1,Apoa5,Ttc39b,Ces1d,Cyp2e1
8_Member	GO Biological Processes	GO:0010817	regulation of hormone levels	-8.21838	-5.33881	27/549	Aldh1a1,Bmp2,Cyp46a1,Enpep,Esr1,Ghr,Igf1,Kcnb1,P2ry1,Por,Ptgs1,Nr1h4,Slc16a2,Tbx3,Pclo,Adh4,Tfr2,Sult1b1,Sirt3,Retsat,Srd5a1,Lrat,Akr1c6,Gck,Cyp27a1,Cyp26b1,Abat
8_Member	GO Biological Processes	GO:0042445	hormone metabolic process	-7.53044	-4.76202	16/213	Aldh1a1,Bmp2,Cyp46a1,Enpep,Esr1,Ghr,Igf1,Por,Adh4,Sult1b1,Retsat,Srd5a1,Lrat,Akr1c6,Cyp27a1,Cyp26b1
8_Member	GO Biological Processes	GO:1901615	organic hydroxy compound metabolic process	-6.36995	-3.79141	22/473	Aldh1a1,Bmp2,Cyp46a1,Cyp7a1,Dct,Fgf1,P2ry1,Por,Nr1h4,Adh4,Ldhd,Sult1d1,Sult1b1,Apoa5,Retsat,Ttc39b,Lrat,Akr1c6,Cyp27a1,Ces1d,Cyp26b1,Abat
8_Member	GO Biological Processes	GO:0034754	cellular hormone metabolic process	-6.00289	-3.48347	10/101	Aldh1a1,Bmp2,Cyp46a1,Esr1,Adh4,Retsat,Srd5a1,Lrat,Akr1c6,Cyp26b1
8_Member	GO Biological Processes	GO:0006066	alcohol metabolic process	-5.36098	-2.9337	16/309	Aldh1a1,Bmp2,Cyp46a1,Cyp7a1,Fgf1,P2ry1,Por,Adh4,Sult1b1,Apoa5,Retsat,Ttc39b,Lrat,Akr1c6,Cyp27a1,Ces1d
8_Member	GO Biological Processes	GO:0034308	primary alcohol metabolic process	-4.93366	-2.5715	7/58	Aldh1a1,Bmp2,Adh4,Sult1b1,Retsat,Lrat,Akr1c6
8_Member	GO Biological Processes	GO:0006721	terpenoid metabolic process	-3.92004	-1.71716	6/58	Aldh1a1,Cyp2e1,Adh4,Retsat,Lrat,Cyp26b1
8_Member	GO Biological Processes	GO:0042572	retinol metabolic process	-3.81075	-1.62651	4/21	Aldh1a1,Adh4,Retsat,Lrat
8_Member	GO Biological Processes	GO:0001523	retinoid metabolic process	-3.27848	-1.24914	5/50	Aldh1a1,Adh4,Retsat,Lrat,Cyp26b1
8_Member	GO Biological Processes	GO:0016101	diterpenoid metabolic process	-3.19916	-1.19465	5/52	Aldh1a1,Adh4,Retsat,Lrat,Cyp26b1
8_Member	GO Biological Processes	GO:0006720	isoprenoid metabolic process	-3.18441	-1.18469	6/79	Aldh1a1,Cyp2e1,Adh4,Retsat,Lrat,Cyp26b1
8_Member	Reactome Gene Sets	R-MMU-5365859	RA biosynthesis pathway	-2.02155	-0.28681	3/33	Aldh1a1,Adh4,Akr1c6
9_Summary	KEGG Pathway	mmu00983	Drug metabolism - other enzymes	-7.66323	-4.85909	9/51	Ces1c,Ces1e,Dpys,Ugt2b1,Ugt2a3,Upp2,Dpyd,Ces1d,Ugt2b37,Gm4737,Mat1a,Sult1b1,Mgst1,Ugt3a1,Glyat,Ahcy,Acsm5,Cyp2e1,Cyp2f2,Adh4,Dhdh,Fmo3,Alas1,Cpox,Rgn
9_Member	KEGG Pathway	mmu00983	Drug metabolism - other enzymes	-7.66323	-4.85909	9/51	Ces1c,Ces1e,Dpys,Ugt2b1,Ugt2a3,Upp2,Dpyd,Ces1d,Ugt2b37
9_Member	Reactome Gene Sets	R-MMU-156580	Phase II - Conjugation of compounds	-7.01887	-4.33887	11/100	Gm4737,Mat1a,Sult1b1,Mgst1,Ugt2b1,Ugt2a3,Ugt3a1,Glyat,Ugt2b37,Ahcy,Acsm5
9_Member	KEGG Pathway	mmu00980	Metabolism of xenobiotics by cytochrome P450	-5.62836	-3.16791	8/65	Cyp2e1,Cyp2f2,Adh4,Mgst1,Dhdh,Ugt2b1,Ugt2a3,Ugt2b37
9_Member	KEGG Pathway	mmu00982	Drug metabolism - cytochrome P450	-4.51672	-2.20758	7/67	Cyp2e1,Fmo3,Adh4,Mgst1,Ugt2b1,Ugt2a3,Ugt2b37
9_Member	KEGG Pathway	mmu00860	Porphyrin and chlorophyll metabolism	-3.68748	-1.54164	5/41	Alas1,Cpox,Ugt2b1,Ugt2a3,Ugt2b37
9_Member	KEGG Pathway	M00129	Ascorbate biosynthesis, animals, glucose-1P => ascorbate	-3.5751	-1.45833	4/24	Rgn,Ugt2b1,Ugt2a3,Ugt2b37
9_Member	Reactome Gene Sets	R-MMU-156588	Glucuronidation	-3.5751	-1.45833	4/24	Ugt2b1,Ugt2a3,Ugt3a1,Ugt2b37
9_Member	KEGG Pathway	mmu_M00129	Ascorbate biosynthesis, animals, glucose-1P => ascorbate	-3.5751	-1.45833	4/24	Rgn,Ugt2b1,Ugt2a3,Ugt2b37
9_Member	KEGG Pathway	mmu00053	Ascorbate and aldarate metabolism	-3.37084	-1.31554	4/27	Rgn,Ugt2b1,Ugt2a3,Ugt2b37
9_Member	KEGG Pathway	mmu00040	Pentose and glucuronate interconversions	-2.98059	-1.0193	4/34	Dhdh,Ugt2b1,Ugt2a3,Ugt2b37
9_Member	KEGG Pathway	M00014	Glucuronate pathway (uronate pathway)	-2.31375	-0.496444	3/26	Ugt2b1,Ugt2a3,Ugt2b37
9_Member	KEGG Pathway	mmu_M00014	Glucuronate pathway (uronate pathway)	-2.31375	-0.496444	3/26	Ugt2b1,Ugt2a3,Ugt2b37
10_Summary	GO Biological Processes	GO:0008202	steroid metabolic process	-7.0989	-4.40732	18/291	Bmp2,Cyp2e1,Cyp46a1,Cyp7a1,Esr1,Fgf1,Igf1,Por,Nr1h4,Sult1b1,Apoa5,Ttc39b,Sdr42e1,Srd5a1,Akr1c6,Cyp27a1,Ces1d,Cyp26b1,Aldh1a1,Ptgs1,Rgn,Zbtb20,Mgst1,Prxl2b,Gpat4,Pgap1,Acsm5,P2ry1,Gck,Igfbp5,Dct,Fmc1
10_Member	GO Biological Processes	GO:0008202	steroid metabolic process	-7.0989	-4.40732	18/291	Bmp2,Cyp2e1,Cyp46a1,Cyp7a1,Esr1,Fgf1,Igf1,Por,Nr1h4,Sult1b1,Apoa5,Ttc39b,Sdr42e1,Srd5a1,Akr1c6,Cyp27a1,Ces1d,Cyp26b1
10_Member	GO Biological Processes	GO:0006694	steroid biosynthetic process	-5.8976	-3.39369	12/156	Bmp2,Cyp7a1,Fgf1,Igf1,Por,Nr1h4,Apoa5,Sdr42e1,Srd5a1,Akr1c6,Cyp27a1,Ces1d
10_Member	GO Biological Processes	GO:0008610	lipid biosynthetic process	-4.82276	-2.48205	21/546	Aldh1a1,Bmp2,Cyp7a1,Fgf1,Igf1,Por,Ptgs1,Rgn,Nr1h4,Zbtb20,Mgst1,Apoa5,Prxl2b,Sdr42e1,Srd5a1,Akr1c6,Gpat4,Cyp27a1,Ces1d,Pgap1,Acsm5
10_Member	GO Biological Processes	GO:0046889	positive regulation of lipid biosynthetic process	-4.49716	-2.20116	8/92	Cyp7a1,Fgf1,Igf1,Por,Rgn,Nr1h4,Zbtb20,Apoa5
10_Member	GO Biological Processes	GO:0062013	positive regulation of small molecule metabolic process	-4.49143	-2.20013	10/149	Cyp7a1,Fgf1,Igf1,P2ry1,Por,Rgn,Nr1h4,Zbtb20,Apoa5,Gck
10_Member	GO Biological Processes	GO:0019218	regulation of steroid metabolic process	-4.17473	-1.92354	8/102	Bmp2,Cyp7a1,Fgf1,Igf1,Por,Nr1h4,Apoa5,Ttc39b
10_Member	GO Biological Processes	GO:0016125	sterol metabolic process	-4.09921	-1.85646	9/134	Cyp46a1,Cyp7a1,Fgf1,Por,Apoa5,Ttc39b,Cyp27a1,Ces1d,Cyp26b1
10_Member	GO Biological Processes	GO:0045940	positive regulation of steroid metabolic process	-4.02249	-1.80013	5/35	Cyp7a1,Fgf1,Igf1,Por,Apoa5
10_Member	GO Biological Processes	GO:0045542	positive regulation of cholesterol biosynthetic process	-3.90352	-1.71192	3/8	Cyp7a1,Fgf1,Por
10_Member	GO Biological Processes	GO:0090205	positive regulation of cholesterol metabolic process	-3.90352	-1.71192	3/8	Cyp7a1,Fgf1,Por
10_Member	GO Biological Processes	GO:0106120	positive regulation of sterol biosynthetic process	-3.90352	-1.71192	3/8	Cyp7a1,Fgf1,Por
10_Member	GO Biological Processes	GO:0008203	cholesterol metabolic process	-3.55942	-1.44576	8/125	Cyp46a1,Cyp7a1,Fgf1,Por,Apoa5,Ttc39b,Cyp27a1,Ces1d
10_Member	GO Biological Processes	GO:0006695	cholesterol biosynthetic process	-3.44879	-1.36631	5/46	Cyp7a1,Fgf1,Por,Apoa5,Ces1d
10_Member	GO Biological Processes	GO:1902652	secondary alcohol metabolic process	-3.44402	-1.36607	8/130	Cyp46a1,Cyp7a1,Fgf1,Por,Apoa5,Ttc39b,Cyp27a1,Ces1d
10_Member	GO Biological Processes	GO:1902653	secondary alcohol biosynthetic process	-3.40464	-1.33238	5/47	Cyp7a1,Fgf1,Por,Apoa5,Ces1d
10_Member	GO Biological Processes	GO:0046890	regulation of lipid biosynthetic process	-3.37982	-1.31554	9/167	Bmp2,Cyp7a1,Fgf1,Igf1,Por,Rgn,Nr1h4,Zbtb20,Apoa5
10_Member	GO Biological Processes	GO:0010893	positive regulation of steroid biosynthetic process	-3.37084	-1.31554	4/27	Cyp7a1,Fgf1,Igf1,Por
10_Member	GO Biological Processes	GO:0050810	regulation of steroid biosynthetic process	-3.3685	-1.31554	6/73	Bmp2,Cyp7a1,Fgf1,Igf1,Por,Nr1h4
10_Member	GO Biological Processes	GO:1902932	positive regulation of alcohol biosynthetic process	-3.30844	-1.27396	4/28	Cyp7a1,Fgf1,P2ry1,Por
10_Member	GO Biological Processes	GO:1902930	regulation of alcohol biosynthetic process	-3.27848	-1.24914	5/50	Bmp2,Cyp7a1,Fgf1,P2ry1,Por
10_Member	GO Biological Processes	GO:0090181	regulation of cholesterol metabolic process	-3.24852	-1.22427	4/29	Cyp7a1,Fgf1,Por,Ttc39b
10_Member	GO Biological Processes	GO:0046165	alcohol biosynthetic process	-3.20864	-1.19683	8/141	Bmp2,Cyp7a1,Fgf1,P2ry1,Por,Apoa5,Cyp27a1,Ces1d
10_Member	GO Biological Processes	GO:0016126	sterol biosynthetic process	-3.19916	-1.19465	5/52	Cyp7a1,Fgf1,Por,Apoa5,Ces1d
10_Member	GO Biological Processes	GO:0062012	regulation of small molecule metabolic process	-3.1067	-1.11876	13/345	Bmp2,Cyp7a1,Fgf1,Igf1,Igfbp5,P2ry1,Por,Rgn,Nr1h4,Zbtb20,Apoa5,Ttc39b,Gck
10_Member	GO Biological Processes	GO:1901617	organic hydroxy compound biosynthetic process	-2.98023	-1.0193	10/229	Bmp2,Cyp7a1,Dct,Fgf1,P2ry1,Por,Nr1h4,Apoa5,Cyp27a1,Ces1d
10_Member	GO Biological Processes	GO:0045834	positive regulation of lipid metabolic process	-2.95888	-1.00013	8/154	Cyp7a1,Fgf1,Igf1,Por,Rgn,Nr1h4,Zbtb20,Apoa5
10_Member	GO Biological Processes	GO:0045540	regulation of cholesterol biosynthetic process	-2.85782	-0.926414	3/17	Cyp7a1,Fgf1,Por
10_Member	GO Biological Processes	GO:0106118	regulation of sterol biosynthetic process	-2.85782	-0.926414	3/17	Cyp7a1,Fgf1,Por
10_Member	GO Biological Processes	GO:0019216	regulation of lipid metabolic process	-2.75618	-0.852528	12/332	Bmp2,Cyp7a1,Esr1,Fgf1,Igf1,Por,Rgn,Nr1h4,Zbtb20,Apoa5,Fmc1,Ttc39b
10_Member	GO Biological Processes	GO:0090030	regulation of steroid hormone biosynthetic process	-2.71256	-0.821987	3/19	Bmp2,Igf1,Por
10_Member	GO Biological Processes	GO:0042446	hormone biosynthetic process	-2.48459	-0.627921	5/75	Bmp2,Igf1,Por,Srd5a1,Cyp27a1
11_Summary	Reactome Gene Sets	R-MMU-6788656	Histidine, lysine, phenylalanine, tyrosine, proline and tryptophan catabolism	-6.97788	-4.30916	8/44	Hpd,Pipox,Aadat,Aass,Haao,Slc25a21,Tat,Gcdh,Inmt,Afmid,Ugt2b1
11_Member	Reactome Gene Sets	R-MMU-6788656	Histidine, lysine, phenylalanine, tyrosine, proline and tryptophan catabolism	-6.97788	-4.30916	8/44	Hpd,Pipox,Aadat,Aass,Haao,Slc25a21,Tat,Gcdh
11_Member	Reactome Gene Sets	R-MMU-71064	Lysine catabolism	-6.52617	-3.90296	5/12	Pipox,Aadat,Aass,Slc25a21,Gcdh
11_Member	KEGG Pathway	mmu00380	Tryptophan metabolism	-3.44879	-1.36631	5/46	Inmt,Aadat,Afmid,Haao,Gcdh
11_Member	KEGG Pathway	M00032	Lysine degradation, lysine => saccharopine => acetoacetyl-CoA	-3.44712	-1.36631	3/11	Aadat,Aass,Gcdh
11_Member	KEGG Pathway	mmu_M00032	Lysine degradation, lysine => saccharopine => acetoacetyl-CoA	-3.44712	-1.36631	3/11	Aadat,Aass,Gcdh
11_Member	GO Biological Processes	GO:0042537	benzene-containing compound metabolic process	-2.52417	-0.659853	3/22	Aadat,Afmid,Ugt2b1
11_Member	KEGG Pathway	mmu00310	Lysine degradation	-2.1014	-0.332979	4/59	Pipox,Aadat,Aass,Gcdh
12_Summary	Reactome Gene Sets	R-MMU-1614635	Sulfur amino acid metabolism	-6.47989	-3.87332	6/22	Gm4737,Mat1a,Bhmt,Cth,Suox,Ahcy,Tat,Pipox,Aass,Nudt7
12_Member	Reactome Gene Sets	R-MMU-1614635	Sulfur amino acid metabolism	-6.47989	-3.87332	6/22	Gm4737,Mat1a,Bhmt,Cth,Suox,Ahcy
12_Member	KEGG Pathway	mmu00270	Cysteine and methionine metabolism	-4.38999	-2.10793	6/48	Gm4737,Mat1a,Bhmt,Cth,Tat,Ahcy
12_Member	GO Biological Processes	GO:0009066	aspartate family amino acid metabolic process	-3.5405	-1.42993	5/44	Mat1a,Bhmt,Pipox,Aass,Ahcy
12_Member	KEGG Pathway	M00035	Methionine degradation	-3.44712	-1.36631	3/11	Gm4737,Mat1a,Ahcy
12_Member	KEGG Pathway	mmu_M00035	Methionine degradation	-3.44712	-1.36631	3/11	Gm4737,Mat1a,Ahcy
12_Member	GO Biological Processes	GO:0009068	aspartate family amino acid catabolic process	-3.32648	-1.28418	3/12	Mat1a,Pipox,Aass
12_Member	Reactome Gene Sets	R-MMU-156581	Methylation	-3.11638	-1.12611	3/14	Gm4737,Mat1a,Ahcy
12_Member	GO Biological Processes	GO:0006555	methionine metabolic process	-2.85782	-0.926414	3/17	Mat1a,Bhmt,Ahcy
12_Member	GO Biological Processes	GO:0000096	sulfur amino acid metabolic process	-2.79685	-0.871521	4/38	Mat1a,Bhmt,Cth,Ahcy
12_Member	GO Biological Processes	GO:0044273	sulfur compound catabolic process	-2.46773	-0.616186	3/23	Mat1a,Nudt7,Ahcy
13_Summary	GO Biological Processes	GO:0016042	lipid catabolic process	-5.48817	-3.03457	16/302	Cyp46a1,Cyp7a1,Ces1c,Ces1e,Lipg,Hacl1,Apoa5,Fmc1,Bdh2,Gpcpd1,Srd5a1,Cyp27a1,Ces1d,Cyp26b1,Gcdh,Ces3a,Ldhd,Abat,Cish,Por,Ttc7b,Socs2
13_Member	GO Biological Processes	GO:0016042	lipid catabolic process	-5.48817	-3.03457	16/302	Cyp46a1,Cyp7a1,Ces1c,Ces1e,Lipg,Hacl1,Apoa5,Fmc1,Bdh2,Gpcpd1,Srd5a1,Cyp27a1,Ces1d,Cyp26b1,Gcdh,Ces3a
13_Member	GO Biological Processes	GO:0072329	monocarboxylic acid catabolic process	-3.1407	-1.14809	7/111	Ldhd,Hacl1,Bdh2,Ces1d,Cyp26b1,Abat,Gcdh
13_Member	GO Biological Processes	GO:0030258	lipid modification	-2.05294	-0.2984	8/217	Cish,Por,Hacl1,Apoa5,Bdh2,Ttc7b,Socs2,Gcdh
14_Summary	GO Biological Processes	GO:0006536	glutamate metabolic process	-5.4441	-2.99723	6/32	Cpox,Oat,Nr1h4,Aadat,Adhfe1,Tat,Otc,Haao,Acot4
14_Member	GO Biological Processes	GO:0006536	glutamate metabolic process	-5.4441	-2.99723	6/32	Cpox,Oat,Nr1h4,Aadat,Adhfe1,Tat
14_Member	GO Biological Processes	GO:0009064	glutamine family amino acid metabolic process	-4.55972	-2.24013	7/66	Cpox,Oat,Otc,Nr1h4,Aadat,Adhfe1,Tat
14_Member	GO Biological Processes	GO:0043648	dicarboxylic acid metabolic process	-4.46307	-2.17642	8/93	Cpox,Oat,Nr1h4,Aadat,Adhfe1,Haao,Acot4,Tat
14_Member	GO Biological Processes	GO:0006103	2-oxoglutarate metabolic process	-2.93786	-0.983426	3/16	Aadat,Adhfe1,Tat
15_Summary	GO Biological Processes	GO:0060749	mammary gland alveolus development	-5.05186	-2.6613	5/22	Ar,Erbb4,Esr1,Prlr,Socs2,Igf1,Igfbp5,Ntn1,Tbx3,Gpat4,Ghr,Il6ra,Ptprd,Hamp,Cish,Gck
15_Member	GO Biological Processes	GO:0060749	mammary gland alveolus development	-5.05186	-2.6613	5/22	Ar,Erbb4,Esr1,Prlr,Socs2
15_Member	GO Biological Processes	GO:0061377	mammary gland lobule development	-5.05186	-2.6613	5/22	Ar,Erbb4,Esr1,Prlr,Socs2
15_Member	GO Biological Processes	GO:0030879	mammary gland development	-4.16038	-1.91343	10/163	Ar,Erbb4,Esr1,Igf1,Igfbp5,Ntn1,Prlr,Tbx3,Gpat4,Socs2
15_Member	GO Biological Processes	GO:0061180	mammary gland epithelium development	-3.24386	-1.22212	6/77	Ar,Erbb4,Esr1,Ntn1,Prlr,Tbx3
15_Member	GO Biological Processes	GO:0007259	JAK-STAT cascade	-2.56287	-0.691131	8/178	Erbb4,Ghr,Igf1,Il6ra,Prlr,Ptprd,Hamp,Socs2
15_Member	KEGG Pathway	mmu04917	Prolactin signaling pathway	-2.56175	-0.691131	5/72	Cish,Esr1,Prlr,Gck,Socs2
15_Member	GO Biological Processes	GO:0097696	STAT cascade	-2.50376	-0.641916	8/182	Erbb4,Ghr,Igf1,Il6ra,Prlr,Ptprd,Hamp,Socs2
15_Member	GO Biological Processes	GO:0007595	lactation	-2.07592	-0.31582	4/60	Erbb4,Prlr,Gpat4,Socs2
16_Summary	Reactome Gene Sets	R-MMU-192105	Synthesis of bile acids and bile salts	-4.98942	-2.61529	6/38	Cyp46a1,Cyp7a1,Cyp8b1,Nr1h4,Akr1c6,Cyp27a1,Ahr,Adh4,Ldhd,Sult1b1,Srd5a1,Bmp2,Esr1,Fmc1
16_Member	Reactome Gene Sets	R-MMU-192105	Synthesis of bile acids and bile salts	-4.98942	-2.61529	6/38	Cyp46a1,Cyp7a1,Cyp8b1,Nr1h4,Akr1c6,Cyp27a1
16_Member	Reactome Gene Sets	R-MMU-211976	Endogenous sterols	-4.67323	-2.34286	5/26	Ahr,Cyp46a1,Cyp7a1,Cyp8b1,Nr1h4
16_Member	Reactome Gene Sets	R-MMU-193368	Synthesis of bile acids and bile salts via 7alpha-hydroxycholesterol	-4.50833	-2.20758	5/28	Cyp7a1,Cyp8b1,Nr1h4,Akr1c6,Cyp27a1
16_Member	KEGG Pathway	mmu00120	Primary bile acid biosynthesis	-4.30493	-2.03637	4/16	Cyp46a1,Cyp7a1,Cyp8b1,Cyp27a1
16_Member	GO Biological Processes	GO:1901616	organic hydroxy compound catabolic process	-3.92004	-1.71716	6/58	Cyp46a1,Cyp7a1,Adh4,Ldhd,Sult1b1,Cyp27a1
16_Member	GO Biological Processes	GO:0046164	alcohol catabolic process	-3.68748	-1.54164	5/41	Cyp46a1,Cyp7a1,Adh4,Sult1b1,Cyp27a1
16_Member	GO Biological Processes	GO:0006707	cholesterol catabolic process	-3.58113	-1.45833	3/10	Cyp46a1,Cyp7a1,Cyp27a1
16_Member	GO Biological Processes	GO:0016127	sterol catabolic process	-3.58113	-1.45833	3/10	Cyp46a1,Cyp7a1,Cyp27a1
16_Member	GO Biological Processes	GO:0006706	steroid catabolic process	-3.5751	-1.45833	4/24	Cyp46a1,Cyp7a1,Srd5a1,Cyp27a1
16_Member	GO Biological Processes	GO:0006699	bile acid biosynthetic process	-2.64625	-0.76486	3/20	Cyp7a1,Nr1h4,Cyp27a1
16_Member	GO Biological Processes	GO:0045833	negative regulation of lipid metabolic process	-2.20984	-0.421344	5/87	Bmp2,Cyp7a1,Esr1,Nr1h4,Fmc1
16_Member	GO Biological Processes	GO:0008206	bile acid metabolic process	-2.13719	-0.358844	3/30	Cyp7a1,Nr1h4,Cyp27a1
17_Summary	GO Biological Processes	GO:0001505	regulation of neurotransmitter levels	-4.98859	-2.61529	17/369	Adra1a,Crp,Esr1,Grm8,Igf1,Ntrk2,P2ry1,Por,Rgn,Syt1,Pclo,P2ry4,Dpys,Dmgdh,Glyat,Lin7a,Abat,Fggy,Haao,Kcnb1,Ptgs1,Nr1h4,Tbx3,Tfr2,Sirt3,Gck,Epm2a,Slc17a8
17_Member	GO Biological Processes	GO:0001505	regulation of neurotransmitter levels	-4.98859	-2.61529	17/369	Adra1a,Crp,Esr1,Grm8,Igf1,Ntrk2,P2ry1,Por,Rgn,Syt1,Pclo,P2ry4,Dpys,Dmgdh,Glyat,Lin7a,Abat
17_Member	GO Biological Processes	GO:0070050	neuron cellular homeostasis	-3.50393	-1.39948	4/25	P2ry1,P2ry4,Fggy,Haao
17_Member	GO Biological Processes	GO:0023061	signal release	-2.78404	-0.871435	16/517	Adra1a,Grm8,Kcnb1,Ntrk2,P2ry1,Ptgs1,Nr1h4,Syt1,Tbx3,Pclo,Tfr2,P2ry4,Sirt3,Gck,Lin7a,Abat
17_Member	GO Biological Processes	GO:0006836	neurotransmitter transport	-2.67404	-0.789006	11/295	Adra1a,Epm2a,Grm8,Ntrk2,P2ry1,Syt1,Pclo,P2ry4,Lin7a,Slc17a8,Abat
17_Member	GO Biological Processes	GO:0007269	neurotransmitter secretion	-2.48926	-0.630873	8/183	Adra1a,Grm8,Ntrk2,P2ry1,Syt1,Pclo,P2ry4,Lin7a
17_Member	GO Biological Processes	GO:0099643	signal release from synapse	-2.47486	-0.619911	8/184	Adra1a,Grm8,Ntrk2,P2ry1,Syt1,Pclo,P2ry4,Lin7a
17_Member	GO Biological Processes	GO:0046928	regulation of neurotransmitter secretion	-2.05002	-0.2984	6/133	Adra1a,Grm8,Ntrk2,P2ry1,Syt1,P2ry4
17_Member	GO Biological Processes	GO:0017156	calcium ion regulated exocytosis	-2.04898	-0.2984	7/174	Adra1a,Grm8,Kcnb1,P2ry1,Syt1,Pclo,P2ry4
17_Member	GO Biological Processes	GO:0048489	synaptic vesicle transport	-2.02326	-0.28681	7/176	Adra1a,Grm8,P2ry1,Syt1,Pclo,P2ry4,Lin7a
17_Member	GO Biological Processes	GO:0097480	establishment of synaptic vesicle localization	-2.02326	-0.28681	7/176	Adra1a,Grm8,P2ry1,Syt1,Pclo,P2ry4,Lin7a
17_Member	GO Biological Processes	GO:0051588	regulation of neurotransmitter transport	-2.01055	-0.280968	7/177	Adra1a,Grm8,Ntrk2,P2ry1,Syt1,P2ry4,Abat
17_Member	GO Biological Processes	GO:0017158	regulation of calcium ion-dependent exocytosis	-2.00499	-0.276685	6/136	Adra1a,Grm8,Kcnb1,P2ry1,Syt1,P2ry4
18_Summary	GO Biological Processes	GO:0060736	prostate gland growth	-4.55543	-2.24013	4/14	Ar,Esr1,Igf1,Prlr,Bmp2,Ghr,Igfbp5,Ahr,Gdf2,Col13a1,Fgf1,Cxcl12,Tbx3,Rspo3,Nr1i3,Nr1h4,Esrrg,Ntn1,Erbb4,Hyal1,Ngfr,Rgn,Fmc1,Aldh1a1,Syne4,Enpep,Il6ra,Smad9,Dact2
18_Member	GO Biological Processes	GO:0060736	prostate gland growth	-4.55543	-2.24013	4/14	Ar,Esr1,Igf1,Prlr
18_Member	GO Biological Processes	GO:0048009	insulin-like growth factor receptor signaling pathway	-3.96227	-1.74388	5/36	Ar,Bmp2,Ghr,Igf1,Igfbp5
18_Member	GO Biological Processes	GO:0043567	regulation of insulin-like growth factor receptor signaling pathway	-3.50393	-1.39948	4/25	Ar,Bmp2,Igf1,Igfbp5
18_Member	GO Biological Processes	GO:0043568	positive regulation of insulin-like growth factor receptor signaling pathway	-3.44712	-1.36631	3/11	Ar,Igf1,Igfbp5
18_Member	GO Biological Processes	GO:0001763	morphogenesis of a branching structure	-3.35591	-1.30564	11/243	Ahr,Ar,Bmp2,Gdf2,Col13a1,Esr1,Fgf1,Igf1,Cxcl12,Tbx3,Rspo3
18_Member	Reactome Gene Sets	R-MMU-383280	Nuclear Receptor transcription pathway	-3.23837	-1.22162	5/51	Ar,Nr1i3,Esr1,Nr1h4,Esrrg
18_Member	GO Biological Processes	GO:0030850	prostate gland development	-3.16082	-1.16349	5/53	Ahr,Ar,Esr1,Igf1,Prlr
18_Member	GO Biological Processes	GO:0061138	morphogenesis of a branching epithelium	-3.05299	-1.07423	10/224	Ahr,Ar,Bmp2,Gdf2,Esr1,Fgf1,Igf1,Cxcl12,Tbx3,Rspo3
18_Member	GO Biological Processes	GO:0048754	branching morphogenesis of an epithelial tube	-3.02709	-1.05061	9/187	Ahr,Ar,Bmp2,Gdf2,Esr1,Fgf1,Igf1,Cxcl12,Tbx3
18_Member	GO Biological Processes	GO:0060443	mammary gland morphogenesis	-2.98105	-1.0193	5/58	Ar,Esr1,Igfbp5,Ntn1,Tbx3
18_Member	GO Biological Processes	GO:0050679	positive regulation of epithelial cell proliferation	-2.86887	-0.926414	9/197	Ar,Bmp2,Gdf2,Erbb4,Esr1,Fgf1,Hyal1,Igf1,Cxcl12
18_Member	GO Biological Processes	GO:0060603	mammary gland duct morphogenesis	-2.71314	-0.821987	4/40	Ar,Esr1,Ntn1,Tbx3
18_Member	GO Biological Processes	GO:0050678	regulation of epithelial cell proliferation	-2.53745	-0.668605	12/353	Ar,Bmp2,Gdf2,Erbb4,Esr1,Fgf1,Hyal1,Igf1,Ngfr,Rgn,Cxcl12,Fmc1
18_Member	GO Biological Processes	GO:0050673	epithelial cell proliferation	-2.36763	-0.534319	13/419	Ar,Bmp2,Gdf2,Erbb4,Esr1,Fgf1,Hyal1,Igf1,Igfbp5,Ngfr,Rgn,Cxcl12,Fmc1
18_Member	Reactome Gene Sets	R-MMU-4090294	SUMOylation of intracellular receptors	-2.31375	-0.496444	3/26	Ar,Esr1,Nr1h4
18_Member	GO Biological Processes	GO:0001759	organ induction	-2.22188	-0.431917	3/28	Ar,Bmp2,Fgf1
18_Member	GO Biological Processes	GO:0060444	branching involved in mammary gland duct morphogenesis	-2.22188	-0.431917	3/28	Ar,Esr1,Tbx3
18_Member	GO Biological Processes	GO:0002009	morphogenesis of an epithelium	-2.15437	-0.370256	15/548	Ahr,Aldh1a1,Ar,Bmp2,Gdf2,Esr1,Fgf1,Igf1,Igfbp5,Ngfr,Ntn1,Cxcl12,Tbx3,Rspo3,Syne4
18_Member	GO Biological Processes	GO:0001655	urogenital system development	-2.14706	-0.365837	11/347	Ahr,Ar,Bmp2,Enpep,Esr1,Fgf1,Igf1,Il6ra,Prlr,Smad9,Dact2
18_Member	GO Biological Processes	GO:0060740	prostate gland epithelium morphogenesis	-2.02155	-0.28681	3/33	Ar,Esr1,Igf1
19_Summary	GO Biological Processes	GO:0050433	regulation of catecholamine secretion	-4.35192	-2.07441	7/71	Kcnb1,P2ry1,Ptgs1,Cxcl12,Syt1,Gck,Abat,Ar
19_Member	GO Biological Processes	GO:0050433	regulation of catecholamine secretion	-4.35192	-2.07441	7/71	Kcnb1,P2ry1,Ptgs1,Cxcl12,Syt1,Gck,Abat
19_Member	GO Biological Processes	GO:0050432	catecholamine secretion	-4.23531	-1.97985	7/74	Kcnb1,P2ry1,Ptgs1,Cxcl12,Syt1,Gck,Abat
19_Member	GO Biological Processes	GO:0033604	negative regulation of catecholamine secretion	-4.08841	-1.85393	4/18	P2ry1,Ptgs1,Gck,Abat
19_Member	GO Biological Processes	GO:0051937	catecholamine transport	-3.72586	-1.56645	7/89	Kcnb1,P2ry1,Ptgs1,Cxcl12,Syt1,Gck,Abat
19_Member	GO Biological Processes	GO:0015844	monoamine transport	-3.21172	-1.19745	7/108	Kcnb1,P2ry1,Ptgs1,Cxcl12,Syt1,Gck,Abat
19_Member	GO Biological Processes	GO:0051952	regulation of amine transport	-2.98387	-1.0193	7/118	Kcnb1,P2ry1,Ptgs1,Cxcl12,Syt1,Gck,Abat
19_Member	GO Biological Processes	GO:0015837	amine transport	-2.89939	-0.949231	7/122	Kcnb1,P2ry1,Ptgs1,Cxcl12,Syt1,Gck,Abat
19_Member	GO Biological Processes	GO:0051953	negative regulation of amine transport	-2.88579	-0.937763	4/36	P2ry1,Ptgs1,Gck,Abat
19_Member	GO Biological Processes	GO:0014061	regulation of norepinephrine secretion	-2.78292	-0.871435	3/18	Kcnb1,P2ry1,Ptgs1
19_Member	GO Biological Processes	GO:0048243	norepinephrine secretion	-2.78292	-0.871435	3/18	Kcnb1,P2ry1,Ptgs1
19_Member	GO Biological Processes	GO:0015874	norepinephrine transport	-2.52417	-0.659853	3/22	Kcnb1,P2ry1,Ptgs1
19_Member	GO Biological Processes	GO:0007620	copulation	-2.31375	-0.496444	3/26	Ar,P2ry1,Abat
20_Summary	GO Biological Processes	GO:1901361	organic cyclic compound catabolic process	-4.34286	-2.06985	19/500	Cyp46a1,Cyp7a1,Hpd,Igf1,Rgn,Zbtb20,Dpys,Nudt7,Afmid,Ugt2b1,Nudt16,Upp2,Srd5a1,Dpyd,Gck,Cyp27a1,Dhtkd1,Tat,Ahcy,Alas1,Mat1a,Cpox,Bdh2,Mpv17l,Haao,Gcdh,P2ry1,Kcnb1,Ngfr,Nr1h4,Gpcpd1,Por,Igfbp5,Sucnr1
20_Member	GO Biological Processes	GO:1901361	organic cyclic compound catabolic process	-4.34286	-2.06985	19/500	Cyp46a1,Cyp7a1,Hpd,Igf1,Rgn,Zbtb20,Dpys,Nudt7,Afmid,Ugt2b1,Nudt16,Upp2,Srd5a1,Dpyd,Gck,Cyp27a1,Dhtkd1,Tat,Ahcy
20_Member	GO Biological Processes	GO:0051188	cofactor biosynthetic process	-4.03144	-1.80104	12/239	Alas1,Mat1a,Cpox,Igf1,Rgn,Zbtb20,Bdh2,Mpv17l,Gck,Haao,Dhtkd1,Gcdh
20_Member	GO Biological Processes	GO:0045821	positive regulation of glycolytic process	-2.85782	-0.926414	3/17	Igf1,Zbtb20,Gck
20_Member	GO Biological Processes	GO:0009166	nucleotide catabolic process	-2.83828	-0.908913	7/125	Igf1,Zbtb20,Nudt7,Nudt16,Upp2,Gck,Dhtkd1
20_Member	GO Biological Processes	GO:0030813	positive regulation of nucleotide catabolic process	-2.78292	-0.871435	3/18	Igf1,Zbtb20,Gck
20_Member	GO Biological Processes	GO:0051197	positive regulation of coenzyme metabolic process	-2.78292	-0.871435	3/18	Igf1,Zbtb20,Gck
20_Member	GO Biological Processes	GO:1901292	nucleoside phosphate catabolic process	-2.61135	-0.735382	7/137	Igf1,Zbtb20,Nudt7,Nudt16,Upp2,Gck,Dhtkd1
20_Member	GO Biological Processes	GO:0009108	coenzyme biosynthetic process	-2.48926	-0.630873	8/183	Mat1a,Igf1,Rgn,Zbtb20,Gck,Haao,Dhtkd1,Gcdh
20_Member	GO Biological Processes	GO:0009132	nucleoside diphosphate metabolic process	-2.38856	-0.544199	6/113	Igf1,Zbtb20,Nudt7,Nudt16,Gck,Dhtkd1
20_Member	GO Biological Processes	GO:0045913	positive regulation of carbohydrate metabolic process	-2.36397	-0.534319	5/80	Igf1,P2ry1,Rgn,Zbtb20,Gck
20_Member	GO Biological Processes	GO:0051194	positive regulation of cofactor metabolic process	-2.36274	-0.534319	3/25	Igf1,Zbtb20,Gck
20_Member	GO Biological Processes	GO:0019439	aromatic compound catabolic process	-2.3545	-0.527689	14/470	Hpd,Igf1,Rgn,Zbtb20,Nudt7,Afmid,Ugt2b1,Nudt16,Upp2,Dpyd,Gck,Dhtkd1,Tat,Ahcy
20_Member	GO Biological Processes	GO:0001678	cellular glucose homeostasis	-2.30026	-0.486082	7/156	Cyp7a1,Igf1,Kcnb1,Ngfr,Nr1h4,Zbtb20,Gck
20_Member	GO Biological Processes	GO:0046434	organophosphate catabolic process	-2.28392	-0.472844	8/198	Igf1,Zbtb20,Nudt7,Gpcpd1,Nudt16,Upp2,Gck,Dhtkd1
20_Member	GO Biological Processes	GO:0034404	nucleobase-containing small molecule biosynthetic process	-2.22666	-0.431917	7/161	Igf1,Zbtb20,Nudt7,Nudt16,Upp2,Gck,Dhtkd1
20_Member	GO Biological Processes	GO:2001171	positive regulation of ATP biosynthetic process	-2.22188	-0.431917	3/28	Igf1,Zbtb20,Gck
20_Member	GO Biological Processes	GO:0044270	cellular nitrogen compound catabolic process	-2.11579	-0.343872	13/450	Igf1,Por,Rgn,Zbtb20,Dpys,Nudt7,Afmid,Nudt16,Upp2,Dpyd,Gck,Dhtkd1,Ahcy
20_Member	GO Biological Processes	GO:0009135	purine nucleoside diphosphate metabolic process	-2.08952	-0.326664	5/93	Igf1,Zbtb20,Nudt16,Gck,Dhtkd1
20_Member	GO Biological Processes	GO:0009179	purine ribonucleoside diphosphate metabolic process	-2.08952	-0.326664	5/93	Igf1,Zbtb20,Nudt16,Gck,Dhtkd1
20_Member	GO Biological Processes	GO:0042593	glucose homeostasis	-2.05605	-0.298691	9/262	Cyp7a1,Igf1,Igfbp5,Kcnb1,Ngfr,Nr1h4,Zbtb20,Sucnr1,Gck
20_Member	GO Biological Processes	GO:0033500	carbohydrate homeostasis	-2.04586	-0.296615	9/263	Cyp7a1,Igf1,Igfbp5,Kcnb1,Ngfr,Nr1h4,Zbtb20,Sucnr1,Gck
20_Member	GO Biological Processes	GO:0019359	nicotinamide nucleotide biosynthetic process	-2.03296	-0.28681	5/96	Igf1,Zbtb20,Gck,Haao,Dhtkd1
20_Member	GO Biological Processes	GO:0009185	ribonucleoside diphosphate metabolic process	-2.01461	-0.28374	5/97	Igf1,Zbtb20,Nudt16,Gck,Dhtkd1
20_Member	GO Biological Processes	GO:0010676	positive regulation of cellular carbohydrate metabolic process	-2.00243	-0.276675	4/63	Igf1,P2ry1,Rgn,Gck
