# Supplementary material for: Omics-Based Identification of Shared and Gender Disparity Routes in Hras12V-Induced Hepatocarcinogenesis: An Important Role for Dlk1-Dio3 Genomic Imprinting Region
Source: Front Genet. 2021 May 31;12:620594. doi: 10.3389/fgene.2021.620594 (PMC8202007; doi:10.3389/fgene.2021.620594)
Supplement: Supplementary Figure 1 — Experimental flowchart. The miRNA and mRNA expression profiles of tissue samples from male and female mice were determined by next-generation sequencing. Following vertical and horizontal comparison, expression profiling, 3-node-FFL, DLK1-DIO3 GIR, and pathway enrichment analysis were performed. MW and FW, wild-type liver tissues of males and females, respectively; MP and FP, peri-tumor tissues of males and females, respectively; MT and FT, hepatic tumor tissues of males and females, respectively; “/”, comparison between former and latter; DEMIRs, differentially expressed miRNAs; DEMIRs, differentially expressed mRNAs; GIR, genomic imprinting region; FFL, feed-forward loop. [file Data_Sheet_1.ZIP › Supplementary files/Table S11.The miRNA specific 5íΣ-primer sequences of selected DEMIRs and internal control..xlsx]

## Sheet: Table S11
Table S11. The miRNA specific 5′-primer sequences of selected DEMIRs and internal control.
RT-qPCR primer	RNA-specific 5’ primers (5’-3’)
mmu-miR-183-5p	GTATGGCACTGGTAGAATTCACT
mmu-miR-96-5p	TTTGGCACTAGCACATTTTTGC
mmu-miR-182-5p	GCAATGGTAGAACTCACACCG
mmu-miR-146b-5p	TGAGAACTGAATTCCATAGGCTA
mmu-miR-193b-3p	ATAGCCCACAAAGTCCCGCT
mmu-miR-34a-5p	TGGCAGTGTCTTAGCTGGTTGT
Mouse small nucleolar RNA, C/D box 68 (Snord68)	TTTTGAACCCTTTTCCATCTGA
