# Supplementary material for: Omics-Based Identification of Shared and Gender Disparity Routes in Hras12V-Induced Hepatocarcinogenesis: An Important Role for Dlk1-Dio3 Genomic Imprinting Region
Source: Front Genet. 2021 May 31;12:620594. doi: 10.3389/fgene.2021.620594 (PMC8202007; doi:10.3389/fgene.2021.620594)
Supplement: Supplementary Figure 1 — Experimental flowchart. The miRNA and mRNA expression profiles of tissue samples from male and female mice were determined by next-generation sequencing. Following vertical and horizontal comparison, expression profiling, 3-node-FFL, DLK1-DIO3 GIR, and pathway enrichment analysis were performed. MW and FW, wild-type liver tissues of males and females, respectively; MP and FP, peri-tumor tissues of males and females, respectively; MT and FT, hepatic tumor tissues of males and females, respectively; “/”, comparison between former and latter; DEMIRs, differentially expressed miRNAs; DEMIRs, differentially expressed mRNAs; GIR, genomic imprinting region; FFL, feed-forward loop. [file Data_Sheet_1.ZIP › Supplementary files/Table S2. DEMIRs in males (191) and females (204)..xlsx]

## Sheet: Table S2.1.
Table S2.1. DEMIRs in males (191).
miRNA ID	MW_Tpm	MP_Tpm	MT_Tpm	MW_count	MP_count	MT_count	MP/MW				MT/MW				MT/MP
							log2FC	Pvalue	Qvalue	UP/DOWN	log2FC	Pvalue	Qvalue	UP/DOWN	log2FC	Pvalue	Qvalue	UP/DOWN
mmu-miR-298-5p	1.24971	1.21144	116.166	13	16	1782	-0.0448599	1	1	一	6.53845	8.58868e-72	3.19928e-69	UP	6.58331	8.27914e-75	6.23419e-72	UP
mmu-miR-146b-5p	49.0258	439.671	9399.32	510	5807	144187	3.16481	1.15848e-46	7.85449e-44	UP	7.58287	3.26681e-153	2.43377e-150	UP	4.41806	2.89165e-63	1.08871e-60	UP
mmu-miR-582-3p	1.82645	1.43859	64.1454	19	19	984	-0.344389	0.88215	1	一	5.13423	4.75076e-47	8.84828e-45	UP	5.47862	4.15142e-52	1.04201e-49	UP
mmu-miR-182-5p	637.624	373.421	5031.11	6633	4932	77178	-0.7719	0.00224708	0.0310923	一	2.9801	3.4047e-31	4.22751e-29	UP	3.752	2.16552e-46	4.07659e-44	UP
mmu-miR-183-5p	72.1929	43.0055	580.112	751	568	8899	-0.747335	0.00575606	0.0591304	一	3.0064	8.68498e-31	9.2433e-29	UP	3.75374	2.92407e-44	4.40366e-42	UP
mmu-miR-127-3p	521.115	129.547	1185.06	5421	1711	18179	-2.00813	2.3667e-18	4.01155e-16	DOWN	1.18529	0.000491783	0.00293102	UP	3.19342	3.42539e-33	3.68474e-31	UP
mmu-miR-296-5p	0.480622	0.378576	19.035	5	5	292	-0.34432	1	1	一	5.30761	2.11328e-26	1.96799e-24	UP	5.65193	1.31353e-29	1.23636e-27	UP
mmu-miR-96-5p	6.0561	2.64997	38.6567	63	35	593	-1.19241	0.00464257	0.0499638	DOWN	2.67426	5.24013e-16	2.29641e-14	UP	3.86667	1.1985e-28	1.00275e-26	UP
mmu-miR-410-3p	18.8413	8.40427	80.7032	196	111	1238	-1.1647	0.000138896	0.00261587	DOWN	2.09873	3.02351e-12	8.34264e-11	UP	3.26343	3.32383e-27	2.50285e-25	UP
mmu-miR-541-5p	71.3278	32.8599	231.549	742	434	3552	-1.11814	1.23753e-05	0.000349603	DOWN	1.69878	8.75546e-09	1.44952e-07	UP	2.81692	1.00964e-23	6.91145e-22	UP
mmu-miR-434-3p	86.9006	19.3828	140.481	904	256	2155	-2.16459	3.50915e-18	4.10006e-16	DOWN	0.692936	0.286213	0.506481	一	2.85753	3.35695e-23	1.94445e-21	UP
mmu-miR-409-3p	20.86	7.72283	64.5365	217	102	990	-1.43354	1.42928e-06	5.10029e-05	DOWN	1.62938	5.32232e-07	6.19552e-06	UP	3.06291	4.92478e-23	2.64883e-21	UP
mmu-miR-411-5p	296.654	130.91	780.24	3086	1729	11969	-1.18021	7.8526e-07	3.32754e-05	DOWN	1.39514	7.80779e-06	7.09366e-05	UP	2.57535	7.56802e-21	3.5617e-19	UP
mmu-miR-582-5p	0.288373	0	8.80046	3	0	135	一	0.253731	0.67996	一	4.93157	3.51097e-15	1.37667e-13	UP	Inf	1.59378e-20	7.05951e-19	UP
mmu-miR-434-5p	16.0536	4.31571	35.5276	167	57	545	-1.89523	3.68226e-09	2.63537e-07	DOWN	1.14605	0.00515116	0.0215596	UP	3.04127	4.47486e-19	1.77346e-17	UP
mmu-miR-341-3p	3.55678	0.151431	9.12636	37	2	140	-4.55384	1.27489e-08	7.85798e-07	DOWN	1.35947	0.0073981	0.0304507	UP	5.91331	1.76211e-18	6.63435e-17	UP
mmu-miR-1933-3p	2.78778	2.49854	22.816	29	33	350	-0.158033	1	1	一	3.03285	7.26813e-16	3.0082e-14	UP	3.19089	3.39038e-17	1.10998e-15	UP
mmu-miR-300-3p	18.2645	7.49569	47.2616	190	99	725	-1.28491	3.14585e-05	0.000761746	DOWN	1.37162	0.000126863	0.000875121	UP	2.65654	2.14749e-16	6.73775e-15	UP
mmu-miR-431-5p	4.4219	1.66574	16.2971	46	22	250	-1.40851	0.00311624	0.0384147	DOWN	1.88187	2.53614e-06	2.69918e-05	UP	3.29038	1.6003e-15	4.63472e-14	UP
mmu-miR-369-5p	2.11483	0.530007	9.5827	22	7	147	-1.99646	0.00429585	0.0499638	DOWN	2.17989	3.02753e-06	3.13265e-05	UP	4.17635	9.50579e-15	2.65106e-13	UP
mmu-miR-27a-5p	4.51803	3.7857	25.4235	47	50	390	-0.255132	0.867888	1	一	2.4924	3.58371e-12	9.53524e-11	UP	2.74753	3.52207e-14	9.14525e-13	UP
mmu-miR-146b-3p	0	0.757153	9.97386	0	10	153	Inf	0.00464266	0.0499638	UP	Inf	2.37266e-20	1.47302e-18	UP	3.7195	2.34186e-13	5.87806e-12	UP
mmu-miR-672-5p	0.192249	0.302861	7.17071	2	4	110	0.65568	0.692096	0.959828	一	5.22107	1.30135e-13	4.21525e-12	UP	4.56539	2.77596e-13	6.7429e-12	UP
mmu-miR-27a-3p	736.348	698.159	2853.82	7660	9221	43778	-0.0768329	0.760306	0.988265	一	1.95443	1.12269e-12	3.21693e-11	UP	2.03127	2.6165e-12	6.15695e-11	UP
mmu-miR-674-3p	9.13226	7.0414	32.7246	95	93	502	-0.375111	0.43246	0.839769	一	1.84133	1.22151e-07	1.51671e-06	UP	2.21644	2.01663e-10	4.10411e-09	UP
mmu-miR-337-5p	4.51803	1.06001	8.996	47	14	138	-2.09161	4.05448e-05	0.000947909	DOWN	0.993591	0.108862	0.271641	一	3.0852	6.5306e-10	1.26091e-08	UP
mmu-miR-200b-3p	54.3129	31.5728	119.555	565	417	1834	-0.782613	0.00447946	0.0499638	一	1.13831	0.00195121	0.00969103	UP	1.92093	9.86038e-10	1.85622e-08	UP
mmu-miR-21a-3p	284.446	286.578	1017.59	2959	3785	15610	0.0107717	0.469375	0.839769	一	1.83893	5.79274e-11	1.39213e-09	UP	1.82816	1.63698e-09	2.86661e-08	UP
mmu-miR-1983	0.384498	0.302861	5.28024	4	4	81	-0.34432	1	1	一	3.77956	4.07372e-08	5.72627e-07	UP	4.12388	1.80747e-09	3.09324e-08	UP
mmu-miR-136-3p	3.17228	1.06001	8.6701	33	14	133	-1.58144	0.00557603	0.0581623	一	1.45053	0.00490983	0.0207831	UP	3.03196	2.00558e-09	3.28305e-08	UP
mmu-miR-34a-5p	26.82	89.8725	321.9	279	1187	4938	1.74457	2.15115e-16	2.08354e-14	UP	3.58524	9.06819e-41	1.35116e-38	UP	1.84066	1.97496e-09	3.28305e-08	UP
mmu-miR-155-5p	6.15223	6.28424	28.0962	64	83	431	0.0306299	0.660018	0.944077	一	2.19119	4.22171e-10	9.25052e-09	UP	2.16056	2.21265e-09	3.54495e-08	UP
mmu-miR-296-3p	0	0	2.99869	0	0	46	一	一	一	一	Inf	2.01468e-08	3.00187e-07	UP	Inf	4.08541e-09	6.40898e-08	UP
mmu-miR-429-3p	61.2342	33.9956	122.293	637	449	1876	-0.848989	0.00160548	0.0226774	一	0.997938	0.0135	0.051843	一	1.84693	6.51343e-09	9.61689e-08	UP
mmu-miR-136-5p	13.458	4.31571	20.1432	140	57	309	-1.6408	7.44443e-07	3.32754e-05	DOWN	0.581823	0.65587	0.87486	一	2.22262	7.11076e-09	1.02969e-07	UP
mmu-miR-3109-3p	0.192249	0	2.86825	2	0	44	一	0.502488	0.839769	一	3.89912	3.35545e-05	0.000263138	UP	Inf	1.18072e-08	1.58765e-07	UP
mmu-miR-193b-3p	4.51803	9.91851	39.113	47	131	600	1.13443	5.62763e-05	0.00123082	UP	3.11389	9.83478e-21	6.66083e-19	UP	1.97945	1.22177e-08	1.61403e-07	UP
mmu-miR-134-5p	2.21095	1.51431	9.77824	23	20	150	-0.54601	0.495638	0.839769	一	2.14491	4.89785e-06	4.80118e-05	UP	2.69092	1.52043e-08	1.97394e-07	UP
mmu-miR-802-3p	89.6883	22.1085	78.3564	933	292	1202	-2.02032	3.30044e-16	2.79713e-14	DOWN	-0.194869	0.0021071	0.0101935	一	1.82545	2.86975e-08	3.60154e-07	UP
mmu-miR-183-3p	0.480622	0.0757153	3.32459	5	1	51	-2.66625	0.225712	0.657654	一	2.7902	0.000196752	0.00132054	UP	5.45645	2.97612e-08	3.6738e-07	UP
mmu-miR-381-3p	28.8387	12.3414	45.8927	300	163	704	-1.2245	1.40337e-05	0.000374981	DOWN	0.670255	0.374126	0.62152	一	1.89476	3.7085e-08	4.50404e-07	UP
mmu-let-7e-5p	175.82	224.265	732.196	1829	2962	11232	0.351105	0.0190831	0.163777	一	2.05813	5.44336e-14	1.84332e-12	UP	1.70703	4.97115e-08	5.9417e-07	UP
mmu-miR-130b-3p	13.458	12.1143	44.2629	140	160	679	-0.151762	1	1	一	1.71763	2.96452e-07	3.6206e-06	UP	1.86939	7.28522e-08	8.18772e-07	UP
mmu-miR-485-5p	0.86512	0	2.54235	9	0	39	一	0.00464266	0.0499638	DOWN	1.55519	0.0663279	0.179688	一	Inf	1.01568e-07	1.09258e-06	UP
mmu-miR-423-5p	373.173	207.305	662.184	3882	2738	10158	-0.84809	0.0006774	0.0112019	一	0.827388	0.0796631	0.210165	一	1.67548	1.15727e-07	1.21031e-06	UP
mmu-miR-31-5p	546.205	640.238	2030.03	5682	8456	31141	0.229165	0.0735706	0.350915	一	1.89399	8.55588e-12	2.12471e-10	UP	1.66482	1.24905e-07	1.28841e-06	UP
mmu-miR-484	159.766	140.752	427.831	1662	1859	6563	-0.182805	0.84043	1	一	1.42108	5.16696e-06	4.9992e-05	UP	1.60388	7.85391e-07	7.68051e-06	UP
mmu-miR-673-5p	2.69157	0.757153	5.6714	28	10	87	-1.82979	0.00266073	0.0346919	DOWN	1.07526	0.108368	0.271641	一	2.90505	1.00766e-06	9.72779e-06	UP
mmu-miR-339-3p	17.2071	15.2942	49.804	179	202	764	-0.170013	0.928087	1	一	1.53326	6.83499e-06	6.28651e-05	UP	1.70327	1.29641e-06	1.23569e-05	UP
mmu-miR-380-3p	1.34583	0.0757153	2.73789	14	1	42	-4.15177	0.000794618	0.0128274	DOWN	1.02457	0.317351	0.546019	一	5.17634	1.46665e-06	1.38048e-05	UP
mmu-miR-379-3p	3.94128	1.81717	8.93082	41	24	137	-1.11697	0.0236976	0.194215	一	1.18013	0.0364278	0.114994	一	2.2971	1.48635e-06	1.38175e-05	UP
mmu-miR-433-3p	0.288373	0	2.08601	3	0	32	一	0.253731	0.67996	一	2.85473	0.00429585	0.0191641	UP	Inf	1.5797e-06	1.45063e-05	UP
mmu-miR-125a-5p	1011.76	1211.65	3547.03	10525	16003	54412	0.26011	0.0516571	0.309943	一	1.80975	1.10529e-10	2.57325e-09	UP	1.54964	2.04891e-06	1.8367e-05	UP
mmu-miR-181d-5p	26.4355	21.8056	67.796	275	288	1040	-0.277774	0.575127	0.906829	一	1.35873	8.856e-05	0.000640555	UP	1.6365	2.50937e-06	2.22301e-05	UP
mmu-miR-421-3p	42.489	39.447	117.861	442	521	1808	-0.107176	0.904117	1	一	1.47192	4.62186e-06	4.59105e-05	UP	1.5791	3.59749e-06	3.0099e-05	UP
mmu-miR-99b-3p	5.19098	6.43567	22.4248	54	85	344	0.310083	0.187534	0.602907	一	2.11102	9.96433e-09	1.61379e-07	UP	1.80093	4.0209e-06	3.29102e-05	UP
mmu-miR-664-5p	11.3432	7.11711	24.3805	118	94	374	-0.672466	0.0690738	0.346904	一	1.1039	0.0126835	0.0492145	UP	1.77636	4.24801e-06	3.43951e-05	UP
mmu-miR-1968-5p	4.13353	2.42283	10.2346	43	32	157	-0.770682	0.142064	0.50021	一	1.30801	0.00914753	0.0366393	UP	2.07869	7.83459e-06	5.95904e-05	UP
mmu-miR-802-5p	442.674	110.542	314.208	4605	1460	4820	-2.00164	3.62837e-18	4.10006e-16	DOWN	-0.494525	4.00375e-06	4.0308e-05	一	1.50712	8.05585e-06	6.06605e-05	UP
mmu-miR-369-3p	1.24971	0.605722	4.43282	13	8	68	-1.04486	0.211789	0.640716	一	1.82664	0.00480939	0.0204743	UP	2.8715	1.03465e-05	7.56403e-05	UP
mmu-let-7i-5p	1571.9	1599.91	4447.74	16352	21131	68229	0.0254823	0.420342	0.839769	一	1.50056	5.57375e-07	6.38837e-06	UP	1.47508	1.10586e-05	8.00686e-05	UP
mmu-miR-376b-3p	9.03614	2.42283	10.039	94	32	154	-1.89902	5.67815e-07	2.74985e-05	DOWN	0.151843	0.276476	0.493945	一	2.05086	1.15615e-05	8.29126e-05	UP
mmu-miR-3057-5p	0.768996	0.227146	2.80307	8	3	43	-1.75936	0.2392	0.678566	一	1.86596	0.0187538	0.0688256	一	3.62532	1.36697e-05	9.53083e-05	UP
mmu-miR-379-5p	8.36327	2.64997	10.6257	87	35	163	-1.65809	1.43798e-05	0.000374981	DOWN	0.345425	0.69377	0.902023	一	2.00351	1.36607e-05	9.53083e-05	UP
mmu-miR-181b-5p	106.223	124.625	343.152	1105	1646	5264	0.230507	0.0817198	0.371853	一	1.69176	7.34955e-09	1.24441e-07	UP	1.46125	2.07123e-05	0.000143086	UP
mmu-miR-181c-3p	17.88	12.5685	37.8745	186	166	581	-0.508531	0.158469	0.539908	一	1.08288	0.00983945	0.0389914	UP	1.59141	2.31799e-05	0.000158677	UP
mmu-miR-200a-5p	0.961332	0.605722	3.97648	10	8	61	-0.666378	0.499675	0.839769	一	2.04838	0.00180168	0.00906926	UP	2.71476	3.81899e-05	0.000250061	UP
mmu-miR-543-3p	0.86512	0.151431	2.34681	9	2	36	-2.51424	0.0443061	0.288842	一	1.43973	0.110704	0.272994	一	3.95397	4.04722e-05	0.00026272	UP
mmu-miR-24-2-5p	156.594	163.239	435.589	1629	2156	6682	0.0599585	0.343108	0.799406	一	1.47594	1.47413e-06	1.61504e-05	UP	1.41598	4.89726e-05	0.000315182	UP
mmu-miR-21a-5p	28329.8	32275.4	85336.1	294706	426281	1309069	0.188117	0.108986	0.454836	一	1.59084	5.30862e-08	7.30161e-07	UP	1.40272	5.01407e-05	0.000319966	UP
mmu-miR-148b-5p	27.0123	31.7999	87.6784	281	420	1345	0.235404	0.109348	0.454836	一	1.69861	5.39045e-08	7.30161e-07	UP	1.4632	5.11041e-05	0.000323373	UP
mmu-miR-382-5p	0.384498	0.454292	3.45495	4	6	53	0.240643	0.759851	0.988265	一	3.16762	3.79475e-05	0.000291453	UP	2.92698	6.81982e-05	0.000420928	UP
mmu-miR-2137	0.480622	0.530007	3.65058	5	7	56	0.141107	0.780907	1	一	2.92515	4.27605e-05	0.000321784	UP	2.78404	7.28479e-05	0.000445972	UP
mmu-miR-222-5p	3.74903	2.64997	9.84342	39	35	151	-0.50054	0.371611	0.820605	一	1.39264	0.00448329	0.0196473	UP	1.89318	8.48588e-05	0.00051119	UP
mmu-miR-125a-3p	4.22965	3.55856	12.2554	44	47	188	-0.249247	0.862265	1	一	1.53481	0.000668323	0.00379764	UP	1.78405	8.75643e-05	0.000523301	UP
mmu-miR-23a-3p	226.865	270.072	702.796	2360	3567	10781	0.251513	0.0604528	0.338736	一	1.63128	2.55002e-08	3.72502e-07	UP	1.37976	9.20908e-05	0.000546019	UP
mmu-miR-574-3p	45.8536	40.0527	105.605	477	529	1620	-0.195134	0.817282	1	一	1.20358	0.000730212	0.00409028	UP	1.39871	0.000140664	0.000814719	UP
mmu-miR-666-5p	0.0961245	0	1.43413	1	0	22	一	一	一	一	3.89912	0.00200946	0.00978464	UP	Inf	0.000142819	0.000814719	UP
mmu-miR-668-3p	1.05746	0	1.43413	11	0	22	一	0.000667207	0.0112019	DOWN	0.439573	1	1	一	Inf	0.000142819	0.000814719	UP
mmu-miR-200a-3p	52.5825	32.4813	85.3316	547	429	1309	-0.694975	0.0138456	0.128594	一	0.698496	0.28802	0.508471	一	1.39347	0.000190399	0.001062	UP
mmu-miR-1193-3p	0.384498	0.227146	2.28163	4	3	35	-0.759357	1	1	一	2.56902	0.00282728	0.013002	UP	3.32837	0.000200837	0.00111199	UP
mmu-miR-411-3p	3.84515	2.87712	9.64788	40	38	148	-0.418417	0.501896	0.839769	一	1.32717	0.0105514	0.0413725	UP	1.74559	0.000309213	0.00167509	UP
mmu-miR-127-5p	0.768996	0.0757153	1.56449	8	1	24	-3.34432	0.0433314	0.28523	一	1.02464	0.4885	0.736916	一	4.36896	0.00041343	0.00217701	UP
mmu-miR-148b-3p	280.985	294.906	726.133	2923	3895	11139	0.0697618	0.313515	0.767376	一	1.36974	1.37659e-05	0.000113951	UP	1.29998	0.000412744	0.00217701	UP
mmu-miR-301a-3p	62.7723	62.8426	154.953	653	830	2377	0.00161628	0.522992	0.858568	一	1.30363	9.66852e-05	0.000686005	UP	1.30201	0.000585858	0.00302158	UP
mmu-miR-299a-5p	1.24971	0.378576	2.60753	13	5	40	-1.72293	0.0760833	0.350915	一	1.0611	0.242949	0.461048	一	2.78403	0.00059626	0.00305431	UP
mmu-miR-106b-3p	6.92131	6.5871	18.5787	72	87	285	-0.0714011	0.858628	1	一	1.42453	0.00067287	0.00379764	UP	1.49593	0.000639474	0.00325354	UP
mmu-miR-409-5p	0.672871	0.151431	1.89047	7	2	29	-2.15167	0.189409	0.602907	一	1.49034	0.137985	0.307781	一	3.64202	0.000672116	0.00337402	UP
mmu-miR-331-5p	0.672871	0.0757153	1.43413	7	1	22	-3.15167	0.0757931	0.350915	一	1.09177	0.470867	0.73235	一	4.24344	0.000700954	0.00342739	UP
mmu-miR-425-5p	224.846	218.965	529.134	2339	2892	8117	-0.0382358	0.627951	0.918666	一	1.2347	0.000219993	0.00145039	UP	1.27293	0.000692945	0.00342739	UP
mmu-miR-99b-5p	2611.34	2954.97	7077.7	27165	39028	108573	0.178349	0.120487	0.471834	一	1.43849	2.42994e-06	2.62363e-05	UP	1.26014	0.00076171	0.00367672	UP
mmu-miR-5107-5p	0	0	0.912603	0	0	14	一	一	一	一	Inf	0.0139512	0.0533009	一	Inf	0.00126829	0.00589522	UP
novel.2	1.34583	0	0.912603	14	0	14	一	9.96168e-05	0.00204667	DOWN	-0.560437	0.109021	0.271641	一	Inf	0.00126829	0.00589522	UP
mmu-let-7e-3p	5.67161	4.39142	12.6466	59	58	194	-0.369069	0.557335	0.897152	一	1.15692	0.0214079	0.0781809	一	1.52599	0.00137325	0.00630524	UP
mmu-miR-200b-5p	0.576747	0.151431	1.69493	6	2	26	-1.92928	0.298737	0.741918	一	1.55521	0.109021	0.271641	一	3.4845	0.00169524	0.00768986	UP
mmu-miR-376a-3p	0.384498	0.151431	1.76011	4	2	27	-1.34432	0.692096	0.959828	一	2.19462	0.0276789	0.0941588	一	3.53894	0.00169524	0.00768986	UP
mmu-miR-708-3p	0.0961245	0.0757153	1.30377	1	1	20	-0.34432	1	1	一	3.76164	0.00339444	0.0154198	UP	4.10596	0.00200946	0.00906064	UP
mmu-miR-25-5p	3.17228	1.81717	6.06248	33	24	93	-0.803831	0.159905	0.542079	一	0.934388	0.203353	0.419663	一	1.73822	0.00230502	0.0102703	UP
mmu-miR-134-3p	0.384498	0	0.782243	4	0	12	一	0.128741	0.471834	一	1.02464	0.620334	0.856278	一	Inf	0.00242129	0.0106833	UP
mmu-miR-376c-3p	0.86512	0.757153	3.38977	9	10	52	-0.192317	1	1	一	1.97022	0.00630869	0.026111	UP	2.16253	0.00259342	0.0113537	UP
mmu-miR-124-3p	0.384498	0.302861	1.95565	4	4	30	-0.34432	1	1	一	2.3466	0.0131976	0.050944	一	2.69092	0.00285251	0.0124158	UP
mmu-miR-423-3p	428.928	314.137	712.965	4462	4149	10937	-0.449339	0.134789	0.478467	一	0.733098	0.194383	0.402265	一	1.18244	0.00298633	0.0129236	UP
mmu-miR-324-3p	0.672871	0.832868	3.45495	7	11	53	0.307757	0.82237	1	一	2.36026	0.000844689	0.00469622	UP	2.05251	0.00323827	0.0138547	UP
mmu-miR-150-5p	160.055	73.4426	167.143	1665	970	2564	-1.12388	4.20503e-06	0.00014255	DOWN	0.0625179	0.0548996	0.159145	一	1.1864	0.00359792	0.0152204	UP
mmu-miR-34c-5p	8.36327	6.73853	17.2097	87	89	264	-0.311632	0.621157	0.918666	一	1.04109	0.0369432	0.11564	一	1.35272	0.00383199	0.01612	UP
mmu-miR-3060-3p	0.480622	0.151431	1.36895	5	2	21	-1.66625	0.461168	0.839769	一	1.51009	0.235318	0.461048	一	3.17634	0.00394482	0.0165025	UP
mmu-miR-9-5p	4.13353	3.25569	9.25672	43	43	142	-0.344408	0.652588	0.939423	一	1.16313	0.0370471	0.11564	一	1.50754	0.00419917	0.0174695	UP
mmu-miR-744-5p	328.184	280.672	624.961	3414	3707	9587	-0.225622	0.679741	0.959828	一	0.92926	0.0249346	0.0884205	一	1.15488	0.0046008	0.0189312	UP
mmu-miR-666-3p	0	0	0.717063	0	0	11	一	一	一	一	Inf	0.00894141	0.0360073	UP	Inf	0.00464266	0.0189996	UP
mmu-let-7f-5p	27999	27184.4	60064.7	291265	359040	921401	-0.0425994	0.634644	0.925352	一	1.10114	0.00194391	0.00969103	UP	1.14374	0.00501769	0.0203135	UP
mmu-miR-98-3p	16.7264	13.7042	32.3987	174	181	497	-0.287511	0.56666	0.90399	一	0.953804	0.0449325	0.133365	一	1.24131	0.0051543	0.0206275	UP
mmu-miR-130b-5p	2.21095	1.36287	4.62836	23	18	71	-0.698014	0.326216	0.775855	一	1.06583	0.145128	0.318938	一	1.76385	0.00547566	0.0213636	UP
mmu-miR-185-3p	1.15358	0.681437	2.93351	12	9	45	-0.759466	0.407173	0.839769	一	1.34651	0.0985853	0.252392	一	2.10598	0.00557603	0.021643	UP
mmu-miR-295-3p	1.15358	1.43859	4.69354	12	19	72	0.318536	0.504731	0.840805	一	2.02456	0.000854382	0.00471493	UP	1.70602	0.00629561	0.0241867	UP
mmu-miR-292b-5p	1.53808	2.34711	6.84481	16	31	105	0.609757	0.14239	0.50021	一	2.15388	4.88043e-05	0.000359992	UP	1.54412	0.0064216	0.0242988	UP
mmu-miR-329-3p	0.192249	0.151431	1.30377	2	2	20	-0.34432	1	1	一	2.76164	0.0250426	0.0884205	一	3.10596	0.00639309	0.0242988	UP
mmu-miR-344d-3p	0.384498	0.151431	1.30377	4	2	20	-1.34432	0.692096	0.959828	一	1.76164	0.133184	0.298861	一	3.10596	0.00639309	0.0242988	UP
mmu-miR-3076-3p	0.0961245	0.227146	1.62975	1	3	25	1.24064	0.628704	0.918666	一	4.0836	0.0024261	0.0114395	UP	2.84296	0.00662995	0.0249618	UP
mmu-miR-6539	0.86512	0	0.651883	9	0	10	一	0.00464266	0.0499638	DOWN	-0.408289	0.381255	0.62152	一	Inf	0.00894141	0.0333311	UP
mmu-miR-675-3p	0	0.0757153	1.04305	0	1	16	一	一	一	一	Inf	0.00444385	0.0195898	UP	3.78407	0.00961124	0.0356515	UP
mmu-miR-465c-5p	4.71036	1.51431	4.75872	49	20	73	-1.63718	0.000505667	0.00902217	DOWN	0.0147353	0.190841	0.39714	一	1.65192	0.0101038	0.037113	UP
mmu-miR-29c-5p	2.4032	2.87712	7.82259	25	38	120	0.259668	0.379697	0.820605	一	1.70269	0.00103524	0.0055815	UP	1.44302	0.0107273	0.0390226	UP
mmu-miR-222-3p	10.6703	12.4171	28.2918	111	164	434	0.218724	0.192319	0.609309	一	1.40678	0.000249739	0.00163207	UP	1.18805	0.0122385	0.0443058	UP
mmu-miR-667-3p	0.961332	0.378576	1.82529	10	5	28	-1.34445	0.227948	0.657654	一	0.925017	0.533661	0.773497	一	2.26947	0.0131976	0.0473227	UP
mmu-miR-33-3p	1.92258	1.59002	4.75872	20	21	73	-0.273996	1	1	一	1.30753	0.0495194	0.144674	一	1.58153	0.0139437	0.0495266	UP
mmu-miR-1247-5p	30.5691	120.84	23.3374	318	1596	358	1.98295	1.24789e-20	4.23035e-18	UP	-0.389428	0.000279984	0.00179817	一	-2.37238	1.16555e-36	1.46276e-34	DOWN
mmu-miR-193a-3p	84.7858	101.002	31.2904	882	1334	480	0.252496	0.0676037	0.343246	一	-1.4381	3.57804e-17	1.77709e-15	DOWN	-1.6906	1.50337e-23	9.43368e-22	DOWN
mmu-miR-592-5p	26.2432	60.8741	19.2306	273	804	295	1.21388	3.88697e-09	2.63537e-07	UP	-0.448542	0.000154957	0.00105911	一	-1.66243	9.91102e-22	4.97533e-20	DOWN
mmu-miR-184-3p	13.3619	25.7428	7.23589	139	340	111	0.94604	1.5451e-05	0.000387993	一	-0.884885	1.244e-06	1.38325e-05	一	-1.83092	3.90856e-20	1.63508e-18	DOWN
mmu-miR-203-3p	673.672	613.813	255.147	7008	8107	3914	-0.134246	0.97958	1	一	-1.40072	1.59637e-18	8.49498e-17	DOWN	-1.26647	5.2757e-18	1.89172e-16	DOWN
mmu-miR-137-3p	2.30707	4.39142	0.19554	24	58	3	0.928624	0.0098652	0.0969363	一	-3.56053	1.01568e-07	1.30463e-06	DOWN	-4.48915	9.20566e-18	3.15085e-16	DOWN
mmu-miR-455-3p	25.6665	19.8371	6.58401	267	262	101	-0.371684	0.351325	0.807215	一	-1.96285	1.20138e-19	6.88483e-18	DOWN	-1.59116	7.08258e-16	2.13327e-14	DOWN
mmu-miR-365-3p	160.92	147.415	68.9694	1674	1947	1058	-0.126459	0.952752	1	一	-1.22232	7.61376e-15	2.83613e-13	DOWN	-1.09586	1.49555e-14	4.02197e-13	DOWN
mmu-miR-378a-5p	48.449	50.8041	24.9672	504	671	383	0.0684771	0.352413	0.807215	一	-0.956435	6.19907e-10	1.31952e-08	一	-1.02491	2.76287e-12	6.30438e-11	DOWN
mmu-miR-378c	32.3955	37.0999	18.318	337	490	281	0.195619	0.145046	0.506912	一	-0.822534	7.3139e-08	9.55939e-07	一	-1.01815	1.41689e-11	3.04833e-10	DOWN
mmu-miR-3535	13.0735	14.6128	6.71437	136	193	103	0.160583	0.259564	0.684763	一	-0.961327	4.715e-07	5.57568e-06	一	-1.12191	4.77967e-10	9.47128e-09	DOWN
mmu-miR-193a-5p	6.0561	3.55856	0.912603	63	47	14	-0.767098	0.0929863	0.409381	一	-2.73033	2.87136e-13	8.55665e-12	DOWN	-1.96323	5.98948e-08	6.83345e-07	DOWN
mmu-miR-1247-3p	1.44195	4.01285	1.36895	15	53	21	1.4766	0.00052461	0.00912014	UP	-0.0749609	0.349715	0.590788	一	-1.55156	3.9303e-07	3.8941e-06	DOWN
mmu-miR-190a-5p	4.71036	3.10426	1.04305	49	41	16	-0.601586	0.254864	0.680306	一	-2.17504	4.07669e-09	7.40765e-08	DOWN	-1.57345	5.80443e-06	4.64972e-05	DOWN
mmu-let-7g-3p	2.4032	2.64997	0.977865	25	35	15	0.141021	0.571921	0.905988	一	-1.29725	0.000883481	0.00483966	DOWN	-1.43827	3.24692e-05	0.000214467	DOWN
mmu-miR-7240-5p	1.6342	1.74145	0.391163	17	23	6	0.0917025	0.770192	0.996546	一	-2.06275	0.000339552	0.00212577	DOWN	-2.15445	6.47698e-05	0.000406431	DOWN
mmu-miR-9769-3p	2.4032	1.51431	0.456343	25	20	7	-0.6663	0.35226	0.807215	一	-2.39677	9.86585e-06	8.65039e-05	DOWN	-1.73047	0.000264517	0.00144334	DOWN
mmu-miR-485-3p	0.288373	0.757153	0.06518	3	10	1	1.39265	0.157928	0.539908	一	-2.14544	0.381173	0.62152	一	-3.53808	0.000667207	0.00337186	DOWN
mmu-miR-190a-3p	0.576747	1.13573	0.26072	6	15	4	0.977608	0.211789	0.640716	一	-1.14544	0.118117	0.284782	一	-2.12305	0.000700954	0.00342739	DOWN
mmu-miR-7219-3p	1.92258	2.11997	0.977865	20	28	15	0.140999	0.698047	0.965193	一	-0.975334	0.0140563	0.0534282	一	-1.11633	0.000878105	0.00421155	DOWN
mmu-miR-3069-3p	0.672871	0.681437	0.06518	7	9	1	0.0182502	1	1	一	-3.36783	0.00464266	0.019878	DOWN	-3.38608	0.00126829	0.00589522	DOWN
mmu-miR-5099	0.576747	1.13573	0.325982	6	15	5	0.977608	0.211789	0.640716	一	-0.823144	0.2392	0.461048	一	-1.80075	0.0024261	0.0106833	DOWN
mmu-miR-3061-5p	0	1.74145	3.12905	0	23	48	Inf	1.3552e-06	5.10029e-05	UP	Inf	5.82615e-08	7.75086e-07	UP	0.845436	0.601004	0.795353	一
mmu-miR-31-3p	3.74903	9.69137	10.2346	39	128	157	1.37018	5.22857e-06	0.000168808	UP	1.44886	0.00313533	0.0143302	UP	0.0786798	0.0721277	0.190569	一
mmu-miR-24-1-5p	1.15358	3.63427	3.38977	12	48	52	1.65555	0.000218753	0.0040085	UP	1.55507	0.043063	0.131227	一	-0.100477	0.0732074	0.192074	一
mmu-miR-16-2-3p	0.961332	2.72569	3.97648	10	36	61	1.50351	0.00242152	0.0322528	UP	2.04838	0.00180168	0.00906926	UP	0.54487	1	1	一
mmu-miR-377-5p	0	0.681437	0.19554	0	9	3	Inf	0.00464266	0.0499638	UP	Inf	0.502488	0.736916	一	-1.80112	0.0267805	0.0847298	一
mmu-miR-1948-3p	291.175	70.414	37.9396	3029	930	582	-2.04795	1.72111e-18	3.88972e-16	DOWN	-2.94011	6.66146e-49	1.65426e-46	DOWN	-0.892157	4.35768e-11	9.11482e-10	一
mmu-miR-1948-5p	21.2445	7.19283	4.30246	221	95	66	-1.56246	1.72057e-07	9.72119e-06	DOWN	-2.30385	5.82345e-22	4.33847e-20	DOWN	-0.741398	2.89685e-05	0.000194761	一
mmu-miR-92a-1-5p	42.1045	16.3542	21.5774	438	216	331	-1.36431	2.84412e-07	1.48332e-05	DOWN	-0.964455	8.99828e-10	1.81182e-08	一	0.399855	0.498977	0.69682	一
mmu-miR-871-5p	4.13353	0.757153	2.08601	43	10	32	-2.44872	6.22296e-06	0.00019178	DOWN	-0.986629	0.000448896	0.00271893	一	1.46209	0.141576	0.31263	一
mmu-miR-92b-3p	15.1884	6.13281	14.1459	158	81	217	-1.30835	4.40735e-05	0.000996062	DOWN	-0.102585	0.0268314	0.0929739	一	1.20576	0.0224462	0.0734869	一
mmu-miR-871-3p	43.5465	20.897	19.6217	453	276	301	-1.05926	8.38812e-05	0.00177723	DOWN	-1.1501	5.29812e-12	1.36107e-10	DOWN	-0.0908457	0.00590564	0.0228048	一
mmu-miR-1291	1.82645	0.227146	0.325982	19	3	5	-3.00735	0.000910749	0.0143602	DOWN	-2.48618	1.7433e-05	0.000142721	DOWN	0.521176	1	1	一
mmu-miR-470-5p	14.3232	6.88997	11.2776	149	91	173	-1.05579	0.00122775	0.0177109	DOWN	-0.344895	0.00222276	0.0106151	一	0.710895	0.645211	0.827673	一
mmu-miR-465c-3p	1.6342	0.227146	0.912603	17	3	14	-2.8469	0.0024261	0.0322528	DOWN	-0.840529	0.0306351	0.102807	一	2.00637	0.13207	0.295979	一
mmu-miR-218-5p	0.86512	1.89282	5.0847	9	25	78	1.12956	0.0506662	0.309943	一	2.55519	3.33746e-05	0.000263138	UP	1.42563	0.0322731	0.0984954	一
mmu-miR-181a-1-3p	13.1697	18.3985	36.4403	137	243	559	0.48237	0.0168272	0.150116	一	1.46832	4.71252e-05	0.000351083	UP	0.985948	0.0770296	0.200703	一
mmu-miR-181a-5p	3415.46	4223.02	8219.28	35530	55776	126085	0.306195	0.0295684	0.217906	一	1.26693	9.82312e-05	0.000690399	UP	0.960735	0.0554516	0.153471	一
mmu-miR-29b-2-5p	0.192249	0.605722	2.15119	2	8	33	1.65568	0.118117	0.471834	一	3.48409	0.000421961	0.00257673	UP	1.82841	0.0324684	0.0984954	一
mmu-miR-3061-3p	0.768996	1.43859	3.97648	8	19	61	0.903608	0.146673	0.50997	一	2.37044	0.000577021	0.00334189	UP	1.46683	0.0437476	0.124309	一
mmu-miR-1839-5p	221.962	257.352	501.038	2309	3399	7686	0.21343	0.0902963	0.400137	一	1.17461	0.000655473	0.00375636	UP	0.961177	0.0577325	0.158082	一
mmu-miR-3073a-3p	0.86512	1.89282	3.84612	9	25	59	1.12956	0.0506662	0.309943	一	2.15243	0.00141482	0.00737089	UP	1.02287	0.340904	0.6261	一
mmu-miR-98-5p	281.754	294.755	611.663	2931	3893	9383	0.0650778	0.324464	0.775855	一	1.1183	0.00164676	0.00848268	UP	1.05322	0.0190275	0.0639629	一
mmu-miR-18a-5p	1.92258	2.42283	6.32329	20	32	97	0.33365	0.387478	0.827972	一	1.71763	0.00173673	0.00886211	UP	1.38398	0.0284047	0.0894928	一
mmu-miR-106b-5p	43.258	64.8869	95.6314	450	857	1467	0.58496	0.00112024	0.0165808	一	1.14452	0.00197498	0.00974412	UP	0.559556	0.970807	1	一
mmu-miR-223-5p	0.0961245	0.378576	1.36895	1	5	21	1.97761	0.225712	0.657654	一	3.83202	0.00200946	0.00978464	UP	1.85441	0.111707	0.273992	一
mmu-miR-34a-3p	0	0.151431	1.10823	0	2	17	Inf	0.502488	0.839769	一	Inf	0.00250381	0.0116584	UP	2.87152	0.0264707	0.0844595	一
mmu-miR-1943-5p	2.30707	2.72569	6.84481	24	36	105	0.240555	0.42843	0.839769	一	1.56895	0.00460209	0.019878	UP	1.32839	0.0332554	0.0984954	一
mmu-miR-1839-3p	5.09486	5.67852	12.2554	53	75	188	0.156473	0.405221	0.839769	一	1.2663	0.00793187	0.0324684	UP	1.10983	0.0637531	0.172684	一
mmu-miR-496a-3p	0	0.302861	0.717063	0	4	11	Inf	0.128741	0.471834	一	Inf	0.00894141	0.0360073	UP	1.24344	0.439814	0.69682	一
mmu-miR-5114	0.0961245	0.530007	1.10823	1	7	17	2.46304	0.0757931	0.350915	一	3.5272	0.00961124	0.0382908	UP	1.06417	0.545091	0.739555	一
mmu-miR-455-5p	88.1503	51.1827	25.8798	917	676	397	-0.784311	0.00311555	0.0384147	一	-1.76814	1.85985e-22	1.53954e-20	DOWN	-0.98383	8.85204e-12	1.96047e-10	一
mmu-miR-100-5p	700.877	420.288	288.393	7291	5551	4424	-0.737781	0.00380145	0.0460247	一	-1.28112	1.53906e-16	7.16625e-15	DOWN	-0.543341	9.86865e-08	1.07697e-06	一
mmu-miR-139-5p	88.3426	56.1041	36.9618	919	741	567	-0.655003	0.0179607	0.15612	一	-1.25707	1.19818e-14	4.25068e-13	DOWN	-0.602069	1.334e-07	1.35743e-06	一
mmu-miR-145a-3p	103.05	77.6826	46.0882	1072	1026	707	-0.407686	0.212627	0.640716	一	-1.16088	1.5763e-13	4.89308e-12	DOWN	-0.753193	1.60444e-09	2.86661e-08	一
mmu-miR-187-3p	11.151	9.08571	5.4106	116	120	83	-0.295497	0.628075	0.918666	一	-1.04331	3.94552e-07	4.74098e-06	DOWN	-0.74781	7.57181e-06	5.87791e-05	一
mmu-miR-704	1.6342	0.530007	0.325982	17	7	5	-1.6245	0.0310526	0.226383	一	-2.32572	0.000339552	0.00212577	DOWN	-0.701217	0.282135	0.54058	一
mmu-miR-203-5p	3.17228	2.49854	1.49931	33	33	23	-0.344435	0.749303	0.988265	一	-1.08123	0.00104138	0.0055815	DOWN	-0.736792	0.00323827	0.0138547	一
mmu-miR-6964-3p	1.73033	0.832868	0.521523	18	11	8	-1.05489	0.163583	0.548938	一	-1.73024	0.00117769	0.006267	DOWN	-0.675358	0.133184	0.296708	一
mmu-miR-15a-3p	2.0187	1.13573	0.782243	21	15	12	-0.829809	0.282622	0.723086	一	-1.36774	0.00128011	0.0067163	DOWN	-0.537931	0.109021	0.271831	一
mmu-miR-741-3p	2.59545	0.984298	1.23859	27	13	19	-1.39882	0.0211185	0.178979	一	-1.06729	0.0022933	0.0108822	DOWN	0.331525	0.739035	0.893247	一
mmu-miR-1198-3p	0.961332	0.151431	0.19554	10	2	3	-2.66638	0.0267805	0.204013	一	-2.29757	0.00250381	0.0116584	DOWN	0.368808	1	1	一
mmu-miR-139-3p	1.53808	1.06001	0.521523	16	14	8	-0.537046	0.610546	0.918666	一	-1.56033	0.00432709	0.0191886	DOWN	-1.02328	0.0452806	0.127701	一
mmu-miR-5119	0.672871	0.0757153	0.06518	7	1	1	-3.15167	0.0757931	0.350915	一	-3.36783	0.00464266	0.019878	DOWN	-0.216155	1	1	一
mmu-miR-5615-3p	0.672871	0.0757153	0	7	1	0	-3.15167	0.0757931	0.350915	一	一	0.00464266	0.019878	DOWN	一	一	一	一

## Sheet: Table S2.2.
Table S2.2. DEMIRs in females (204).
miRNA ID	FW_Tpm	FP_Tpm	FT_Tpm	FW_count	FP_count	FT_count	FP/FW				FT/FW				FT/FP
							log2FC	Pvalue	Qvalue	UP/DOWN	log2FC	Pvalue	Qvalue	UP/DOWN	log2FC	Pvalue	Qvalue	UP/DOWN
mmu-miR-541-5p	9.61629	35.7629	923.085	86	336	12195	1.89491	2.80066e-11	6.04942e-09	UP	6.58484	9.70984e-111	3.54894e-108	UP	4.68993	4.47829e-72	3.27811e-69	UP
mmu-miR-411-5p	46.7396	139.646	3218.42	418	1312	42519	1.57905	5.63477e-11	9.12832e-09	UP	6.10556	3.81403e-109	9.29352e-107	UP	4.52651	1.30264e-71	4.76766e-69	UP
mmu-miR-127-3p	79.9494	207.34	4519.07	715	1948	59702	1.37484	6.58475e-09	7.11153e-07	UP	5.82079	5.30256e-104	9.69042e-102	UP	4.44596	1.20354e-69	2.93664e-67	UP
mmu-miR-409-3p	1.90087	8.30206	234.045	17	78	3092	2.12681	1.37932e-06	8.12547e-05	UP	6.94399	2.4731e-89	3.61568e-87	UP	4.81717	2.23349e-64	4.08729e-62	UP
mmu-miR-434-3p	13.6417	26.0771	495.491	122	245	6546	0.934753	0.00183546	0.0371681	一	5.18276	1.69832e-75	1.55184e-73	UP	4.24801	4.60969e-59	6.74859e-57	UP
mmu-miR-410-3p	4.02546	14.0497	295.963	36	132	3910	1.80331	3.89151e-07	2.88637e-05	UP	6.20012	7.09481e-86	8.64385e-84	UP	4.39681	9.03845e-59	1.10269e-56	UP
mmu-miR-434-5p	2.23635	5.21546	140.185	20	49	1852	1.22164	0.0148663	0.157924	一	5.97004	7.89775e-68	6.41473e-66	UP	4.74839	1.55059e-56	1.62148e-54	UP
mmu-miR-300-3p	4.13722	8.40852	180.227	37	79	2381	1.02319	0.012814	0.145675	一	5.44501	1.33384e-66	9.7504e-65	UP	4.42182	1.87204e-54	1.71292e-52	UP
mmu-miR-381-3p	3.13085	10.6437	207.098	28	100	2736	1.76537	7.02145e-06	0.000324993	UP	6.04761	6.53708e-77	6.82658e-75	UP	4.28224	1.68683e-53	1.37196e-51	UP
mmu-miR-298-5p	1.00636	2.76735	82.8846	9	26	1095	1.45936	0.026994	0.22142	一	6.36388	1.13405e-58	6.90823e-57	UP	4.90452	6.64121e-50	4.86136e-48	UP
mmu-miR-582-3p	0.447251	2.2352	62.9015	4	21	831	2.32124	0.00268218	0.0476743	UP	7.13587	5.14089e-55	2.89076e-53	UP	4.81462	3.86896e-44	2.57462e-42	UP
mmu-miR-136-5p	2.01273	4.8961	84.6256	18	46	1118	1.28248	0.0144973	0.156571	一	5.39387	1.23014e-51	6.42309e-50	UP	4.11139	6.29695e-41	3.84114e-39	UP
mmu-miR-136-3p	0.111863	0.95797	40.3448	1	9	533	3.09825	0.0246349	0.210045	一	8.49451	3.57484e-46	1.53718e-44	UP	5.39626	1.99078e-40	1.12096e-38	UP
mmu-miR-341-3p	0.335488	1.80938	46.476	3	17	614	2.43117	0.00639309	0.0817512	一	7.11408	5.45587e-47	2.49265e-45	UP	4.68291	7.30389e-38	3.81889e-36	UP
mmu-miR-376b-3p	0.447251	1.38368	41.7072	4	13	551	1.62935	0.0884894	0.427919	一	6.54307	5.20148e-43	2.11238e-41	UP	4.91372	8.46176e-38	4.12934e-36	UP
mmu-miR-431-5p	0.670876	2.98026	57.1488	6	28	755	2.15132	0.00282728	0.0482125	UP	6.41253	9.52124e-50	4.64002e-48	UP	4.26121	2.17673e-37	9.95853e-36	UP
mmu-miR-182-5p	636.464	438.415	3761.15	5692	4119	49689	-0.537783	0.00153359	0.0331255	一	2.56302	9.06083e-23	2.00711e-21	UP	3.1008	2.27188e-36	9.78243e-35	UP
mmu-miR-411-3p	0.894501	1.80938	40.4961	8	17	535	1.01634	0.257411	0.668185	一	5.50056	4.90257e-38	1.70656e-36	UP	4.48421	2.06413e-34	8.39412e-33	UP
mmu-miR-134-5p	0.782739	1.59658	37.9983	7	15	502	1.02838	0.311691	0.737138	一	5.60126	6.75821e-37	2.24557e-35	UP	4.57288	1.2479e-33	4.80771e-32	UP
mmu-miR-379-5p	2.23635	3.51242	53.7426	20	33	710	0.651317	0.265924	0.681101	一	4.58685	1.56622e-36	4.77045e-35	UP	3.93553	2.01953e-33	7.0395e-32	UP
mmu-miR-146b-5p	60.4932	864.27	6353.96	541	8120	83943	3.83664	4.84852e-57	3.14184e-54	UP	6.71474	9.58105e-128	7.00375e-125	UP	2.8781	1.32586e-31	4.21969e-30	UP
mmu-miR-379-3p	0.335488	1.91584	35.1976	3	18	465	2.51364	0.00394482	0.0580964	一	6.71307	1.12925e-39	4.34463e-38	UP	4.19943	3.65705e-30	1.1154e-28	UP
mmu-miR-369-5p	0.111863	1.38368	30.8074	1	13	407	3.62871	0.00444385	0.0612684	一	8.1054	1.61088e-38	5.88778e-37	UP	4.4767	4.24457e-30	1.24281e-28	UP
mmu-miR-337-5p	0.559113	1.27722	29.5205	5	12	390	1.1918	0.227948	0.66566	一	5.72243	8.99909e-33	2.63133e-31	UP	4.53063	1.29972e-29	3.6592e-28	UP
mmu-miR-34c-5p	9.83992	7.45065	71.9091	88	70	950	-0.40128	0.0965286	0.456573	一	2.86946	7.64431e-21	1.59657e-19	UP	3.27074	1.98987e-28	5.39476e-27	UP
mmu-miR-183-5p	67.6494	57.476	387.249	605	540	5116	-0.235117	0.111652	0.500477	一	2.51711	1.07444e-20	2.18171e-19	UP	2.75223	3.44387e-27	9.00325e-26	UP
mmu-miR-376b-5p	0.447251	0.638612	20.8158	4	6	275	0.513857	0.759851	1	一	5.54045	9.95298e-26	2.34698e-24	UP	5.0266	1.64463e-26	4.15128e-25	UP
mmu-miR-299a-3p	0.223625	1.06442	22.1783	2	10	293	2.25092	0.0727117	0.383066	一	6.63192	2.28787e-29	6.1942e-28	UP	4.381	2.37691e-24	5.79966e-23	UP
mmu-miR-673-5p	0.223625	1.70304	22.7838	2	16	301	2.92895	0.00339444	0.0559008	一	6.67078	4.89926e-30	1.37745e-28	UP	3.74183	3.67457e-21	8.67672e-20	UP
mmu-miR-376c-3p	0.335488	0.851518	14.4575	3	8	191	1.34378	0.2392	0.66566	一	5.42941	2.49197e-20	4.92332e-19	UP	4.08564	9.42972e-18	1.91738e-16	UP
mmu-miR-470-5p	2.79547	1.27722	16.5012	25	12	218	-1.13008	0.0324684	0.24204	一	2.56141	9.85135e-10	8.89054e-09	UP	3.69149	2.4977e-17	4.94139e-16	UP
mmu-miR-1933-3p	1.90087	3.08671	24.1463	17	29	319	0.699415	0.281069	0.704382	一	3.66707	1.77537e-19	3.32769e-18	UP	2.96766	2.04336e-16	3.83523e-15	UP
mmu-miR-369-3p	0.223625	1.17077	14.9117	2	11	197	2.3883	0.0443061	0.283648	一	6.05921	1.35118e-21	2.90503e-20	UP	3.67091	2.13844e-16	3.91335e-15	UP
mmu-miR-382-5p	0.335488	0.212905	9.46174	3	2	125	-0.65605	1	1	一	4.81777	6.36067e-14	8.15729e-13	UP	5.47382	2.88075e-16	5.1432e-15	UP
mmu-miR-871-3p	5.81446	7.13129	41.3288	52	67	546	0.294519	0.663629	0.962039	一	2.82943	3.83003e-17	6.22167e-16	UP	2.53491	6.10999e-16	1.06488e-14	UP
mmu-miR-155-5p	12.7471	11.0694	54.9537	114	104	726	-0.203595	0.262341	0.674592	一	2.10804	4.70364e-11	4.98313e-10	UP	2.31164	6.25417e-15	1.01735e-13	UP
mmu-miR-154-5p	0.111863	0.745065	11.3541	1	7	150	2.73564	0.0757931	0.393223	一	6.66534	3.83326e-19	7.00528e-18	UP	3.9297	9.50579e-15	1.51266e-13	UP
mmu-miR-193b-3p	8.60993	19.9037	86.9721	77	187	1149	1.20897	0.000119716	0.00352618	UP	3.33648	3.36588e-28	8.78736e-27	UP	2.12751	3.9831e-14	6.20346e-13	UP
mmu-miR-299a-5p	0.223625	0.851518	11.5811	2	8	153	1.92895	0.118117	0.500477	一	5.69455	7.12947e-18	1.21201e-16	UP	3.76559	5.13157e-14	7.82565e-13	UP
mmu-miR-96-5p	5.25545	3.61887	23.1623	47	34	306	-0.538273	0.1128	0.500477	一	2.13989	1.94438e-08	1.59701e-07	UP	2.67817	8.68524e-14	1.29747e-12	UP
mmu-miR-380-3p	0	0.53216	9.23462	0	5	122	Inf	0.0656324	0.363503	一	Inf	1.78718e-17	2.96916e-16	UP	4.11712	2.39276e-13	3.503e-12	UP
mmu-miR-543-3p	0	0.319358	8.09921	0	3	107	Inf	0.253731	0.66566	一	Inf	1.09012e-15	1.59376e-14	UP	4.66454	2.87136e-13	4.12125e-12	UP
mmu-miR-296-5p	1.34185	1.38368	13.3221	12	13	176	0.0442821	1	1	一	3.31152	3.39299e-12	3.81581e-11	UP	3.26724	2.95218e-13	4.15576e-12	UP
mmu-miR-495-3p	0.111863	0.212905	6.9638	1	2	92	0.928484	1	1	一	5.96008	8.46346e-13	9.8203e-12	UP	5.03159	9.22082e-13	1.24993e-11	UP
mmu-miR-34a-5p	39.0243	82.7017	300.201	349	777	3966	1.08355	2.0596e-05	0.000785071	UP	2.94349	1.04225e-27	2.6272e-26	UP	1.85994	1.84218e-12	2.45177e-11	UP
mmu-miR-666-5p	0.111863	0	5.5256	1	0	73	一	一	一	一	5.62633	3.87113e-10	3.72341e-09	UP	Inf	2.02376e-12	2.64534e-11	UP
mmu-miR-582-5p	0.111863	0.212905	6.73678	1	2	89	0.928484	1	1	一	5.91226	3.06841e-12	3.5047e-11	UP	4.98378	3.1919e-12	4.09907e-11	UP
mmu-miR-485-5p	0.111863	0	5.29857	1	0	70	一	一	一	一	5.5658	9.50705e-10	8.68707e-09	UP	Inf	5.18276e-12	6.541e-11	UP
mmu-miR-1193-3p	0.111863	0.638612	8.47768	1	6	112	2.51321	0.131529	0.500477	一	6.24387	1.60445e-14	2.17195e-13	UP	3.73066	1.36206e-11	1.66171e-10	UP
mmu-miR-21a-3p	143.909	303.027	1008.39	1287	2847	13322	1.07429	6.24146e-06	0.000311113	UP	2.80883	4.27387e-27	1.0414e-25	UP	1.73454	3.62559e-11	4.18824e-10	UP
mmu-miR-667-3p	0	0.638612	8.09921	0	6	107	Inf	0.0336166	0.24204	一	Inf	1.09012e-15	1.59376e-14	UP	3.66477	5.55867e-11	6.25991e-10	UP
mmu-miR-409-5p	0	0.53216	7.72074	0	5	102	Inf	0.0656324	0.363503	一	Inf	5.9007e-15	8.13851e-14	UP	3.85881	7.20319e-11	7.86975e-10	UP
mmu-miR-494-3p	0.111863	0.212905	5.90407	1	2	78	0.928484	1	1	一	5.72191	1.01667e-10	1.01806e-09	UP	4.79343	9.28127e-11	9.99102e-10	UP
mmu-miR-127-5p	0	0.425707	6.81245	0	4	90	Inf	0.128741	0.500477	一	Inf	3.23602e-14	4.22416e-13	UP	4.00024	1.74364e-10	1.84977e-09	UP
mmu-miR-673-3p	0.111863	0.319358	5.97984	1	3	79	1.51345	0.628704	0.951599	一	5.74031	6.52968e-11	6.62944e-10	UP	4.22686	2.77347e-10	2.85941e-09	UP
mmu-miR-376a-3p	0.111863	0.212905	5.2229	1	2	69	0.928484	1	1	一	5.54505	1.49301e-09	1.31492e-08	UP	4.61657	1.89442e-09	1.89961e-08	UP
mmu-miR-370-3p	0.335488	0	3.63334	3	0	48	一	0.253731	0.66566	一	3.43697	2.71364e-05	0.000137755	UP	Inf	2.41201e-09	2.35413e-08	UP
mmu-miR-433-3p	0	0.319358	5.37425	0	3	71	Inf	0.253731	0.66566	一	Inf	2.15568e-11	2.35195e-10	UP	4.07282	5.18131e-09	4.99042e-08	UP
mmu-miR-881-3p	1.22999	0.851518	7.19092	11	8	95	-0.530538	0.381255	0.804733	一	2.54753	6.1327e-06	3.52992e-05	UP	3.07807	1.0518e-08	9.99895e-08	UP
mmu-miR-130b-3p	15.6544	15.1141	50.3363	140	142	665	-0.0506706	0.565389	0.925182	一	1.68503	6.29952e-07	4.30369e-06	UP	1.73571	1.23336e-08	1.15746e-07	UP
mmu-miR-181b-5p	138.542	140.71	402.388	1239	1322	5316	0.0224051	0.652784	0.95763	一	1.53827	3.97775e-07	2.7959e-06	UP	1.51586	2.99084e-08	2.77126e-07	UP
mmu-miR-329-3p	0.111863	0.106453	3.86037	1	1	51	-0.0715164	1	1	一	5.10894	1.27111e-07	9.57921e-07	UP	5.18046	4.82185e-08	4.41199e-07	UP
mmu-miR-27a-3p	749.288	927.387	2569.95	6701	8713	33952	0.307652	0.359476	0.800483	一	1.77815	3.28054e-10	3.19743e-09	UP	1.4705	5.84978e-08	5.28647e-07	UP
mmu-miR-125a-3p	4.02546	2.76735	12.7923	36	26	169	-0.540645	0.14816	0.55177	一	1.66805	0.000272571	0.00117206	UP	2.20869	6.48875e-08	5.7924e-07	UP
mmu-let-7e-5p	185.281	232.565	644.381	1657	2185	8513	0.327919	0.320837	0.745171	一	1.7982	2.8188e-10	2.78451e-09	UP	1.47028	7.78484e-08	6.86567e-07	UP
mmu-miR-125a-5p	791.443	1207.85	3254.91	7078	11348	43001	0.609883	0.0171579	0.167299	一	2.04006	6.70156e-14	8.44628e-13	UP	1.43018	1.63199e-07	1.38909e-06	UP
mmu-miR-27a-5p	3.24272	4.8961	18.6207	29	46	246	0.594429	0.274434	0.697385	一	2.52163	4.07781e-10	3.87127e-09	UP	1.9272	2.00967e-07	1.67933e-06	UP
mmu-miR-181a-5p	4206.12	4305.49	11509.5	37616	40451	152054	0.0336879	0.676886	0.974095	一	1.45227	1.85077e-06	1.1369e-05	UP	1.41858	2.08671e-07	1.71626e-06	UP
mmu-miR-376a-5p	0	0	2.80064	0	0	37	一	一	一	一	Inf	9.08175e-07	5.82347e-06	UP	Inf	3.02271e-07	2.45847e-06	UP
mmu-miR-21a-5p	14531.6	28783	75732.8	129958	270422	1000516	0.986026	2.53128e-05	0.000911262	一	2.38173	1.37825e-19	2.65132e-18	UP	1.3957	3.65421e-07	2.93943e-06	UP
mmu-miR-323-3p	0	0	2.72496	0	0	36	一	一	一	一	Inf	9.08175e-07	5.82347e-06	UP	Inf	5.23325e-07	4.11908e-06	UP
mmu-miR-99b-5p	2130.68	2777.9	7231.4	19055	26099	95535	0.382684	0.198157	0.625256	一	1.76296	4.68921e-10	4.39464e-09	UP	1.38028	5.49913e-07	4.2823e-06	UP
mmu-miR-485-3p	0	0.319358	4.23884	0	3	56	Inf	0.253731	0.66566	一	Inf	4.67356e-09	3.97253e-08	UP	3.73042	5.63142e-07	4.33916e-06	UP
mmu-miR-181a-1-3p	15.0954	17.2428	48.6711	135	162	643	0.191893	0.796383	1	一	1.68896	7.05909e-07	4.73412e-06	UP	1.49707	1.74099e-06	1.2744e-05	UP
mmu-miR-329-5p	0.335488	0.319358	4.01181	3	3	53	-0.0710873	1	1	一	3.57992	4.8473e-06	2.8122e-05	UP	3.65101	2.04767e-06	1.48405e-05	UP
mmu-miR-99b-3p	2.79547	7.66345	23.9193	25	72	316	1.45491	0.000563342	0.0130373	UP	3.09701	1.3568e-15	1.94475e-14	UP	1.64211	2.35577e-06	1.69061e-05	UP
mmu-miR-146b-3p	0	1.17077	6.58533	0	11	87	Inf	0.00242129	0.0461469	UP	Inf	8.00461e-14	9.91757e-13	UP	2.4918	2.88668e-06	2.03178e-05	UP
mmu-miR-31-5p	656.144	660.975	1632.18	5868	6210	21563	0.0105835	0.599582	0.950299	一	1.31472	4.22433e-05	0.000205866	UP	1.30414	3.66626e-06	2.53179e-05	UP
mmu-miR-344d-3p	0.111863	0.106453	2.95208	1	1	39	-0.0715164	1	1	一	4.72193	1.05674e-05	5.80809e-05	UP	4.79345	3.93054e-06	2.68893e-05	UP
mmu-miR-1983	0.335488	0.425707	4.08749	3	4	54	0.343601	1	1	一	3.60688	9.45135e-06	5.23404e-05	UP	3.26328	4.12442e-06	2.79544e-05	UP
mmu-miR-487b-3p	0.223625	0.212905	3.10343	2	2	41	-0.0708728	1	1	一	3.79471	8.2223e-05	0.000382834	UP	3.86558	9.86585e-06	6.27983e-05	UP
mmu-miR-668-3p	0.111863	0.212905	3.02776	1	2	40	0.928484	1	1	一	4.75845	6.44259e-06	3.67778e-05	UP	3.82997	1.5793e-05	9.63375e-05	UP
mmu-miR-296-3p	0	0	2.0437	0	0	27	一	一	一	一	Inf	4.57911e-05	0.000221677	UP	Inf	2.59951e-05	0.000153455	UP
mmu-miR-743b-3p	0.559113	0.106453	2.27082	5	1	30	-2.39293	0.225712	0.66566	一	2.022	0.0246357	0.0689988	一	4.41493	2.95077e-05	0.000170076	UP
mmu-miR-148b-5p	26.1653	29.6959	72.5903	234	279	959	0.182613	0.814725	1	一	1.47212	1.35878e-05	7.33532e-05	UP	1.28951	3.37214e-05	0.000189877	UP
mmu-miR-674-3p	7.15631	9.68574	26.2657	64	91	347	0.436646	0.363725	0.80168	一	1.87589	4.85668e-07	3.38117e-06	UP	1.43925	3.41444e-05	0.000190792	UP
mmu-miR-377-3p	0	0	1.96802	0	0	26	一	一	一	一	Inf	8.08043e-05	0.000378641	UP	Inf	4.57911e-05	0.000253932	UP
mmu-miR-29b-2-5p	0.335488	0.106453	2.19514	3	1	29	-1.65605	0.628704	0.951599	一	2.70998	0.00962572	0.0304606	UP	4.36603	4.99871e-05	0.000275117	UP
mmu-miR-496a-3p	0	0.106453	2.42217	0	1	32	一	一	一	一	Inf	4.812e-06	2.8122e-05	UP	4.50802	7.67958e-05	0.000407351	UP
mmu-miR-147-3p	0.111863	0.319358	2.87641	1	3	38	1.51345	0.628704	0.951599	一	4.68447	1.73427e-05	9.25366e-05	UP	3.17102	8.2223e-05	0.000429909	UP
mmu-miR-741-3p	0.670876	0.319358	2.95208	6	3	39	-1.07087	0.517394	0.868578	一	2.13761	0.0100683	0.0315876	UP	3.20849	8.2223e-05	0.000429909	UP
mmu-miR-92b-3p	16.4371	7.13129	19.529	147	67	258	-1.20472	7.53795e-06	0.000325639	DOWN	0.248659	0.408287	0.649525	一	1.45338	9.11221e-05	0.000469728	UP
mmu-miR-6944-3p	0.559113	0.53216	3.40623	5	5	45	-0.0712811	1	1	一	2.60696	0.000883481	0.00347218	UP	2.67824	0.000184687	0.000919667	UP
mmu-miR-377-5p	0	0	1.58955	0	0	21	一	一	一	一	Inf	0.000447975	0.00185011	UP	Inf	0.000252789	0.00121738	UP
mmu-miR-465b-3p	0.447251	0	1.58955	4	0	21	一	0.128741	0.500477	一	1.82947	0.154702	0.315887	一	Inf	0.000252789	0.00121738	UP
mmu-miR-465c-3p	0.223625	0	1.58955	2	0	21	一	0.502488	0.861407	一	2.82947	0.0250426	0.069605	一	Inf	0.000252789	0.00121738	UP
mmu-miR-664-5p	9.61629	9.57939	23.9949	86	90	317	-0.00554624	0.700734	0.978025	一	1.31918	0.00178713	0.0065648	UP	1.32472	0.000263561	0.00126096	UP
mmu-miR-24-2-5p	157.327	201.592	429.108	1407	1894	5669	0.357672	0.258819	0.668185	一	1.44757	3.20488e-06	1.9203e-05	UP	1.0899	0.000364218	0.00172005	UP
mmu-miR-23a-3p	289.719	319.205	676.399	2591	2999	8936	0.139832	0.922075	1	一	1.22322	0.000280196	0.0011978	UP	1.08339	0.000377341	0.00175241	UP
mmu-miR-7688-5p	1.45361	1.27722	5.2229	13	12	69	-0.186633	0.707153	0.978025	一	1.84521	0.00372542	0.012968	UP	2.03184	0.000378252	0.00175241	UP
mmu-miR-210-5p	3.57811	4.36394	12.2624	32	41	162	0.286434	0.762208	1	一	1.77697	0.000101608	0.000467139	UP	1.49054	0.000455892	0.00208571	UP
mmu-miR-465c-5p	0.782739	1.27722	5.14722	7	12	68	0.70641	0.662502	0.962039	一	2.71719	4.05448e-05	0.000198914	UP	2.01078	0.000505667	0.00227085	UP
mmu-miR-421-3p	70.2213	74.1867	155.475	628	697	2054	0.0792533	0.865763	1	一	1.1467	0.00162994	0.0060176	UP	1.06745	0.000770938	0.00330015	UP
mmu-miR-134-3p	0	0	1.4382	0	0	19	一	一	一	一	Inf	0.00141036	0.00528706	UP	Inf	0.000794618	0.00338175	UP
mmu-miR-484	161.129	198.612	409.2	1441	1866	5406	0.301737	0.387632	0.812899	一	1.34459	2.99369e-05	0.000150923	UP	1.04286	0.000838347	0.00352684	UP
mmu-miR-183-3p	0	0.638612	3.17911	0	6	42	Inf	0.0336166	0.24204	一	Inf	1.01568e-07	7.81541e-07	UP	2.31561	0.000883481	0.00369547	UP
mmu-miR-218-5p	1.22999	1.59658	5.60137	11	15	74	0.376341	0.854227	1	一	2.18713	0.000282516	0.00120069	UP	1.81079	0.000949785	0.00395024	UP
mmu-miR-431-3p	0	0	1.05973	0	0	14	一	一	一	一	Inf	0.0139512	0.042142	UP	Inf	0.00126829	0.00515773	UP
mmu-miR-675-3p	0	0.53216	2.87641	0	5	38	Inf	0.0656324	0.363503	一	Inf	5.23325e-07	3.60897e-06	UP	2.43434	0.00128926	0.005214	UP
mmu-miR-543-5p	0	0	1.36253	0	0	18	一	一	一	一	Inf	0.00250381	0.00892823	UP	Inf	0.00141036	0.0056108	UP
mmu-miR-149-5p	9.50443	26.9286	56.5432	85	253	747	1.50247	4.00884e-07	2.88637e-05	UP	2.57268	4.43861e-16	6.75963e-15	UP	1.07022	0.00168074	0.00657914	UP
mmu-miR-465b-5p	0.335488	0.425707	2.64929	3	4	35	0.343601	1	1	一	2.98127	0.00124544	0.00474177	UP	2.63767	0.00190528	0.00741844	UP
mmu-miR-665-3p	0	0	0.984058	0	0	13	一	一	一	一	Inf	0.00242129	0.00871903	UP	Inf	0.00242129	0.00937769	UP
mmu-miR-708-3p	0.559113	0	1.28676	5	0	17	一	0.0656324	0.363503	一	1.20253	0.523805	0.740622	一	Inf	0.00250381	0.00964627	UP
mmu-miR-672-5p	0.670876	0.425707	2.49794	6	4	33	-0.656185	0.759851	1	一	1.89662	0.0370978	0.0982555	一	2.5528	0.00282728	0.0106958	UP
mmu-miR-361-3p	30.638	25.332	52.0016	274	238	687	-0.27436	0.112307	0.500477	一	0.763234	0.199055	0.385967	一	1.03759	0.00293639	0.0110228	UP
mmu-miR-666-3p	0	0.106453	1.4382	0	1	19	一	一	一	一	Inf	0.00141036	0.00528706	UP	3.75598	0.00339444	0.0126772	UP
mmu-miR-324-3p	1.34185	0.638612	2.80064	12	6	37	-1.07121	0.186747	0.619883	一	1.06153	0.339516	0.566635	一	2.13274	0.00381958	0.0141925	UP
mmu-miR-540-3p	0	0	0.832614	0	0	11	一	一	一	一	Inf	0.00894141	0.0284181	UP	Inf	0.00464266	0.0169076	UP
mmu-miR-350-3p	5.7027	6.38623	14.6089	51	60	193	0.16332	0.939061	1	一	1.35713	0.00383461	0.0132848	UP	1.19381	0.00472246	0.0171131	UP
mmu-miR-214-5p	5.81446	6.38623	14.4575	52	60	191	0.135319	1	1	一	1.3141	0.0052252	0.0173619	UP	1.17878	0.00529776	0.0189169	UP
mmu-miR-3068-3p	16.2135	16.9235	34.2893	145	159	453	0.0618324	0.856831	1	一	1.08056	0.0132905	0.0406499	UP	1.01873	0.00596292	0.0211886	UP
mmu-miR-5709-5p	0.782739	0	0.756939	7	0	10	一	0.0172979	0.167299	一	-0.0483539	0.643095	0.862573	一	Inf	0.00894141	0.0310195	UP
mmu-miR-1968-5p	4.36084	4.15103	9.68876	39	39	128	-0.0711374	0.631629	0.951599	一	1.1517	0.0461667	0.120099	一	1.22284	0.0092262	0.0318565	UP
mmu-miR-878-5p	0	0.106453	1.28676	0	1	17	一	一	一	一	Inf	0.00250381	0.00892823	UP	3.59546	0.00961124	0.0330302	UP
mmu-miR-3109-3p	0.223625	0.212905	1.4382	2	2	19	-0.0708728	1	1	一	2.68511	0.0384743	0.101533	一	2.75598	0.0103193	0.0351336	UP
mmu-miR-124-3p	0.447251	0.212905	1.66523	4	2	22	-1.07087	0.692096	0.976366	一	1.89656	0.111707	0.252031	一	2.96744	0.0103994	0.0352423	UP
mmu-miR-542-3p	7.4918	5.74761	12.338	67	54	163	-0.382349	0.150509	0.554148	一	0.71973	0.416171	0.655648	一	1.10208	0.0144801	0.0471085	UP
mmu-miR-1247-5p	82.7448	127.512	22.7082	740	1198	300	0.62389	0.0195828	0.176245	一	-1.86546	2.20552e-23	5.03822e-22	DOWN	-2.48935	1.46385e-33	5.3577e-32	DOWN
mmu-miR-802-5p	1077.92	485.141	100.975	9640	4558	1334	-1.15177	1.18464e-09	1.53529e-07	DOWN	-3.41617	8.93339e-64	5.93664e-62	DOWN	-2.2644	1.25609e-32	4.17936e-31	DOWN
mmu-miR-193a-3p	103.543	117.4	35.7275	926	1103	472	0.181207	0.776558	1	一	-1.53512	7.82785e-19	1.39565e-17	DOWN	-1.71633	6.05857e-20	1.3859e-18	DOWN
mmu-miR-2137	2.23635	15.0076	2.27082	20	141	30	2.74648	6.63603e-13	2.15007e-10	UP	0.022063	0.44289	0.682746	一	-2.72441	1.35416e-19	3.00376e-18	DOWN
mmu-miR-137-3p	5.14358	6.17332	0.151351	46	58	2	0.263273	0.749201	1	一	-5.08681	4.49613e-15	6.32052e-14	DOWN	-5.35008	5.80874e-18	1.25059e-16	DOWN
mmu-miR-139-5p	83.192	110.908	36.8629	744	1042	487	0.41484	0.172576	0.588575	一	-1.17428	3.2666e-13	3.9798e-12	DOWN	-1.58912	8.11721e-18	1.69766e-16	DOWN
mmu-miR-184-3p	17.8907	33.4213	9.76453	160	314	129	0.901554	0.00176624	0.0369201	一	-0.87359	8.15079e-07	5.41657e-06	一	-1.77514	1.79603e-16	3.45973e-15	DOWN
mmu-miR-802-3p	170.633	84.9369	30.8074	1526	798	407	-1.00644	1.88492e-07	1.74489e-05	DOWN	-2.46955	7.26489e-37	2.30897e-35	DOWN	-1.46312	1.68165e-15	2.86271e-14	DOWN
mmu-miR-215-5p	76.5948	123.68	47.0816	685	1162	622	0.691293	0.00833903	0.101956	一	-0.702085	1.34701e-07	1.00476e-06	一	-1.39338	4.17496e-15	6.94562e-14	DOWN
mmu-miR-145a-5p	131.721	144.116	60.7064	1178	1354	802	0.129748	0.963834	1	一	-1.11756	4.68195e-13	5.61067e-12	DOWN	-1.24731	3.23647e-13	4.46999e-12	DOWN
mmu-miR-122-3p	195.121	320.482	149.344	1745	3011	1973	0.715875	0.00440799	0.0612684	一	-0.385733	5.24691e-05	0.000249058	一	-1.10161	8.75726e-12	1.08649e-10	DOWN
mmu-miR-1843a-3p	6.37357	18.6265	6.43398	57	175	85	1.54718	1.75413e-06	9.47231e-05	UP	0.0136094	0.192081	0.375432	一	-1.53357	2.68736e-11	3.22483e-10	DOWN
mmu-miR-107-3p	1315.31	1134.83	549.385	11763	10662	7258	-0.212919	0.10629	0.495509	一	-1.25951	2.64123e-16	4.10795e-15	DOWN	-1.04659	2.81317e-11	3.32136e-10	DOWN
mmu-miR-15a-5p	604.484	604.563	293.162	5406	5680	3873	0.000188394	0.565339	0.925182	一	-1.04401	7.07423e-13	8.34075e-12	DOWN	-1.0442	3.66185e-11	4.18824e-10	DOWN
mmu-miR-1247-3p	1.7891	5.85407	0.908289	16	55	12	1.7102	0.000289093	0.0078055	UP	-0.978012	0.0348449	0.0933027	一	-2.68822	6.71824e-11	7.45114e-10	DOWN
mmu-miR-345-5p	13.0826	20.0102	7.64506	117	188	101	0.613083	0.0677449	0.372023	一	-0.775052	1.81283e-05	9.60274e-05	一	-1.38813	2.39802e-10	2.50764e-09	DOWN
mmu-miR-378c	52.6659	45.6616	20.8158	471	429	275	-0.20589	0.152234	0.556428	一	-1.33919	1.92888e-14	2.56366e-13	DOWN	-1.1333	3.55051e-10	3.60968e-09	DOWN
mmu-miR-5119	1.45361	3.29951	0.52982	13	31	7	1.18261	0.0508682	0.31393	一	-1.45607	0.0103994	0.0324869	DOWN	-2.63868	3.7089e-07	2.95099e-06	DOWN
mmu-miR-190a-5p	5.03182	3.51242	0.605588	45	33	8	-0.518615	0.12646	0.500477	一	-3.05467	6.60497e-12	7.31551e-11	DOWN	-2.53606	5.91305e-07	4.46222e-06	DOWN
mmu-miR-187-3p	12.4118	10.1116	4.76875	111	95	63	-0.295703	0.171953	0.588575	一	-1.38002	1.64058e-09	1.4277e-08	DOWN	-1.08432	6.44617e-06	4.28963e-05	DOWN
novel.3	0	1.49013	0	0	14	0	Inf	0.000352487	0.00913645	UP	一	一	一	一	一	2.86152e-05	0.00016757	DOWN
mmu-miR-203-5p	1.45361	4.25748	1.4382	13	40	19	1.55036	0.00377845	0.0580964	一	-0.0153781	0.504731	0.726296	一	-1.56573	2.88502e-05	0.000167606	DOWN
mmu-miR-187-5p	0.447251	1.38368	0.0756753	4	13	1	1.62935	0.0884894	0.427919	一	-2.56319	0.0656324	0.159112	一	-4.19254	5.32834e-05	0.000288914	DOWN
novel.1	0	1.38368	0	0	13	0	Inf	0.000667207	0.0149086	UP	一	一	一	一	一	5.32834e-05	0.000288914	DOWN
mmu-miR-215-3p	1.11813	1.27722	0.0756753	10	12	1	0.191929	1	1	一	-3.88512	0.000352487	0.00146402	DOWN	-4.07705	9.96168e-05	0.000509927	DOWN
mmu-miR-7219-3p	2.12449	2.34165	0.605588	19	22	8	0.140407	1	1	一	-1.81071	0.000758987	0.0030318	DOWN	-1.95111	0.000200837	0.000993327	DOWN
mmu-miR-3069-3p	0.335488	0.95797	0.0756753	3	9	1	1.51372	0.157928	0.556428	一	-2.14837	0.381173	0.613739	一	-3.66209	0.00126829	0.00515773	DOWN
mmu-miR-133a-3p	3.80183	2.2352	0.832614	34	21	11	-0.766294	0.0544345	0.326607	一	-2.19097	3.66497e-07	2.60106e-06	DOWN	-1.42468	0.00282728	0.0106958	DOWN
mmu-miR-384-5p	0.559113	0.745065	0.0756753	5	7	1	0.414226	0.780907	1	一	-2.88525	0.0336166	0.0910139	一	-3.29947	0.00464266	0.0169076	DOWN
mmu-miR-143-5p	1.34185	1.49013	0.454145	12	14	6	0.151213	1	1	一	-1.563	0.0161862	0.0482943	DOWN	-1.71421	0.00664724	0.0235062	DOWN
mmu-miR-6516-5p	1.22999	2.34165	1.05973	11	22	14	0.928878	0.195974	0.622505	一	-0.214945	0.335094	0.560535	一	-1.14382	0.0100683	0.0344392	DOWN
mmu-miR-193a-5p	3.57811	2.02229	0.908289	32	19	12	-0.823206	0.0622085	0.359921	一	-1.97797	4.12442e-06	2.43141e-05	DOWN	-1.15477	0.0120982	0.0402539	DOWN
mmu-miR-704	1.00636	0.851518	0.151351	9	8	2	-0.241044	0.643095	0.955792	一	-2.73319	0.00444385	0.015251	DOWN	-2.49214	0.0139512	0.0455906	DOWN
mmu-miR-9769-3p	1.56548	1.49013	0.605588	14	14	8	-0.0711644	0.860052	1	一	-1.37019	0.0153481	0.0461707	DOWN	-1.29903	0.0153481	0.0497116	DOWN
mmu-miR-486a-5p	4115.77	8307.32	11499.5	36808	78049	151922	1.01322	1.43019e-05	0.000579226	UP	1.48234	9.01865e-07	5.82347e-06	UP	0.469123	0.544825	0.70837	一
mmu-miR-592-5p	5.81446	15.1141	10.37	52	142	137	1.37818	4.22326e-05	0.00144035	UP	0.834703	0.265346	0.456394	一	-0.543476	0.000975439	0.00403402	一
mmu-miR-292b-5p	0.223625	2.2352	4.9201	2	21	65	3.32124	0.000243751	0.00686741	UP	4.45953	2.63022e-08	2.13632e-07	UP	1.13829	0.0667299	0.162641	一
mmu-miR-486a-3p	2.6836	7.557	7.64506	24	71	101	1.49364	0.000464327	0.0111438	UP	1.51036	0.00810096	0.0260872	UP	0.0167151	0.308	0.535526	一
mmu-miR-33-5p	9.05718	3.72533	2.87641	81	35	38	-1.2817	7.2329e-05	0.00234346	DOWN	-1.65479	1.06421e-09	9.48703e-09	DOWN	-0.373099	0.0900806	0.208009	一
mmu-miR-324-5p	12.9708	5.96052	11.6569	116	56	154	-1.12175	7.79242e-05	0.00240452	DOWN	-0.154083	0.0249521	0.069605	一	0.967671	0.0500562	0.129474	一
mmu-miR-6538	1.34185	0.106453	0.302794	12	1	4	-3.65594	0.00250381	0.0463563	DOWN	-2.14782	0.00200946	0.00734459	DOWN	1.50813	0.628704	0.773464	一
mmu-miR-339-3p	13.8654	21.926	38.7552	124	206	512	0.661159	0.0430329	0.283648	一	1.4829	4.92452e-05	0.000235283	UP	0.821746	0.0443263	0.116203	一
mmu-miR-31-3p	3.91359	7.23774	13.2464	35	68	175	0.887046	0.0427944	0.283648	一	1.75904	0.000103607	0.000473353	UP	0.871992	0.0725955	0.175082	一
mmu-miR-1943-5p	2.23635	3.72533	8.32633	20	35	110	0.736218	0.23194	0.66566	一	1.89653	0.000351094	0.00146402	UP	1.16031	0.0213986	0.0644599	一
mmu-miR-223-3p	34.2161	65.1396	80.2353	306	612	1060	0.92886	0.000422129	0.0105208	一	1.22956	0.000745461	0.00299413	UP	0.300703	0.842677	0.94318	一
mmu-miR-871-5p	0.335488	0.95797	2.80064	3	9	37	1.51372	0.157928	0.556428	一	3.06142	0.000819566	0.00323839	UP	1.5477	0.0444493	0.116203	一
mmu-miR-486b-5p	3233.31	5379.44	7151.77	28916	50541	94483	0.734445	0.00272214	0.0476743	一	1.14529	0.000978023	0.00380284	UP	0.410844	0.74871	0.874092	一
mmu-let-7e-3p	4.47271	6.81193	13.095	40	64	173	0.606916	0.199734	0.625256	一	1.54979	0.000989647	0.00382768	UP	0.942878	0.043024	0.114522	一
mmu-miR-191-5p	9061.67	10047.4	19999.6	81040	94397	264217	0.148966	0.883387	1	一	1.14212	0.00102414	0.00394024	UP	0.993154	0.00159438	0.00627465	一
mmu-miR-130b-5p	1.11813	3.29951	4.9201	10	31	65	1.56117	0.0126641	0.145675	一	2.1376	0.001266	0.00479507	UP	0.576435	0.602568	0.765764	一
mmu-miR-15b-3p	6.5972	10.4308	17.4853	59	98	231	0.660925	0.0904568	0.434193	一	1.40621	0.00145686	0.00543349	UP	0.745289	0.139968	0.291899	一
mmu-miR-574-3p	41.596	61.7335	90.3783	372	580	1194	0.569609	0.0485449	0.302472	一	1.11953	0.00347634	0.0122173	UP	0.549923	0.349185	0.588947	一
mmu-miR-301b-3p	0.670876	1.38368	3.25487	6	13	43	1.04439	0.258407	0.668185	一	2.27848	0.00360939	0.0126242	UP	1.23409	0.0785181	0.185404	一
mmu-miR-412-5p	0	0.106453	0.908289	0	1	12	一	一	一	一	Inf	0.00464266	0.0156395	UP	3.09294	0.0727117	0.175082	一
mmu-miR-7116-3p	0	0.212905	0.908289	0	2	12	Inf	0.502488	0.861407	一	Inf	0.00464266	0.0156395	UP	2.09294	0.157928	0.319347	一
mmu-miR-322-5p	123.782	146.245	258.494	1107	1374	3415	0.240586	0.570857	0.929916	一	1.06233	0.00485876	0.0162925	UP	0.821747	0.0233261	0.0694092	一
mmu-miR-3061-3p	0.670876	1.91584	3.10343	6	18	41	1.51386	0.0798343	0.40212	一	2.20975	0.00510013	0.0170237	UP	0.695889	0.555449	0.720071	一
mmu-miR-5107-3p	0.559113	0.851518	2.95208	5	8	39	0.606896	0.593113	0.94504	一	2.40052	0.00546398	0.0180731	UP	1.79362	0.0155637	0.0501878	一
mmu-miR-425-5p	251.253	297.173	512.977	2247	2792	6777	0.242158	0.556271	0.91955	一	1.02975	0.00690689	0.0224397	UP	0.787592	0.0329292	0.0918185	一
mmu-miR-3068-5p	1.22999	2.34165	4.08749	11	22	54	0.928878	0.195974	0.622505	一	1.73257	0.0119749	0.0369353	UP	0.803691	0.30792	0.535526	一
mmu-miR-210-3p	28.9606	32.7827	59.0411	259	308	780	0.17884	0.829888	1	一	1.02763	0.0155069	0.0464572	UP	0.848788	0.0272793	0.078616	一
mmu-miR-100-5p	640.154	456.828	243.355	5725	4292	3215	-0.486767	0.00345067	0.0559008	一	-1.39535	2.01547e-18	3.50788e-17	DOWN	-0.908588	2.30202e-09	2.27714e-08	一
mmu-miR-23b-3p	720.998	388.176	295.206	6448	3647	3900	-0.893283	1.18583e-06	7.6842e-05	一	-1.28827	1.13862e-16	1.80941e-15	DOWN	-0.394992	0.000373742	0.00175241	一
mmu-miR-378a-5p	67.7613	60.1371	33.381	606	565	441	-0.172207	0.192958	0.622505	一	-1.02143	5.36899e-11	5.60676e-10	DOWN	-0.849227	1.35339e-07	1.16551e-06	一
mmu-miR-378b	3.13085	1.80938	0.984058	28	17	13	-0.791058	0.0822399	0.406805	一	-1.66974	8.39027e-05	0.000388183	DOWN	-0.878684	0.0425388	0.113644	一
mmu-miR-1982-3p	2.34812	0.745065	0.681264	21	7	9	-1.65607	0.00644454	0.0817512	一	-1.78522	0.000200837	0.000895193	DOWN	-0.129153	0.81105	0.916186	一
mmu-miR-511-5p	4.69633	3.40597	2.27082	42	32	30	-0.46347	0.16722	0.576375	一	-1.04832	0.000206754	0.000915985	DOWN	-0.584853	0.0464848	0.121092	一
mmu-miR-1291	1.45361	1.06442	0.227119	13	10	3	-0.449574	0.430494	0.861407	一	-2.67813	0.000252789	0.00109993	DOWN	-2.22855	0.0160841	0.0514128	一
mmu-miR-7240-5p	1.90087	1.17077	0.454145	17	11	6	-0.699196	0.214446	0.658582	一	-2.06543	0.000339552	0.00142651	DOWN	-1.36624	0.0384743	0.103541	一
mmu-miR-6989-3p	1.67724	0.638612	0.52982	15	6	7	-1.39308	0.0347041	0.244437	一	-1.66252	0.00268218	0.00947187	DOWN	-0.269438	0.593113	0.757694	一
mmu-miR-669c-5p	0.782739	0.319358	0.0756753	7	3	1	-1.29336	0.355755	0.794929	一	-3.37064	0.00464266	0.0156395	DOWN	-2.07728	0.381173	0.622809	一
mmu-miR-6921-5p	0.782739	0	0	7	0	0	一	0.0172979	0.167299	一	一	0.00464266	0.0156395	DOWN	一	一	一	一
mmu-miR-20a-3p	1.56548	1.38368	0.52982	14	13	7	-0.178095	0.718867	0.982754	一	-1.56303	0.00664724	0.021888	DOWN	-1.38493	0.0347041	0.0940866	一
mmu-miR-3572-3p	0.670876	0.106453	0	6	1	0	-2.65584	0.131529	0.500477	一	一	0.00894141	0.0284181	DOWN	一	一	一	一
mmu-miR-383-5p	0.670876	0.319358	0	6	3	0	-1.07087	0.517394	0.868578	一	一	0.00894141	0.0284181	DOWN	一	0.128741	0.273154	一
mmu-miR-190a-3p	0.894501	0.212905	0.151351	8	2	2	-2.07087	0.118117	0.500477	一	-2.56319	0.0139512	0.042142	DOWN	-0.492318	0.628704	0.773464	一
