# Supplementary material for: Omics-Based Identification of Shared and Gender Disparity Routes in Hras12V-Induced Hepatocarcinogenesis: An Important Role for Dlk1-Dio3 Genomic Imprinting Region
Source: Front Genet. 2021 May 31;12:620594. doi: 10.3389/fgene.2021.620594 (PMC8202007; doi:10.3389/fgene.2021.620594)
Supplement: Supplementary Figure 1 — Experimental flowchart. The miRNA and mRNA expression profiles of tissue samples from male and female mice were determined by next-generation sequencing. Following vertical and horizontal comparison, expression profiling, 3-node-FFL, DLK1-DIO3 GIR, and pathway enrichment analysis were performed. MW and FW, wild-type liver tissues of males and females, respectively; MP and FP, peri-tumor tissues of males and females, respectively; MT and FT, hepatic tumor tissues of males and females, respectively; “/”, comparison between former and latter; DEMIRs, differentially expressed miRNAs; DEMIRs, differentially expressed mRNAs; GIR, genomic imprinting region; FFL, feed-forward loop. [file Data_Sheet_1.ZIP › Supplementary files/Table S3. Common and unique DEMIRs in different expression patterns..xlsx]

## Sheet: Table S3.1.Common DEMIRs
Table S3.1.1. Common DEMIRs in the expression pattern (a1) in males and the corresponding expression patterns in females.
M (a1) & F (a1)	M (a1) & F (a4)	M (a1) & F (a5)	M (a1) & F (b1)	M (a1) & F (b2)	M (a1) & F (c2)
mmu-let-7e-5p	mmu-miR-672-5p	mmu-miR-339-3p	mmu-miR-292b-5p	mmu-miR-582-3p	mmu-miR-2137
mmu-miR-1193-3p	mmu-miR-3109-3p	mmu-miR-574-3p		mmu-miR-21a-3p
mmu-miR-125a-3p	mmu-miR-1968-5p	mmu-miR-425-5p		mmu-miR-99b-3p
mmu-miR-125a-5p	mmu-miR-708-3p
mmu-miR-130b-3p	mmu-miR-324-3p
mmu-miR-134-5p
mmu-miR-136-3p
mmu-miR-148b-5p
mmu-miR-155-5p
mmu-miR-181b-5p
mmu-miR-182-5p
mmu-miR-183-3p
mmu-miR-183-5p
mmu-miR-1933-3p
mmu-miR-1983
mmu-miR-21a-5p
mmu-miR-23a-3p
mmu-miR-24-2-5p
mmu-miR-27a-3p
mmu-miR-27a-5p
mmu-miR-296-3p
mmu-miR-296-5p
mmu-miR-298-5p
mmu-miR-31-5p
mmu-miR-369-3p
mmu-miR-376c-3p
mmu-miR-382-5p
mmu-miR-411-3p
mmu-miR-421-3p
mmu-miR-433-3p
mmu-miR-484
mmu-miR-582-5p
mmu-miR-664-5p
mmu-miR-666-3p
mmu-miR-666-5p
mmu-miR-674-3p
mmu-miR-675-3p
mmu-miR-99b-5p
Table S3.1.2. Commom DEMIRs in the expression pattern (a2) in males and the corresponding expression patterns in females.
M (a2) & F (a1)	M (a2) & F (b2)	M (a2) & F (d2)
mmu-miR-136-5p	mmu-miR-381-3p	mmu-miR-802-3p
mmu-miR-337-5p		mmu-miR-802-5p
mmu-miR-376b-3p
mmu-miR-379-5p
mmu-miR-380-3p
mmu-miR-434-3p
mmu-miR-465c-5p
mmu-miR-485-5p
mmu-miR-668-3p
mmu-miR-673-5p
Table S3.1.3. Commom DEMIRs in the expression pattern (a3) in males and the corresponding expression patterns in females.
M (a3) & F (a1)	M (a3) & F (b2)
mmu-miR-96-5p	mmu-miR-127-3p
mmu-miR-434-5p	mmu-miR-409-3p
mmu-miR-341-3p	mmu-miR-410-3p
mmu-miR-300-3p	mmu-miR-411-5p
mmu-miR-369-5p	mmu-miR-431-5p
	mmu-miR-541-5p
Table S3.1.4. Commom DEMIRs in the expression pattern (a4) in males and the corresponding expression patterns in females.
M (a4) & F (a1)	M (a4) & F (a4)	M (a4) & F (a5)
mmu-miR-127-5p	mmu-miR-124-3p	mmu-let-7e-3p
mmu-miR-134-3p		mmu-miR-130b-5p
mmu-miR-299a-5p
mmu-miR-329-3p
mmu-miR-344d-3p
mmu-miR-34c-5p
mmu-miR-376a-3p
mmu-miR-379-3p
mmu-miR-409-5p
mmu-miR-543-3p
mmu-miR-667-3p
Table S3.1.5. Commom DEMIRs in the expression pattern (a5) in males and the corresponding expression patterns in females.
M (a5) & F (a1)	M (a5) & F (a5)
mmu-miR-218-5p	mmu-miR-3061-3p
mmu-miR-181a-1-3p	mmu-miR-1943-5p
mmu-miR-181a-5p
mmu-miR-29b-2-5p
mmu-miR-496a-3p
Table S3.1.6. Commom DEMIRs in the expression pattern (b1) in males and (a3) in females.
M (b1) & F (a5)
mmu-miR-31-3p
Table S3.1.7. Commom DEMIRs in the expression pattern (b2) in males and females.
M (b2) & F (b2)
mmu-miR-146b-5p
mmu-miR-146b-3p
mmu-miR-34a-5p
mmu-miR-193b-3p
Table S3.1.8. Commom DEMIRs in the expression pattern (c1) in males and the corresponding expression patterns in females.
M (c1) & F (c1)	M (c1) & F (c3)	M (c1) & F (c4)
mmu-miR-137-3p	mmu-miR-7240-5p	mmu-miR-3069-3p
mmu-miR-190a-5p
mmu-miR-193a-3p
mmu-miR-193a-5p
mmu-miR-9769-3p
Table S3.1.9. Commom DEMIRs in the expression pattern (c2) in males and the corresponding expression patterns in females.
M (c2) & F (c1)	M (c2) & F (c2)	M (c2) & F (c5)
mmu-miR-1247-5p	mmu-miR-1247-3p	mmu-miR-592-5p
Table S3.1.10. Commom DEMIRs in the expression pattern (c3) in males and the corresponding expression patterns in females.
M (c3) & F (a1)	M (c3) & F (c1)	M (c3) & F (c3)	M (c3) & F (c4)
mmu-miR-741-3p	mmu-miR-139-5p	mmu-miR-100-5p	mmu-miR-203-5p
	mmu-miR-187-3p
	mmu-miR-704
	mmu-miR-5119
Table S3.1.11. Commom DEMIRs in the expression pattern (c4) in males and the corresponding expression patterns in females.
M (c4) & F (a1)	M (c4) & F (c1)	M (c4) & F (c3)	M (c4) & F (c4)
mmu-miR-485-3p	mmu-miR-378c	mmu-miR-378a-5p	mmu-miR-184-3p
	mmu-miR-7219-3p	mmu-miR-190a-3p
Table S3.1.12. Commom DEMIRs in the expression pattern (c5) in males and (a1) in females.
M (c5) & F (a1)
mmu-miR-377-5p
Table S3.1.13. Commom DEMIRs in the expression pattern (c6) in males and the corresponding expression patterns in females.
M (c6) & F (a1)	M (c6) & F (a2)	M (c6) & F (a4)	M (c6) & F (a5)
mmu-miR-470-5p	mmu-miR-92b-3p	mmu-miR-465c-3p	mmu-miR-871-5p
Table S3.1.14. Commom DEMIRs in the expression pattern (d1) in males and the corresponding expression patterns in females.
M (d1) & F (a1)	M (d1) & F (c3)
mmu-miR-871-3p	mmu-miR-1291
Note:
Ⅰ. "M" means Male, "F" means Female.
Ⅱ. "&" means these DEMIRs are in the expression pattern in males and simultaneously in the same or other expression patterns in females.
Ⅲ. The table only demonstrates detected patterns of DEMIRs.

## Sheet: Table S3.2. Male unique DEMIRs
Table S3.2.1. Male unique DEMIRs in the expression pattern (a).
M (a1)	M (a2)	M (a4)	M (a5)
mmu-let-7f-5p	mmu-miR-150-5p	mmu-miR-185-3p	mmu-miR-106b-5p
mmu-let-7i-5p	mmu-miR-6539	mmu-miR-200a-3p	mmu-miR-1839-3p
mmu-miR-106b-3p	novel.2	mmu-miR-200b-5p	mmu-miR-1839-5p
mmu-miR-148b-3p		mmu-miR-25-5p	mmu-miR-18a-5p
mmu-miR-181c-3p		mmu-miR-3057-5p	mmu-miR-223-5p
mmu-miR-181d-5p		mmu-miR-3060-3p	mmu-miR-3073a-3p
mmu-miR-200a-5p		mmu-miR-331-5p	mmu-miR-34a-3p
mmu-miR-200b-3p		mmu-miR-33-3p	mmu-miR-5114
mmu-miR-222-3p		mmu-miR-423-3p	mmu-miR-98-5p
mmu-miR-222-5p		mmu-miR-423-5p
mmu-miR-295-3p		mmu-miR-429-3p
mmu-miR-29c-5p		mmu-miR-5107-5p
mmu-miR-301a-3p		mmu-miR-744-5p
mmu-miR-3076-3p		mmu-miR-9-5p
		mmu-miR-98-3p
Table S3.2.2. Male unique DEMIRs in the expression pattern (b).
M (b1)
mmu-miR-3061-5p
mmu-miR-16-2-3p
Table S3.2.3. Male unique DEMIRs int the expression pattern (c).
M (c1)	M (c3)	M (c4)	M (c5)	M (c6)
mmu-let-7g-3p	mmu-miR-1198-3p	mmu-miR-3535	mmu-miR-24-1-5p	mmu-miR-92a-1-5p
mmu-miR-203-3p	mmu-miR-139-3p	mmu-miR-5099
mmu-miR-365-3p	mmu-miR-145a-3p
mmu-miR-455-3p	mmu-miR-15a-3p
	mmu-miR-455-5p
	mmu-miR-5615-3p
	mmu-miR-6964-3p
Table S3.2.4. Male unique DEMIRs in the expression pattern (d).
M (d1)
mmu-miR-1948-3p
mmu-miR-1948-5p
Note:
Ⅰ."M" means Male.
Ⅱ.The table only demonstrates detected patterns of DEMIRs.

## Sheet: Table S3.3.Female unique DEMIRs
Table S3.3.1. Female unique DEMIRs in the expression pattern (a).
F (a1)	F (a4)	F (a5)
mmu-miR-147-3p	mmu-miR-361-3p	mmu-miR-15b-3p
mmu-miR-154-5p	mmu-miR-465b-3p	mmu-miR-191-5p
mmu-miR-210-5p	mmu-miR-542-3p	mmu-miR-210-3p
mmu-miR-214-5p	mmu-miR-5709-5p	mmu-miR-223-3p
mmu-miR-299a-3p	mmu-miR-743b-3p	mmu-miR-301b-3p
mmu-miR-3068-3p		mmu-miR-3068-5p
mmu-miR-323-3p		mmu-miR-322-5p
mmu-miR-329-5p		mmu-miR-412-5p
mmu-miR-350-3p		mmu-miR-486b-5p
mmu-miR-370-3p		mmu-miR-5107-3p
mmu-miR-376a-5p		mmu-miR-7116-3p
mmu-miR-376b-5p
mmu-miR-377-3p
mmu-miR-431-3p
mmu-miR-465b-5p
mmu-miR-487b-3p
mmu-miR-494-3p
mmu-miR-495-3p
mmu-miR-540-3p
mmu-miR-543-5p
mmu-miR-665-3p
mmu-miR-673-3p
mmu-miR-6944-3p
mmu-miR-7688-5p
mmu-miR-878-5p
mmu-miR-881-3p
Table S3.3.2. Female unique DEMIRs in the expression pattern (b).
F (b1)	F (b2)
mmu-miR-486a-5p	mmu-miR-149-5p
mmu-miR-486a-3p
Table S3.3.3. Female unique DEMIRs in the expression pattern (c).
F (c1)	F (c2)	F (c3)	F (c4)	F (c6)
mmu-miR-107-3p	mmu-miR-1843a-3p	mmu-miR-1982-3p	mmu-miR-122-3p	mmu-miR-324-5p
mmu-miR-133a-3p	novel.1	mmu-miR-20a-3p	mmu-miR-187-5p
mmu-miR-143-5p	novel.3	mmu-miR-23b-3p	mmu-miR-215-5p
mmu-miR-145a-5p		mmu-miR-3572-3p	mmu-miR-345-5p
mmu-miR-15a-5p		mmu-miR-378b	mmu-miR-384-5p
mmu-miR-215-3p		mmu-miR-383-5p	mmu-miR-6516-5p
		mmu-miR-511-5p
		mmu-miR-669c-5p
		mmu-miR-6921-5p
		mmu-miR-6989-3p
Table S3.3.4. Female unique DEMIRs in the expression pattern (d).
F (d1)
mmu-miR-33-5p
mmu-miR-6538
Note:
Ⅰ."F" means Female.
Ⅱ.The table only demonstrates detected patterns of DEMIRs.
