# Supplementary material for: Omics-Based Identification of Shared and Gender Disparity Routes in Hras12V-Induced Hepatocarcinogenesis: An Important Role for Dlk1-Dio3 Genomic Imprinting Region
Source: Front Genet. 2021 May 31;12:620594. doi: 10.3389/fgene.2021.620594 (PMC8202007; doi:10.3389/fgene.2021.620594)
Supplement: Supplementary Figure 1 — Experimental flowchart. The miRNA and mRNA expression profiles of tissue samples from male and female mice were determined by next-generation sequencing. Following vertical and horizontal comparison, expression profiling, 3-node-FFL, DLK1-DIO3 GIR, and pathway enrichment analysis were performed. MW and FW, wild-type liver tissues of males and females, respectively; MP and FP, peri-tumor tissues of males and females, respectively; MT and FT, hepatic tumor tissues of males and females, respectively; “/”, comparison between former and latter; DEMIRs, differentially expressed miRNAs; DEMIRs, differentially expressed mRNAs; GIR, genomic imprinting region; FFL, feed-forward loop. [file Data_Sheet_1.ZIP › Supplementary files/Table S4. Up-regulated and down-regulated mRNAs selected for the 3-node FFL co-regulatory network analysis..xlsx]

## Sheet: Table S4.1.
Table S4.1. Up-regulated (T>P=W) mRNAs selected for the 3-node FFL co-regulatory network analysis.
Gene_id	Gene_name (T>P=W)	MW_FPKM	MP_FPKM	MT_FPKM	MW_count	MP_count	MT_count	FW_FPKM	FP_FPKM	FT_FPKM	FW_count	FP_count	FT_count	MP/MW				MT/MW				MT/MP				FP/FW				FT/FW				FT/FP
														log2FC	Pvalue	Qvalue	UP/DOWN	log2FC	Pvalue	Qvalue	UP/DOWN	log2FC	Pvalue	Qvalue	UP/DOWN	log2FC	Pvalue	Qvalue	UP/DOWN	log2FC	Pvalue	Qvalue	UP/DOWN	log2FC	Pvalue	Qvalue	UP/DOWN
ENSMUSG00000020758	Itgb4	0.0536486	0.0311157	0.394053	3	2	27	0.121464	0.128274	0.843412	20	18	145	-0.785897	1	1	一	2.87678	0.000421961	0.00302118	UP	3.66268	1.7433e-05	0.00021531	UP	0.0786991	1	1	一	2.79571	1.3187e-13	2.33154e-12	UP	2.71701	1.49763e-12	3.40791e-11	UP
ENSMUSG00000069833	Ahnak	1.02523	1.23635	4.23528	114	158	577	0.998797	1.1433	2.30231	327	319	787	0.270136	0.32097	1	一	2.0465	5.21385e-15	1.70845e-13	UP	1.77637	1.15049e-11	3.44187e-10	UP	0.194941	0.445017	0.90232	一	1.20482	8.49773e-07	6.90754e-06	UP	1.00988	3.72485e-05	0.000299132	UP
ENSMUSG00000017724	Etv4	0	0.16684	0.737784	0	7	33	0.0372115	0.130992	1.27418	4	12	143	Inf	0.0172979	0.205924	一	Inf	1.24618e-08	2.01449e-07	UP	2.14473	0.000877812	0.00694242	UP	1.81566	0.0586286	0.359742	一	5.09767	3.28721e-23	1.10538e-21	UP	3.28202	2.47792e-15	7.45236e-14	UP
ENSMUSG00000025268	Maged2	0.946612	1.12108	2.3393	36	49	109	1.27708	1.16318	3.44705	143	111	403	0.244046	0.586153	1	一	1.30523	0.000335594	0.00249514	UP	1.06118	0.00340853	0.022204	UP	-0.13478	0.616538	0.96053	一	1.43251	6.26736e-08	5.95694e-07	UP	1.56729	5.27814e-09	8.03747e-08	UP
ENSMUSG00000025265	Fgd1	0.185961	0.242688	0.935893	6	9	37	0.273669	0.358168	1.32062	26	29	131	0.384108	0.797512	1	一	2.33135	0.00016937	0.0013575	UP	1.94724	0.000878105	0.00694242	UP	0.388204	0.474229	0.90232	一	2.27071	5.69354e-10	6.95147e-09	UP	1.8825	1.48872e-07	1.84378e-06	UP
ENSMUSG00000066438	Plekhd1	0	0.0299311	0.505136	0	1	18	0	0.0411071	0.615159	0	3	55	一	一	一	一	Inf	5.32834e-05	0.000478052	UP	4.07696	0.000252789	0.00233843	UP	Inf	0.253731	0.737631	一	Inf	5.41924e-14	9.82919e-13	UP	3.9035	2.34787e-09	3.69259e-08	UP
ENSMUSG00000019066	Rab3d	0.936424	1.29006	5.44563	48	76	342	1.46432	2.02143	7.02509	221	260	1107	0.462209	0.174589	0.833698	一	2.53986	2.44628e-17	9.62944e-16	UP	2.07765	5.10817e-13	1.79908e-11	UP	0.465139	0.0685866	0.391724	一	2.26228	1.86343e-20	5.33852e-19	UP	1.79714	6.92437e-14	1.78756e-12	UP
ENSMUSG00000102418	Sh2d1b1	0	0.057062	0.802503	0	1	15	0.155854	0.287351	0.788947	7	11	37	一	一	一	一	Inf	0.000187	0.00147924	UP	3.81391	0.00141036	0.0104078	UP	0.882624	0.258407	0.743232	一	2.33974	0.000184687	0.00100367	UP	1.45711	0.0103064	0.0412429	UP
ENSMUSG00000034981	Parm1	0.0329187	0.0859019	0.698279	1	3	26	0.212337	0.0786778	1.10248	19	6	103	1.38378	0.628704	1	一	4.40682	4.99871e-05	0.000450255	UP	3.02304	0.000421961	0.00365546	UP	-1.43233	0.0565323	0.351317	一	2.37632	5.14517e-09	5.63522e-08	UP	3.80865	4.4122e-14	1.16062e-12	UP
ENSMUSG00000026548	Slamf9	0.381056	0.442018	3.62815	3	4	35	0.474513	1.11356	4.58591	11	22	111	0.214103	1	1	一	3.25116	1.5793e-05	0.000158156	UP	3.03705	2.14197e-05	0.000259041	UP	1.23066	0.0506662	0.327221	一	3.27269	7.13506e-14	1.28009e-12	UP	2.04202	1.23921e-07	1.5572e-06	UP
ENSMUSG00000026547	Tagln2	3.16846	6.23925	27.9477	57	129	616	7.32522	13.1809	46.4166	388	595	2567	0.977593	0.001333	0.0276921	一	3.14088	1.46536e-28	1.16882e-26	UP	2.16328	2.50781e-16	1.19376e-14	UP	0.847506	0.000237274	0.00634247	一	2.6637	1.06354e-29	5.28634e-28	UP	1.81619	1.9138e-15	5.84339e-14	UP
ENSMUSG00000046402	Rbp1	2.51524	4.26765	21.8636	40	78	426	4.50628	4.6611	17.7548	211	186	868	0.762748	0.0311206	0.312172	一	3.11977	6.15696e-25	3.90141e-23	UP	2.35702	8.07377e-17	4.05441e-15	UP	0.0487336	0.9305	1	一	1.9782	9.04131e-16	1.86485e-14	UP	1.92946	5.6196e-15	1.63822e-13	UP
ENSMUSG00000002059	Rab34	0.881613	0.678599	2.18637	26	23	79	0.541274	0.783775	2.54795	47	58	231	-0.377587	0.44289	1	一	1.31032	0.00119501	0.00752508	UP	1.6879	4.91047e-05	0.000541692	UP	0.534082	0.154138	0.594415	一	2.23491	6.20488e-13	1.01693e-11	UP	1.70083	2.41523e-08	3.37328e-07	UP
ENSMUSG00000002058	Unc119	0.87933	0.832606	3.6518	34	37	173	0.869605	1.10283	5.31693	99	107	632	-0.0787707	1	1	一	2.05413	1.07435e-09	1.98558e-08	UP	2.1329	3.47342e-10	8.78156e-09	UP	0.342777	0.28366	0.774748	一	2.61216	6.32338e-23	2.09918e-21	UP	2.26938	3.95087e-18	1.49776e-16	UP
ENSMUSG00000002055	Spag5	0.0608004	0.176319	0.562364	3	10	34	0.0894739	0.0726831	0.421894	13	9	64	1.53603	0.157928	0.796679	一	3.20935	1.5793e-05	0.000158156	UP	1.67332	0.00474403	0.0291974	UP	-0.299848	0.840383	1	一	2.23734	2.11207e-06	1.60295e-05	UP	2.53719	6.52268e-07	7.24764e-06	UP
ENSMUSG00000001506	Col1a1	0.360754	0.146484	3.69028	15	7	188	1.39676	0.862602	7.99532	171	90	1022	-1.30027	0.0654974	0.49874	一	3.35464	3.01393e-18	1.25635e-16	UP	4.65491	3.94763e-25	3.70045e-23	UP	-0.695322	0.0109511	0.122655	一	2.51707	4.72016e-24	1.67061e-22	UP	3.21239	5.63958e-34	6.6082e-32	UP
ENSMUSG00000001507	Itga3	0.815393	1.26846	8.85343	33	59	439	1.54415	2.58979	14.5481	184	263	1810	0.637509	0.095148	0.61545	一	3.44067	1.90569e-28	1.48106e-26	UP	2.80316	4.97519e-22	3.7119e-20	UP	0.746028	0.00326616	0.0509497	一	3.23595	5.45919e-39	4.10386e-37	UP	2.48993	1.65076e-25	1.09515e-23	UP
ENSMUSG00000030768	Disp1	0.43356	0.259358	2.30019	16	11	104	0.800703	0.939527	3.88731	87	87	441	-0.741285	0.278164	0.992007	一	2.40745	1.01947e-08	1.67936e-07	UP	3.14873	3.2101e-12	1.04594e-10	UP	0.230666	0.508035	0.907321	一	2.27943	9.33643e-17	2.07638e-15	UP	2.04877	5.4288e-14	1.40751e-12	UP
ENSMUSG00000028716	Pdzk1ip1	0.538894	0.432825	1.62396	13	12	48	0.563148	0.627744	1.48324	40	38	110	-0.316216	0.707153	1	一	1.59144	0.00141482	0.00866908	UP	1.90766	0.000218753	0.00205372	UP	0.156661	0.773672	1	一	1.39717	0.000101377	0.000576148	UP	1.24051	0.000536778	0.00323303	UP
ENSMUSG00000028751	Pla2g2e	0	0.128922	5.68129	0	1	47	0.0503102	0.17706	6.7928	1	3	141	一	一	一	一	Inf	3.00325e-10	5.9302e-09	UP	5.46165	1.07531e-10	2.88205e-09	UP	1.81532	0.628704	0.96053	一	7.07701	4.80099e-26	1.92378e-24	UP	5.2617	1.35119e-21	6.75032e-20	UP
ENSMUSG00000052396	Mogat2	0.085336	0.371118	1.94936	1	5	28	0.0869026	0.237952	1.91457	3	7	69	2.12065	0.225712	0.927296	一	4.5137	1.7433e-05	0.000172961	UP	2.39305	0.00124544	0.00940334	UP	1.4532	0.355755	0.845093	一	4.46148	1.99436e-12	3.12502e-11	UP	3.00828	1.28544e-08	1.86462e-07	UP
ENSMUSG00000035873	Pawr	5.29114	6.82634	18.7633	58	86	252	4.36871	5.67149	12.0778	141	156	407	0.367534	0.250148	0.958803	一	1.82627	1.46518e-09	2.67796e-08	UP	1.45873	9.85449e-07	1.53172e-05	UP	0.376519	0.187041	0.660927	一	1.46707	2.95894e-08	2.92232e-07	UP	1.09055	3.83602e-05	0.000306967	UP
ENSMUSG00000052942	Glis3	0.0943744	0.070382	0.924341	7	6	84	0.0961615	0.225664	0.885899	21	42	202	-0.423188	1	1	一	3.29196	9.28042e-11	1.95793e-09	UP	3.71515	1.33492e-12	4.51035e-11	UP	1.23065	0.00575891	0.0780386	一	3.20361	3.89809e-19	1.01161e-17	UP	1.97297	6.20602e-10	1.05549e-08	UP
ENSMUSG00000037469	Papl	0	0	0.828621	0	0	19	0	0	0.19119	0	0	11	一	一	一	一	Inf	2.86152e-05	0.000271322	UP	Inf	1.54285e-05	0.000192634	UP	一	一	一	一	Inf	0.00126829	0.0056676	UP	Inf	0.00242129	0.0120508	UP
ENSMUSG00000023000	Dhh	0.0706018	0.0614328	0.806392	1	1	14	0.0239735	0.0281238	0.66574	1	1	29	-0.200696	1	1	一	3.5137	0.00250381	0.0142687	UP	3.7144	0.00250381	0.0170075	UP	0.230354	1	1	一	4.79545	5.23325e-07	4.39738e-06	UP	4.56509	1.03095e-05	9.28319e-05	UP
ENSMUSG00000026039	Sgol2a	0.0616014	0.0714566	0.351915	3	4	21	0.0139496	0.114552	0.574387	2	14	86	0.214103	1	1	一	2.51419	0.00423033	0.0226673	UP	2.30009	0.00662995	0.0386691	UP	3.03771	0.00339444	0.0526204	一	5.36373	3.12414e-16	6.72596e-15	UP	2.32602	1.2608e-07	1.58089e-06	UP
ENSMUSG00000049556	Lingo1	0	0.0346945	0.374287	0	2	23	0.0609442	0.0794554	0.492913	9	10	76	Inf	0.502488	1	一	Inf	2.47519e-06	2.83463e-05	UP	3.43136	8.47349e-05	0.000880039	UP	0.382658	0.662502	0.979908	一	3.01577	6.45721e-10	7.82088e-09	UP	2.63312	3.24472e-08	4.41561e-07	UP
ENSMUSG00000045790	Ccdc149	0.924287	1.14286	4.32784	19	27	109	0.214784	0.407133	2.92751	13	21	185	0.306234	0.590815	1	一	2.22723	2.93426e-08	4.5088e-07	UP	1.921	6.03904e-07	9.79481e-06	UP	0.922611	0.152171	0.58942	一	3.76871	6.15481e-22	1.92055e-20	UP	2.8461	5.69104e-15	1.6537e-13	UP
ENSMUSG00000042216	Sgsm1	0.293784	0.363256	5.27524	19	27	418	0.955785	0.936639	5.94016	182	152	1181	0.306234	0.590815	1	一	4.16641	2.73837e-34	2.94674e-32	UP	3.86018	3.13378e-32	4.54681e-30	UP	-0.0291936	0.893327	1	一	2.63574	1.71648e-26	7.08078e-25	UP	2.66494	1.31662e-26	9.5415e-25	UP
ENSMUSG00000050640	Tmem150c	0.0199918	0.0347735	0.570852	1	2	35	0.0271473	0.0716727	0.494035	4	9	76	0.798578	1	1	一	4.83563	4.53154e-07	5.80765e-06	UP	4.03705	1.46665e-06	2.2248e-05	UP	1.40062	0.194536	0.671673	一	4.18574	6.11198e-13	1.00442e-11	UP	2.78512	1.19273e-08	1.74556e-07	UP
ENSMUSG00000030208	Emp1	0.20918	0.341245	2.07002	8	15	97	0.390732	0.270921	1.94769	44	26	229	0.706065	0.430494	1	一	3.30683	4.04059e-12	9.79763e-11	UP	2.60077	1.58775e-09	3.65982e-08	UP	-0.528307	0.212355	0.703963	一	2.31751	1.65962e-13	2.90113e-12	UP	2.84582	1.0379e-16	3.51388e-15	UP
ENSMUSG00000015340	Cybb	3.76533	5.62954	16.3833	142	244	757	4.41291	6.79483	13.6715	490	643	1585	0.580241	0.0215935	0.241427	一	2.12137	8.02989e-17	3.08084e-15	UP	1.54113	9.96149e-10	2.374e-08	UP	0.622709	0.00651774	0.085294	一	1.63137	2.7739e-12	4.28376e-11	UP	1.00866	1.59373e-05	0.000137471	UP
ENSMUSG00000038146	Notch3	0.145116	0.19842	1.37057	7	11	81	0.408381	0.446144	1.4364	58	54	213	0.451347	0.82237	1	一	3.23949	1.96528e-10	3.95799e-09	UP	2.78814	5.29731e-09	1.15136e-07	UP	0.127592	0.820746	1	一	1.81447	3.38613e-09	3.80955e-08	UP	1.68688	4.96753e-08	6.60568e-07	UP
ENSMUSG00000029992	Gfpt1	4.4277	4.18014	9.45251	294	319	769	2.6956	3.03693	7.55418	527	506	1542	-0.0830091	0.779381	1	一	1.09414	9.73123e-06	0.000101243	UP	1.17715	3.6046e-06	5.04892e-05	UP	0.172007	0.49137	0.90232	一	1.48667	1.96185e-10	2.52583e-09	UP	1.31466	1.62163e-08	2.32795e-07	UP
ENSMUSG00000029999	Tgfa	3.8633	3.02332	9.47817	169	152	508	2.54659	3.02456	8.78943	328	332	1182	-0.353702	0.201463	0.887351	一	1.29478	5.20427e-07	6.60928e-06	UP	1.64848	4.68906e-10	1.16298e-08	UP	0.24816	0.329689	0.822091	一	1.78721	7.10945e-14	1.27675e-12	UP	1.53905	8.17704e-11	1.55813e-09	UP
ENSMUSG00000022309	Angpt1	0.195917	0.238656	3.23003	5	7	101	0.332699	0.437229	0.943189	25	28	74	0.284693	0.780907	1	一	4.04324	2.03706e-14	6.20536e-13	UP	3.75854	1.48195e-14	5.97982e-13	UP	0.394173	0.464237	0.90232	一	1.50333	0.00027273	0.00142408	UP	1.10916	0.00782065	0.0330888	UP
ENSMUSG00000046432	Ngfrap1	0.251986	0.219261	2.34458	5	5	57	0.376554	0.28117	2.59017	22	14	158	-0.200692	1	1	一	3.21792	9.9317e-08	1.40122e-06	UP	3.41861	7.90326e-09	1.68177e-07	UP	-0.421415	0.533661	0.919422	一	2.78212	3.35211e-14	6.17847e-13	UP	3.20353	1.5477e-15	4.78223e-14	UP
ENSMUSG00000042532	Golga7b	0.0508479	0.0442443	0.62224	1	1	15	0	0.020255	0.462934	0	1	28	-0.200696	1	1	一	3.61321	0.00141036	0.00865055	UP	3.81391	0.00141036	0.0104078	UP	一	一	一	一	Inf	7.04324e-08	6.63546e-07	UP	4.51446	1.7433e-05	0.000149231	UP
ENSMUSG00000037035	Inhbb	0.587888	1.46632	9.34048	15	43	292	1.15806	1.71808	19.6076	87	110	1538	1.31859	0.00432459	0.0712908	一	3.98988	9.45035e-28	7.04361e-26	UP	2.67129	1.51168e-17	8.05597e-16	UP	0.569088	0.0613688	0.371129	一	4.08164	1.08783e-52	1.46591e-50	UP	3.51255	4.47865e-42	8.33168e-40	UP
ENSMUSG00000063146	Clip2	0.547825	0.411652	2.43885	22	19	120	0.752699	0.764115	3.23193	89	77	399	-0.41229	0.570099	1	一	2.15442	1.5163e-08	2.42103e-07	UP	2.56671	9.47261e-11	2.5576e-09	UP	0.0217173	1	1	一	2.10225	2.2702e-14	4.23584e-13	UP	2.08053	8.31149e-14	2.12739e-12	UP
ENSMUSG00000022780	Mfi2	0	0	1.38314	0	0	42	0.0274131	0.144715	4.06878	2	9	310	一	一	一	一	Inf	2.41201e-09	4.29206e-08	UP	Inf	4.79413e-11	1.33179e-09	UP	2.40028	0.0443061	0.300501	一	7.21358	5.23742e-44	5.04122e-42	UP	4.81331	5.43475e-33	5.76882e-31	UP
ENSMUSG00000022434	Fam118a	0.78692	0.855864	4.38887	12	15	82	1.00226	1.22828	2.64511	45	47	124	0.121164	1	1	一	2.47956	8.90927e-08	1.26384e-06	UP	2.3584	1.2608e-07	2.30002e-06	UP	0.29339	0.49354	0.90232	一	1.40007	5.04103e-05	0.000303966	UP	1.10668	0.00123791	0.00676092	UP
ENSMUSG00000028378	Ptgr1	0.944238	1.89587	9.66277	13	30	163	0.888067	1.30253	12.8291	36	45	543	1.00564	0.0663279	0.502756	一	3.35521	1.70301e-16	6.30771e-15	UP	2.34957	2.4736e-11	7.16559e-10	UP	0.552576	0.18877	0.661814	一	3.85261	9.6217e-37	6.43522e-35	UP	3.30003	2.53448e-29	2.25226e-27	UP
ENSMUSG00000020142	Slc1a4	1.03013	0.812933	5.70949	43	39	292	1.15539	2.00492	7.36425	142	210	945	-0.341617	0.402879	1	一	2.47054	1.08181e-15	3.72609e-14	UP	2.81215	5.17771e-19	3.08285e-17	UP	0.795169	0.00258284	0.0424718	一	2.67216	5.84647e-26	2.32733e-24	UP	1.87699	1.46458e-14	4.08474e-13	UP
ENSMUSG00000039089	L3mbtl3	0.620535	1.17983	3.92045	27	59	209	0.796183	1.30975	3.22965	102	143	432	0.926991	0.017119	0.204912	一	2.65943	1.15021e-14	3.59412e-13	UP	1.73244	3.93971e-08	7.6938e-07	UP	0.718118	0.0116642	0.12827	一	2.0202	6.25984e-14	1.12975e-12	UP	1.30209	7.18754e-07	7.94725e-06	UP
ENSMUSG00000026608	Kctd3	1.0024	1.0618	5.16974	69	84	436	1.08056	1.06528	4.52248	219	184	957	0.0830545	0.807964	1	一	2.36664	3.58272e-17	1.40421e-15	UP	2.28359	3.24621e-16	1.51758e-14	UP	-0.0205549	0.908382	1	一	2.06533	3.4802e-17	8.00402e-16	UP	2.08588	2.57399e-17	9.23412e-16	UP
ENSMUSG00000026609	Ush2a	0	0.023411	0.497709	0	3	68	0.0335037	0.0964934	0.595085	11	27	204	Inf	0.253731	0.958803	一	Inf	2.53516e-14	7.60799e-13	UP	4.41004	4.72798e-12	1.49779e-10	UP	1.52611	0.00718023	0.091244	一	4.1507	2.83598e-25	1.08387e-23	UP	2.62459	2.78682e-14	7.61941e-13	UP
ENSMUSG00000004562	Arhgef40	0.31594	0.445069	1.28318	42	68	209	0.669369	0.533609	2.04808	262	178	837	0.494379	0.164738	0.808142	一	2.022	3.27714e-10	6.4222e-09	UP	1.52762	8.0306e-07	1.2696e-05	UP	-0.327017	0.178029	0.643794	一	1.6134	3.84576e-11	5.33654e-10	UP	1.94042	5.18977e-15	1.51536e-13	UP
ENSMUSG00000029816	Gpnmb	0.0669602	0.0582643	1.34798	3	3	74	0.204659	0.231255	3.36134	27	26	463	-0.200693	1	1	一	4.33135	1.99436e-12	5.0096e-11	UP	4.53204	3.61333e-13	1.29761e-11	UP	0.176261	0.807485	1	一	4.03774	3.87742e-36	2.5465e-34	UP	3.86148	3.20925e-33	3.55281e-31	UP
ENSMUSG00000003032	Klf4	0.34032	0.427727	2.40737	9	13	78	0.654995	1.08503	3.05057	51	72	248	0.329798	0.840383	1	一	2.82249	5.78702e-09	9.86343e-08	UP	2.49269	8.90927e-08	1.66176e-06	UP	0.728185	0.0396669	0.286117	一	2.21952	5.19954e-13	8.61475e-12	UP	1.49134	3.45955e-07	4.04324e-06	UP
ENSMUSG00000015533	Itga2	0.0395899	0.137724	3.16532	1	4	98	0.0403167	0.205015	3.19246	3	13	248	1.79858	0.381173	1	一	6.32108	2.45727e-18	1.02967e-16	UP	4.5225	3.19276e-16	1.49642e-14	UP	2.34628	0.016576	0.164189	一	6.30715	8.96944e-37	6.02111e-35	UP	3.96086	4.8795e-25	3.12236e-23	UP
ENSMUSG00000015094	Npdc1	0.358856	0.495914	3.75591	17	27	218	0.83165	0.790773	5.39714	116	94	786	0.466685	0.406933	1	一	3.38769	3.76936e-20	1.73984e-18	UP	2.921	2.0046e-17	1.06209e-15	UP	-0.0727134	0.77194	1	一	2.69815	2.04977e-25	7.88358e-24	UP	2.77086	8.48212e-26	5.74424e-24	UP
ENSMUSG00000030789	Itgax	0.188625	0.191465	1.48809	6	7	58	1.03561	0.76418	2.42343	97	61	237	0.0215614	1	1	一	2.97987	2.09998e-07	2.84154e-06	UP	2.95831	9.45399e-08	1.75441e-06	UP	-0.438497	0.166912	0.618941	一	1.22657	2.32893e-05	0.00014913	UP	1.66507	3.23531e-08	4.40941e-07	UP
ENSMUSG00000038065	Mturn	0.289871	0.343941	1.59167	11	15	74	0.340115	0.609135	1.45731	38	58	170	0.24675	0.854227	1	一	2.45705	3.9303e-07	5.11642e-06	UP	2.2103	1.54558e-06	2.32716e-05	UP	0.840741	0.0291569	0.24074	一	2.09921	3.47342e-10	4.35783e-09	UP	1.25847	7.12979e-05	0.000533404	UP
ENSMUSG00000031785	Adgrg1	0.99261	1.5396	4.64968	23	41	132	1.74429	3.23348	7.20193	119	188	513	0.633257	0.156318	0.796679	一	2.22783	3.33491e-09	5.84848e-08	UP	1.59458	6.44617e-06	8.5632e-05	UP	0.890447	0.00110521	0.0222843	一	2.04575	6.96727e-15	1.34553e-13	UP	1.1553	6.43896e-06	6.04532e-05	UP
ENSMUSG00000022443	Myh9	10.1628	16.8703	33.934	868	1656	3551	12.9994	17.0357	35.3097	3269	3651	9271	0.731189	0.000519939	0.0131407	一	1.73943	1.32052e-14	4.07723e-13	UP	1.00824	2.53173e-05	0.000302863	UP	0.390116	0.0711489	0.400744	一	1.44162	1.08146e-10	1.43815e-09	UP	1.0515	2.6006e-06	2.61874e-05	UP
ENSMUSG00000078922	Tgtp1	0.437587	0.685335	4.75005	10	18	133	1.33756	1.49971	6.67578	90	86	469	0.64724	0.376638	1	一	3.4403	3.68727e-15	1.22366e-13	UP	2.79306	1.00257e-12	3.43184e-11	UP	0.165084	0.621157	0.96053	一	2.31934	1.57839e-17	3.69551e-16	UP	2.15425	2.18865e-15	6.62655e-14	UP
ENSMUSG00000022114	Spry2	0.15995	0.835135	4.04734	2	12	62	0.787774	0.924366	3.3302	29	29	128	2.38439	0.0267805	0.280224	一	4.66128	2.58535e-11	5.77607e-10	UP	2.27689	2.61601e-06	3.77412e-05	UP	0.230682	0.729274	1	一	2.07976	8.27111e-09	8.80961e-08	UP	1.84907	2.97361e-07	3.514e-06	UP
ENSMUSG00000019806	Aig1	1.13485	1.12087	3.64242	74	84	291	1.55216	1.63182	3.41719	298	267	685	-0.0178764	1	1	一	1.6824	5.13165e-09	8.77932e-08	UP	1.70028	6.02921e-09	1.29656e-07	UP	0.072205	0.829888	1	一	1.13854	4.70696e-06	3.38336e-05	UP	1.06633	1.69891e-05	0.000145985	UP
ENSMUSG00000026177	Slc11a1	0.999747	1.58847	3.37035	46	84	190	1.4763	2.40785	5.88909	200	278	833	0.668006	0.0442535	0.38932	一	1.75326	4.47053e-08	6.66402e-07	UP	1.08526	0.000569476	0.00478156	UP	0.705757	0.00507396	0.071516	一	1.99606	7.62918e-16	1.58436e-14	UP	1.2903	1.11412e-07	1.41083e-06	UP
ENSMUSG00000031004	Mki67	0.413807	0.374447	2.53979	25	26	188	0.629627	1.02243	3.28976	112	155	611	-0.144198	0.803068	1	一	2.61768	8.96873e-14	2.57264e-12	UP	2.76188	5.0004e-15	2.09159e-13	UP	0.699438	0.0129063	0.139312	一	2.38541	9.79358e-20	2.67917e-18	UP	1.68598	2.93015e-11	5.82962e-10	UP
ENSMUSG00000032294	Pkm	6.0314	9.82588	29.6412	94	176	566	9.85012	12.2995	46.1269	452	481	2210	0.704093	0.0107728	0.144943	一	2.29704	1.01555e-17	4.05018e-16	UP	1.59295	1.00195e-09	2.38473e-08	UP	0.32039	0.178911	0.645649	一	2.2274	1.149e-21	3.5428e-20	UP	1.90701	1.28309e-16	4.31162e-15	UP
ENSMUSG00000044258	Ctla2a	1.94328	4.86129	12.1933	16	46	123	0.907515	1.40372	4.14844	22	29	105	1.32284	0.00397843	0.0664583	一	2.64951	7.22525e-11	1.54043e-09	UP	1.32667	0.000167574	0.00162412	UP	0.629259	0.210671	0.702985	一	2.19258	2.56568e-08	2.56033e-07	UP	1.56332	2.84104e-05	0.000234522	UP
ENSMUSG00000000567	Sox9	1.2502	1.22816	3.39036	31	35	103	0.931416	1.46257	6.38884	68	91	487	-0.0256601	1	1	一	1.43928	0.000126034	0.0010376	UP	1.46494	9.61562e-05	0.000985224	UP	0.651011	0.0450954	0.304017	一	2.77806	3.93538e-23	1.31604e-21	UP	2.12705	3.18477e-15	9.48336e-14	UP
ENSMUSG00000020419	Hormad2	0.0952843	0.124386	0.661099	2	3	17	0.113283	0.0569627	0.91444	7	3	59	0.384514	1	1	一	2.79456	0.0103193	0.048231	UP	2.41004	0.00639309	0.0375271	UP	-0.991845	0.355755	0.845093	一	3.01295	2.86567e-08	2.83481e-07	UP	4.0048	6.06227e-10	1.03299e-08	UP
ENSMUSG00000025165	Sectm1a	0.286635	0.199509	1.21653	5	4	26	0.389403	0.616841	1.36128	20	27	73	-0.522765	1	1	一	2.08548	0.00429585	0.0229575	UP	2.60825	0.00117769	0.00898832	UP	0.663636	0.188481	0.661814	一	1.80563	1.59477e-05	0.000104435	UP	1.14199	0.0050477	0.0227373	UP
ENSMUSG00000024940	Ltbp3	0.321319	0.223649	2.17668	10	8	83	0.654782	1.11404	8.18395	60	87	783	-0.522765	0.499675	1	一	2.76005	1.0518e-08	1.7248e-07	UP	3.28282	3.03057e-11	8.65559e-10	UP	0.76671	0.0202481	0.189047	一	3.64371	1.76044e-38	1.28618e-36	UP	2.877	3.22499e-27	2.44129e-25	UP
ENSMUSG00000063354	Slc39a4	14.6966	11.7436	93.7584	196	180	1532	22.691	32.1833	211.789	891	1077	8683	-0.323603	0.224885	0.927296	一	2.67347	8.91309e-28	6.69808e-26	UP	2.99707	5.63547e-33	8.80434e-31	UP	0.504193	0.023085	0.208441	一	3.22244	2.15156e-44	2.09311e-42	UP	2.71824	2.58541e-33	2.87986e-31	UP
ENSMUSG00000013698	Pea15a	4.15002	4.27292	13.4076	120	142	475	6.08433	5.98152	19.3382	518	434	1719	0.0421049	0.870628	1	一	1.69187	1.74308e-10	3.54582e-09	UP	1.64976	6.48883e-10	1.57935e-08	UP	-0.0245847	0.871055	1	一	1.66829	7.67251e-13	1.24623e-11	UP	1.69287	3.17976e-13	7.60991e-12	UP
ENSMUSG00000046733	Gprc5a	0.160103	0.0696907	1.82958	2	1	28	0.108758	0.574307	2.81257	4	18	108	-1.19996	1	1	一	3.51444	7.67958e-05	0.00066632	UP	4.7144	1.5797e-06	2.37657e-05	UP	2.4007	0.00423033	0.0624836	一	4.69269	4.99272e-18	1.20302e-16	UP	2.29199	1.44058e-08	2.07465e-07	UP
ENSMUSG00000046727	Cystm1	1.27	1.14754	4.90373	26	27	123	1.79173	2.04397	6.33984	108	105	399	-0.146275	0.807485	1	一	1.94905	1.9158e-07	2.60394e-06	UP	2.09533	2.4849e-08	4.97497e-07	UP	0.190028	0.567578	0.938825	一	1.8231	1.5946e-11	2.30964e-10	UP	1.63307	1.28894e-09	2.1087e-08	UP
ENSMUSG00000000732	Icosl	0.181541	0.684425	2.02484	3	13	41	0.657621	0.747539	2.24385	32	31	114	1.9146	0.0419754	0.37845	一	3.47944	9.43926e-07	1.15055e-05	UP	1.56484	0.00377845	0.0243105	UP	0.184892	0.826452	1	一	1.77065	9.39446e-07	7.56547e-06	UP	1.58576	1.16409e-05	0.000103478	UP
ENSMUSG00000044768	D1Ertd622e	0.278362	0.504044	1.40923	74	154	459	0.268295	0.412254	1.0768	210	275	880	0.85659	0.00308117	0.0541344	一	2.33987	4.11713e-17	1.60674e-15	UP	1.48328	3.03666e-08	6.01377e-07	UP	0.619714	0.0134029	0.14335	一	2.00485	3.56878e-16	7.64702e-15	UP	1.38514	1.01343e-08	1.49162e-07	UP
ENSMUSG00000041842	Fhdc1	0.0624464	0.0271683	0.395033	4	2	31	0.0530274	0.0435536	0.964959	10	7	190	-1.20069	0.692096	1	一	2.66128	0.000200837	0.00157432	UP	3.86198	2.1476e-06	3.14551e-05	UP	-0.283948	1	1	一	4.18566	1.97688e-24	7.2133e-23	UP	4.46961	1.15547e-23	6.57744e-22	UP
ENSMUSG00000037852	Cpe	0.319593	0.278088	2.67391	4	4	41	0.10855	0.0955293	9.30527	4	3	358	-0.200691	1	1	一	3.06464	3.55231e-06	3.98534e-05	UP	3.26533	1.44805e-06	2.20208e-05	UP	-0.184345	1	1	一	6.42162	7.10865e-46	7.22461e-44	UP	6.60596	8.43832e-43	1.63731e-40	UP
ENSMUSG00000037855	Zfp365	0	0	0.260034	0	0	16	0.00676409	0.00793511	0.252608	1	1	39	一	一	一	一	Inf	0.000187	0.00147924	UP	Inf	9.96168e-05	0.00101726	UP	0.230354	1	1	一	5.22286	4.08541e-09	4.52905e-08	UP	4.99251	9.70402e-08	1.23927e-06	UP
ENSMUSG00000031861	Lpar2	0.0774999	0.0134925	0.683138	5	1	54	0.136873	0.0988293	0.902503	26	16	179	-2.52204	0.225712	0.927296	一	3.13991	3.42974e-07	4.48728e-06	UP	5.66195	3.48054e-11	9.879e-10	UP	-0.469825	0.393728	0.871947	一	2.7211	7.17459e-15	1.38263e-13	UP	3.19092	7.15386e-17	2.44955e-15	UP
ENSMUSG00000029552	Tes	0.134082	0.133326	1.39141	7	8	89	0.195171	0.190843	1.86927	30	25	300	-0.00815051	1	1	一	3.37536	1.44339e-11	3.33538e-10	UP	3.38352	3.30965e-12	1.07264e-10	UP	-0.0323538	1	1	一	3.25966	1.58125e-23	5.41734e-22	UP	3.29201	9.80554e-23	5.23494e-21	UP
ENSMUSG00000042644	Itpr3	0.27825	0.419639	3.30052	15	26	218	0.825319	0.87231	4.55571	131	118	755	0.592768	0.312326	1	一	3.56824	4.00732e-21	1.95906e-19	UP	2.97547	8.51332e-18	4.65913e-16	UP	0.0798887	0.865835	1	一	2.46465	7.40185e-22	2.29004e-20	UP	2.38476	2.24603e-20	1.01324e-18	UP
ENSMUSG00000026782	Abi2	0.0863751	0.202917	0.56398	10	27	80	0.173081	0.192764	0.626555	59	56	223	1.2322	0.0439575	0.387323	一	2.70696	2.09134e-08	3.27307e-07	UP	1.47475	0.000384864	0.00337245	UP	0.155391	0.766659	1	一	1.856	9.86437e-10	1.16983e-08	UP	1.70061	2.43649e-08	3.39375e-07	UP
ENSMUSG00000030878	Cdr2	0.239752	0.730209	2.69085	4	14	55	0.407179	0.406097	1.32593	20	17	68	1.60677	0.0586286	0.468902	一	3.48845	1.69207e-08	2.68986e-07	UP	1.88168	0.000159196	0.00155359	UP	-0.00384025	1	1	一	1.70327	6.51609e-05	0.000385624	UP	1.70711	0.000115065	0.000819074	UP
ENSMUSG00000047139	Cd24a	1.01175	0.720301	6.15604	11	9	82	2.03062	1.90612	7.36048	65	52	246	-0.490183	0.523805	1	一	2.60515	3.7307e-08	5.64916e-07	UP	3.09533	1.49193e-10	3.94091e-09	UP	-0.0912764	0.824909	1	一	1.85788	3.94869e-10	4.9168e-09	UP	1.94916	1.5814e-10	2.90419e-09	UP
ENSMUSG00000022863	Btg3	0.75849	1.0371	4.59883	7	11	52	0.515224	0.820493	7.86023	14	19	223	0.451347	0.82237	1	一	2.60007	4.22639e-06	4.68095e-05	UP	2.14872	2.69074e-05	0.000319377	UP	0.67129	0.333362	0.825742	一	3.9313	8.9538e-25	3.35159e-23	UP	3.26001	2.56657e-19	1.10009e-17	UP
ENSMUSG00000010154	Spire2	0	0.0623029	1.28512	0	1	22	0	0.0855664	1.44346	0	3	62	一	一	一	一	Inf	4.53786e-06	4.99851e-05	UP	4.36646	2.59951e-05	0.000309554	UP	Inf	0.253731	0.737631	一	Inf	2.75344e-15	5.4565e-14	UP	4.07634	1.58527e-10	2.90419e-09	UP
ENSMUSG00000040722	Scamp5	5.95953	5.64024	19.371	114	124	454	3.46222	6.52084	20.338	195	313	1196	-0.0794428	0.826873	1	一	1.70063	1.77511e-10	3.60694e-09	UP	1.78007	4.47468e-11	1.24494e-09	UP	0.91336	0.00024756	0.00657738	一	2.55441	3.28189e-25	1.25166e-23	UP	1.64105	4.72736e-12	1.02654e-10	UP
ENSMUSG00000052151	Ppap2c	3.91357	5.15507	15.8379	72	109	357	5.42752	6.28191	17.1331	294	290	969	0.397506	0.192071	0.870195	一	2.01683	1.11803e-12	2.85168e-11	UP	1.61932	7.12864e-09	1.52368e-07	UP	0.21091	0.427985	0.901077	一	1.65842	6.616e-12	9.92236e-11	UP	1.44751	1.76446e-09	2.84029e-08	UP
ENSMUSG00000023940	Sgol1	0	0.0682147	0.543923	0	2	17	0.0532543	0.0468664	0.484564	4	3	38	Inf	0.502488	1	一	Inf	9.96168e-05	0.000837942	UP	2.99525	0.00200946	0.0141134	UP	-0.184345	1	1	一	3.18572	1.50761e-06	1.17609e-05	UP	3.37006	3.85312e-06	3.76854e-05	UP
ENSMUSG00000102440	Pcdhga9	0.0429706	0	0.298138	2	0	17	0.0145984	0	0.125814	2	0	18	一	0.502488	1	一	2.79456	0.0103193	0.048231	UP	Inf	5.32834e-05	0.000583214	UP	一	0.502488	0.90232	一	3.1074	0.00118753	0.00537136	UP	Inf	5.32834e-05	0.000409497	UP
ENSMUSG00000041351	Rap1gap	0.366402	0.536167	4.02358	22	37	296	0.842813	1.46682	4.7512	149	221	877	0.549257	0.252277	0.958803	一	3.45698	4.54276e-24	2.62208e-22	UP	2.90773	7.04473e-20	4.51827e-18	UP	0.799408	0.00255351	0.0421078	一	2.49501	5.27536e-23	1.75447e-21	UP	1.6956	4.10912e-12	9.0096e-11	UP
ENSMUSG00000031438	Rnf128	21.1301	20	52.5355	649	706	1977	20.2911	22.5507	47.4892	1835	1738	4484	-0.0792984	0.762738	1	一	1.31399	1.30388e-08	2.09658e-07	UP	1.39329	4.46921e-09	9.80704e-08	UP	0.152322	0.5165	0.909725	一	1.22675	6.19256e-08	5.89508e-07	UP	1.07443	1.89748e-06	1.95211e-05	UP
ENSMUSG00000037995	Igsf9	0.0158616	0.041391	0.672904	1	3	52	0.0646211	0.069502	1.28421	12	11	249	1.38378	0.628704	1	一	5.40679	2.41281e-10	4.80433e-09	UP	4.02301	3.6972e-09	8.19166e-08	UP	0.105049	1	1	一	4.31273	1.3531e-28	6.29553e-27	UP	4.20768	2.57117e-26	1.82665e-24	UP
ENSMUSG00000031778	Cx3cl1	0.111407	0.0646148	1.69721	3	2	56	0.365734	0.251561	1.61856	29	17	134	-0.785897	1	1	一	3.92926	2.34787e-09	4.19433e-08	UP	4.71516	1.02759e-10	2.76632e-09	UP	-0.539884	0.281069	0.772958	一	2.14585	1.94456e-09	2.25177e-08	UP	2.68573	9.95277e-12	2.1154e-10	UP
ENSMUSG00000006219	Fblim1	0.178271	0.310239	7.17128	7	14	345	0.48438	0.81195	6.26299	56	80	756	0.799308	0.407173	1	一	5.33009	4.12113e-38	5.20464e-36	UP	4.53078	1.92702e-34	3.23156e-32	UP	0.745252	0.0297113	0.243048	一	3.69264	5.69529e-39	4.26373e-37	UP	2.94739	5.96284e-28	4.76104e-26	UP
ENSMUSG00000079523	Tmsb10	1.43759	0.921707	3.64354	19	14	59	3.23794	1.6283	8.34365	126	54	339	-0.641275	0.333362	1	一	1.34168	0.0034295	0.0188141	UP	1.98296	6.25423e-05	0.000672873	UP	-0.991707	0.00127988	0.0248367	一	1.3656	4.53996e-07	3.83787e-06	UP	2.35731	1.43873e-15	4.46081e-14	UP
ENSMUSG00000024542	Cep192	0.865662	0.502131	2.8766	42	28	171	1.09903	0.919951	3.11089	157	112	464	-0.785741	0.0651021	0.49874	一	1.73249	1.25469e-07	1.75252e-06	UP	2.51823	9.68321e-13	3.32706e-11	UP	-0.256598	0.336504	0.829342	一	1.5011	7.98703e-09	8.532e-08	UP	1.7577	3.08576e-11	6.09886e-10	UP
ENSMUSG00000002233	Rhoc	2.22941	2.61875	21.2443	40	54	467	3.9942	5.19762	27.2681	211	234	1504	0.232212	0.551998	1	一	3.25234	3.04985e-27	2.21858e-25	UP	3.02012	7.30469e-25	6.70967e-23	UP	0.379944	0.148267	0.580571	一	2.77123	9.84627e-30	4.92097e-28	UP	2.39129	2.75497e-23	1.51565e-21	UP
ENSMUSG00000039747	Orai2	0.0974252	0.127145	0.42405	6	9	32	0.193005	0.194115	0.771095	35	30	146	0.384108	0.797512	1	一	2.12187	0.000857787	0.00561141	UP	1.73776	0.00510013	0.0310751	UP	0.00827891	1	1	一	1.99827	5.27874e-09	5.77109e-08	UP	1.98999	2.26494e-08	3.17074e-07	UP
ENSMUSG00000022636	Alcam	7.82882	10.9122	35.4541	412	660	2286	7.62835	9.28417	23.266	1182	1226	3764	0.479076	0.028482	0.292772	一	2.17908	8.12641e-21	3.86877e-19	UP	1.70001	4.74385e-13	1.67723e-11	UP	0.283402	0.20956	0.701386	一	1.60878	1.01686e-12	1.6356e-11	UP	1.32538	3.63807e-09	5.61582e-08	UP
ENSMUSG00000012443	Kif11	0.44988	0.180651	1.38395	13	6	49	0.34084	0.234439	1.57594	29	17	140	-1.31634	0.133184	0.726103	一	1.62118	0.00104138	0.00666615	UP	2.93752	7.85153e-07	1.24474e-05	UP	-0.539884	0.281069	0.772958	一	2.20904	4.59352e-10	5.6616e-09	UP	2.74893	2.46684e-12	5.46186e-11	UP
ENSMUSG00000029622	Arpc1b	3.79287	5.39208	16.578	183	299	980	5.80742	7.11994	23.1116	825	862	3428	0.507552	0.037687	0.350835	一	2.12791	6.80331e-18	2.76172e-16	UP	1.62036	5.43765e-11	1.50598e-09	UP	0.293967	0.200268	0.681874	一	1.99264	2.15521e-18	5.34163e-17	UP	1.69868	4.23607e-14	1.11918e-12	UP
ENSMUSG00000068196	Col8a1	0.228527	0.22724	1.4389	7	8	54	0.144143	0.247208	1.20004	13	19	113	-0.00815051	1	1	一	2.65453	2.86969e-06	3.2638e-05	UP	2.66268	8.97687e-07	1.40848e-05	UP	0.778228	0.250097	0.737631	一	3.05751	3.83755e-13	6.48817e-12	UP	2.27929	9.68919e-09	1.42961e-07	UP
ENSMUSG00000006435	Neurl1a	0.0756053	0.263147	4.44334	2	8	144	0.179762	0.436931	4.57482	14	29	372	1.79931	0.118117	0.691288	一	5.87702	5.68421e-23	3.10429e-21	UP	4.07771	4.12323e-19	2.48741e-17	UP	1.28132	0.0187538	0.179192	一	4.66955	8.65601e-38	6.10349e-36	UP	3.38824	7.19668e-26	4.90053e-24	UP
ENSMUSG00000009013	Dynll1	1.76964	1.90205	7.07306	68	84	333	1.26393	1.37937	3.73323	143	133	441	0.104104	0.760166	1	一	1.99888	4.08365e-12	9.88885e-11	UP	1.89478	4.25674e-11	1.19156e-09	UP	0.126091	0.72579	1	一	1.56251	2.36574e-09	2.72562e-08	UP	1.43642	4.98988e-08	6.63051e-07	UP
ENSMUSG00000036718	Micall2	0.282539	0.553116	2.59421	8	18	90	1.01953	1.21037	5.12362	85	86	446	0.969132	0.195373	0.872652	一	3.19877	3.48854e-11	7.69002e-10	UP	2.22964	1.43514e-07	2.60764e-06	UP	0.247547	0.46766	0.90232	一	2.32926	2.29462e-17	5.31767e-16	UP	2.08171	2.40892e-14	6.60623e-13	UP
ENSMUSG00000020914	Top2a	0.139818	0.310914	1.48358	9	23	117	0.253273	0.278611	1.47567	48	45	292	1.15296	0.068727	0.51227	一	3.40746	9.92243e-14	2.81074e-12	UP	2.2545	6.90293e-09	1.48097e-07	UP	0.137558	0.796102	1	一	2.5426	4.19627e-17	9.59027e-16	UP	2.40505	2.89276e-15	8.64236e-14	UP
ENSMUSG00000023755	Rhebl1	0.141072	0.122752	0.978785	2	2	17	0.119794	0.196783	1.0326	5	7	45	-0.200691	1	1	一	2.79456	0.0103193	0.048231	UP	2.99525	0.00200946	0.0141134	UP	0.716052	0.780907	1	一	3.10766	8.65672e-07	7.01796e-06	UP	2.3916	6.27333e-05	0.000475041	UP
ENSMUSG00000029189	Sel1l3	1.59538	1.47812	4.0149	108	115	333	0.958267	1.35401	3.92106	191	230	816	-0.110141	0.782616	1	一	1.33146	1.57109e-06	1.86015e-05	UP	1.4416	3.11409e-07	5.33481e-06	UP	0.498735	0.056955	0.352891	一	2.03274	2.56713e-16	5.55966e-15	UP	1.53401	3.8362e-10	6.70778e-09	UP
ENSMUSG00000021662	Arhgef28	0	0	0.304442	0	0	14	0.027144	0.0106178	0.944693	3	1	109	一	一	一	一	Inf	0.000352487	0.00258481	UP	Inf	0.000352487	0.00311191	UP	-1.35416	0.628704	0.96053	一	5.12114	4.59412e-19	1.18885e-17	UP	6.4753	4.31189e-20	1.90706e-18	UP
ENSMUSG00000021668	Polk	2.40557	2.12529	6.40371	65	66	212	1.78488	2.68429	6.54902	142	182	544	-0.178722	0.684059	1	一	1.41253	3.96667e-06	4.40402e-05	UP	1.59125	2.7508e-07	4.73911e-06	UP	0.588716	0.0284145	0.235941	一	1.87545	4.39714e-13	7.36582e-12	UP	1.28674	4.54119e-07	5.1996e-06	UP
ENSMUSG00000042766	Trim46	0.0995477	0.115474	0.64994	3	4	24	0.0338031	0.0925578	0.626002	3	7	58	0.214103	1	1	一	2.70685	0.00106861	0.00681409	UP	2.49274	0.00182283	0.0130307	UP	1.4532	0.355755	0.845093	一	4.21094	1.58527e-10	2.06882e-09	UP	2.75774	6.09387e-07	6.81313e-06	UP
ENSMUSG00000032085	Tagln	3.46979	5.39775	18.6227	33	59	217	3.74969	3.31034	11.287	105	79	330	0.637509	0.095148	0.61545	一	2.42414	3.16643e-13	8.62046e-12	UP	1.78663	1.28353e-08	2.67216e-07	UP	-0.179792	0.521877	0.912495	一	1.58982	7.36329e-09	7.89352e-08	UP	1.76962	3.6653e-10	6.43388e-09	UP
ENSMUSG00000024935	Slc1a1	0.0200278	0.0174268	0.196083	1	1	12	0	0.0239339	0.364679	0	3	56	-0.200696	1	1	一	3.29139	0.00788025	0.0384622	UP	3.49208	0.00788025	0.044554	UP	Inf	0.253731	0.737631	一	Inf	3.27725e-14	6.04662e-13	UP	3.9295	2.34787e-09	3.69259e-08	UP
ENSMUSG00000073968	Trim68	0.349025	0.728864	3.24748	5	12	57	0.948323	1.0571	2.33878	40	38	103	1.06232	0.227948	0.931127	一	3.21792	9.9317e-08	1.40122e-06	UP	2.1556	1.45728e-05	0.000183076	UP	0.156661	0.773672	1	一	1.30231	0.000387717	0.00195926	UP	1.14565	0.00160508	0.00838521	UP
ENSMUSG00000030200	Bcl2l14	0.125993	0.0657828	0.863782	5	3	42	0.0855827	0.140585	0.836068	10	14	102	-0.937561	0.731885	1	一	2.77732	7.45832e-06	7.91809e-05	UP	3.71488	2.32792e-07	4.07196e-06	UP	0.716052	0.335094	0.827115	一	3.28823	3.0367e-13	5.18234e-12	UP	2.57218	1.58775e-09	2.57189e-08	UP
ENSMUSG00000038059	Smim3	0.336184	0.438788	1.98953	4	6	29	0.228371	0.435451	3.82784	8	13	140	0.384271	0.759851	1	一	2.5651	0.000488104	0.00344323	UP	2.18083	0.00190528	0.013483	UP	0.931133	0.211789	0.703374	一	4.06708	1.21335e-19	3.2896e-18	UP	3.13595	1.85232e-14	5.15025e-13	UP
ENSMUSG00000035186	Ubd	0.358211	0.623384	30.7012	2	4	210	0.486668	0.142764	9.26437	8	2	159	0.799309	0.692096	1	一	6.42134	6.51287e-31	5.98197e-29	UP	5.62203	4.01869e-31	5.60745e-29	UP	-1.76931	0.118117	0.530667	一	4.25068	4.50631e-22	1.42324e-20	UP	6.01999	5.0675e-25	3.23121e-23	UP
ENSMUSG00000034586	Hid1	0.387041	0.4811	6.8596	14	20	304	0.394362	0.760217	7.97684	42	69	887	0.31385	0.635239	1	一	4.14757	2.99539e-29	2.52195e-27	UP	3.83371	8.40137e-28	9.42139e-26	UP	0.946892	0.00982445	0.114067	一	4.33823	3.0554e-49	3.56307e-47	UP	3.39133	2.6431e-35	3.48137e-33	UP
ENSMUSG00000061411	Nol4l	0.0947885	0.103085	0.454503	8	10	47	0.128768	0.10388	0.581964	32	22	151	0.121054	1	1	一	2.26151	6.81982e-05	0.000597712	UP	2.14045	7.28479e-05	0.000768371	UP	-0.309855	0.546645	0.928182	一	2.17616	2.95066e-10	3.73114e-09	UP	2.48601	2.23357e-11	4.54393e-10	UP
ENSMUSG00000015880	Ncapg	0.187136	0.075145	0.516943	13	6	44	0.0195549	0.040155	0.337134	4	7	72	-1.31634	0.133184	0.726103	一	1.46592	0.00470459	0.0246954	UP	2.78226	6.24409e-06	8.30682e-05	UP	1.03805	0.559728	0.934346	一	4.10772	3.1919e-12	4.89243e-11	UP	3.06967	4.07669e-09	6.25371e-08	UP
ENSMUSG00000022231	Sema5a	0.107995	0.107386	0.415545	7	8	33	0.0890762	0.135268	0.361338	17	22	72	-0.00815051	1	1	一	1.94404	0.00266073	0.0150836	UP	1.95219	0.0018476	0.013141	UP	0.602705	0.312326	0.804453	一	2.02024	3.13688e-06	2.3113e-05	UP	1.41753	0.00096388	0.00542183	UP
ENSMUSG00000005968	Tuft1	0.621472	0.83364	3.21251	24	37	152	0.430944	0.825567	2.67861	49	80	318	0.423737	0.370141	1	一	2.36994	9.40331e-11	1.98156e-09	UP	1.9462	2.2749e-08	4.57458e-07	UP	0.937884	0.00603317	0.080758	一	2.63591	2.28445e-18	5.64657e-17	UP	1.69803	2.02281e-09	3.22167e-08	UP
ENSMUSG00000035226	Rims4	0.0672098	0.0584815	0.850333	2	2	31	0.102728	0.120538	1.06043	9	9	97	-0.200691	1	1	一	3.66128	1.73427e-05	0.000172441	UP	3.86198	2.1476e-06	3.14551e-05	UP	0.230655	0.82237	1	一	3.36775	4.82507e-13	8.053e-12	UP	3.1371	4.27624e-11	8.33312e-10	UP
ENSMUSG00000053469	Tg	0	0	0.243537	0	0	17	0.0119249	0.00699469	0.194123	2	1	34	一	一	一	一	Inf	9.96168e-05	0.000837942	UP	Inf	5.32834e-05	0.000583214	UP	-0.769646	1	1	一	4.02492	2.70647e-07	2.35918e-06	UP	4.79457	7.59982e-07	8.32657e-06	UP
ENSMUSG00000001642	Akr1b3	0.293603	0.340607	1.54427	18	24	116	0.299147	0.396516	1.35297	54	61	255	0.214244	0.674636	1	一	2.39499	2.65657e-09	4.70881e-08	UP	2.18074	1.73267e-08	3.54664e-07	UP	0.406525	0.267685	0.75648	一	2.1772	7.2255e-13	1.17468e-11	UP	1.77068	2.86609e-09	4.47006e-08	UP
ENSMUSG00000036805	Noxa1	0.162919	0.283522	1.5958	2	4	24	0.0553486	0.129861	3.89554	2	4	147	0.799309	0.692096	1	一	3.29205	0.000339552	0.00251224	UP	2.49274	0.00182283	0.0130307	UP	1.23035	0.692096	0.991321	一	6.13713	8.89509e-26	3.51782e-24	UP	4.90678	1.27669e-21	6.41721e-20	UP
ENSMUSG00000020424	Gatsl3	0.423755	1.01404	4.58311	4	11	53	1.61927	2.02667	7.47866	45	48	217	1.25881	0.194536	0.872652	一	3.43503	2.63022e-08	4.06054e-07	UP	2.17622	1.8943e-05	0.000232077	UP	0.323763	0.444252	0.90232	一	2.20743	2.28414e-12	3.54851e-11	UP	1.88367	1.48693e-09	2.41509e-08	UP
ENSMUSG00000023991	Foxp4	1.98018	2.41537	5.4075	107	150	358	3.02959	4.26289	9.10222	482	578	1512	0.286612	0.280264	0.994302	一	1.44933	1.35765e-07	1.88763e-06	UP	1.16272	3.26256e-05	0.000377445	UP	0.49271	0.0338285	0.259431	一	1.5871	1.22916e-11	1.80039e-10	UP	1.09439	2.80848e-06	2.81238e-05	UP
ENSMUSG00000004044	Ptrf	1.16561	1.53877	4.42871	29	44	135	2.00671	1.98621	6.02735	147	124	461	0.400699	0.363268	1	一	1.92581	7.44757e-08	1.06563e-06	UP	1.52511	1.14136e-05	0.00014534	UP	-0.0148119	0.968376	1	一	1.58669	1.28545e-09	1.51065e-08	UP	1.6015	1.22655e-09	2.01211e-08	UP
ENSMUSG00000058135	Gstm1	306.253	240.466	816.89	5267	4753	17213	468.115	458.465	1106.67	23704	19785	58510	-0.348891	0.1027	0.646716	一	1.41542	1.71395e-10	3.49046e-09	UP	1.76431	6.57987e-15	2.71497e-13	UP	-0.0300501	0.824965	1	一	1.2413	2.61268e-08	2.60295e-07	UP	1.27135	7.80922e-09	1.16427e-07	UP
ENSMUSG00000005054	Cstb	39.8111	39.9689	120.43	143	165	530	39.0511	43.0481	146.347	413	388	1616	0.00570821	0.971518	1	一	1.59695	7.08382e-10	1.34194e-08	UP	1.59125	1.45851e-09	3.38757e-08	UP	0.140587	0.591615	0.95562	一	1.90595	4.34509e-16	9.22356e-15	UP	1.76537	3.80393e-14	1.01373e-12	UP
ENSMUSG00000107872	RP24-127M20.8	0	0.69812	11.1332	0	6	102	0	0.426345	3.39309	0	8	78	Inf	0.0336166	0.325252	一	Inf	2.89372e-20	1.35283e-18	UP	3.99525	2.20399e-15	9.55761e-14	UP	Inf	0.00894141	0.107114	一	Inf	1.47817e-18	3.70397e-17	UP	2.99251	1.95167e-09	3.11663e-08	UP
ENSMUSG00000038508	Gdf15	1.25428	0.942507	2.97811	22	19	64	2.05253	2.68105	7.19573	106	118	388	-0.41229	0.570099	1	一	1.24753	0.00501247	0.0261194	UP	1.65982	0.000260181	0.00240315	UP	0.385393	0.199948	0.681071	一	1.80974	2.93704e-11	4.12297e-10	UP	1.42434	1.11255e-07	1.40983e-06	UP
ENSMUSG00000022385	Gtse1	0.429003	0.106646	2.95125	7	2	59	0.541204	0.537342	4.64511	26	22	233	-2.00815	0.189409	0.863997	一	2.78227	4.13724e-07	5.34374e-06	UP	4.79042	2.58535e-11	7.46567e-10	UP	-0.0103304	1	1	一	3.10147	6.63712e-20	1.82943e-18	UP	3.1118	5.78911e-19	2.37419e-17	UP
ENSMUSG00000022528	Hes1	1.98249	2.73961	8.66148	34	54	182	4.17855	4.57773	12.8408	211	197	677	0.466658	0.209717	0.907458	一	2.1273	1.98477e-10	3.9884e-09	UP	1.66064	2.65335e-07	4.58851e-06	UP	0.131632	0.670504	0.985449	一	1.61966	7.87773e-11	1.06314e-09	UP	1.48803	2.43899e-09	3.8271e-08	UP
ENSMUSG00000069910	Spdl1	0.120735	0.105056	0.624065	3	3	19	0.0546679	0.080184	0.418884	4	5	32	-0.200693	1	1	一	2.36985	0.0103994	0.0485304	UP	2.57054	0.0024261	0.016603	UP	0.552621	1	1	一	2.93779	1.5793e-05	0.000103497	UP	2.38516	0.000352577	0.00223002	UP
ENSMUSG00000025324	Atp10a	0.152463	0.10612	0.597294	5	4	24	0.144986	0.145818	0.386833	14	12	39	-0.522765	1	1	一	1.96998	0.00962572	0.0454802	UP	2.49274	0.00182283	0.0130307	UP	0.00825195	1	1	一	1.4158	0.00843262	0.0295239	UP	1.40754	0.00931543	0.038031	UP
ENSMUSG00000044042	Fmn1	0.204783	0.37121	4.11585	24	50	591	0.240533	0.214229	1.14077	83	63	411	0.858139	0.0437476	0.386644	一	4.32902	3.48084e-41	5.10505e-39	UP	3.47089	2.16811e-32	3.22203e-30	UP	-0.167084	0.613392	0.96053	一	2.2457	3.89964e-16	8.33633e-15	UP	2.41278	2.15975e-17	7.84159e-16	UP
ENSMUSG00000053192	Mllt11	0.481193	0.532907	1.78528	11	14	50	0.401157	0.488155	1.22381	27	28	86	0.14727	1	1	一	1.89146	0.000218753	0.00169865	UP	1.74419	0.000735123	0.00596154	UP	0.283172	0.633545	0.962972	一	1.60914	4.74818e-05	0.000288121	UP	1.32597	0.000799628	0.00460705	UP
ENSMUSG00000068220	Lgals1	15.8423	11.4265	67.3739	76	63	396	20.9562	17.6945	58.2467	296	213	859	-0.471396	0.172851	0.831132	一	2.08841	9.38361e-14	2.66641e-12	UP	2.55981	1.02731e-18	5.99945e-17	UP	-0.244071	0.296955	0.788706	一	1.4748	1.36498e-09	1.60101e-08	UP	1.71887	2.09845e-12	4.66911e-11	UP
ENSMUSG00000021062	Rab15	0	0	0.501729	0	0	22	0	0.0334064	0.245414	0	3	27	一	一	一	一	Inf	4.53786e-06	4.99851e-05	UP	Inf	2.47519e-06	3.59365e-05	UP	Inf	0.253731	0.737631	一	Inf	1.26331e-07	1.15141e-06	UP	2.87702	0.000421961	0.0026202	UP
ENSMUSG00000032715	Trib3	1.47342	1.46517	13.787	28	32	321	3.16344	2.57947	17.9394	177	123	1048	-0.00810509	1	1	一	3.22607	4.64926e-23	2.56216e-21	UP	3.23417	1.68423e-23	1.4122e-21	UP	-0.29442	0.269326	0.758298	一	2.50356	7.43566e-24	2.59634e-22	UP	2.79798	5.23651e-28	4.19968e-26	UP
ENSMUSG00000032718	Mansc1	0.491295	0.610659	2.23414	7	10	39	0.715134	0.978974	2.30591	30	35	101	0.313778	1	1	一	2.18506	0.00041851	0.00300712	UP	1.87128	0.000864433	0.00686999	UP	0.453057	0.336846	0.829342	一	1.68905	7.13852e-06	4.98518e-05	UP	1.23599	0.000919812	0.00520803	UP
ENSMUSG00000024803	Ankrd1	0.188949	0.164411	4.00998	2	2	52	0.128353	0.188262	3.04271	4	5	99	-0.200691	1	1	一	4.40752	1.69869e-09	3.07999e-08	UP	4.60822	6.62422e-10	1.61016e-08	UP	0.552621	1	1	一	4.56716	1.01152e-16	2.2332e-15	UP	4.01454	2.9627e-14	8.06363e-13	UP
ENSMUSG00000030827	Fgf21	0.537986	0.312027	10.8302	3	2	74	4.01947	2.42966	21.6401	66	34	371	-0.785897	1	1	一	4.33135	1.99436e-12	5.0096e-11	UP	5.11724	5.05452e-14	1.95331e-12	UP	-0.726249	0.047331	0.314621	一	2.42863	2.56974e-17	5.93257e-16	UP	3.15488	5.79999e-24	3.37616e-22	UP
ENSMUSG00000052336	Cx3cr1	0.0968758	0.0842949	0.889594	4	4	45	0.337283	0.212361	0.96122	41	22	122	-0.200691	1	1	一	3.19894	9.25093e-07	1.13139e-05	UP	3.39963	3.78178e-07	6.3536e-06	UP	-0.667439	0.14816	0.580284	一	1.51091	1.71794e-05	0.000112097	UP	2.17835	8.97236e-09	1.32928e-07	UP
ENSMUSG00000040714	Klc3	0.371993	0.388413	1.2448	10	12	41	0.0252729	0.0889447	1.21004	2	6	100	0.0623182	1	1	一	1.74257	0.00164801	0.00993391	UP	1.68025	0.00216503	0.0150818	UP	1.81532	0.298737	0.788706	一	5.58131	1.10143e-18	2.77523e-17	UP	3.766	9.17917e-14	2.33622e-12	UP
ENSMUSG00000013584	Aldh1a2	0	0.192293	1.38274	0	3	23	0.125085	0.117414	2.49188	5	4	104	Inf	0.253731	0.958803	一	Inf	2.47519e-06	2.83463e-05	UP	2.84616	0.000339552	0.00301587	UP	-0.0913031	1	1	一	4.31625	9.47849e-17	2.10541e-15	UP	4.40755	1.28976e-15	4.02659e-14	UP
ENSMUSG00000020326	Ccng1	13.3301	11.6994	30.6529	345	348	972	9.61905	11.4716	24.4711	733	745	1947	-0.188254	0.461918	1	一	1.20134	6.5611e-07	8.19507e-06	UP	1.38959	1.92536e-08	3.90529e-07	UP	0.254101	0.27833	0.771592	一	1.34711	5.84449e-09	6.35903e-08	UP	1.09301	2.20354e-06	2.2503e-05	UP
ENSMUSG00000005802	Slc30a4	2.18111	2.40387	6.83257	105	133	403	1.62267	1.6805	4.49348	230	203	665	0.140298	0.598339	1	一	1.64737	1.3486e-09	2.46986e-08	UP	1.50707	3.18016e-08	6.27756e-07	UP	0.0505237	0.892491	1	一	1.46947	3.56817e-09	4.00446e-08	UP	1.41894	1.28499e-08	1.86462e-07	UP
ENSMUSG00000059555	Tor4a	1.06386	1.45463	8.65215	28	44	279	2.03892	2.45301	11.2966	158	162	914	0.451347	0.30792	1	一	3.02376	5.79845e-20	2.66964e-18	UP	2.57241	2.29464e-16	1.10378e-14	UP	0.266749	0.349324	0.843412	一	2.47002	9.31318e-23	3.06375e-21	UP	2.20327	9.46071e-19	3.78533e-17	UP
ENSMUSG00000041605	5730559C18Rik	0	0	1.47894	0	0	63	0.019541	0.149006	1.71215	2	13	183	一	一	一	一	Inf	1.70595e-13	4.72934e-12	UP	Inf	2.75344e-15	1.18146e-13	UP	2.93079	0.00572059	0.0778195	一	6.45316	1.7853e-30	9.38673e-29	UP	3.52237	9.06541e-19	3.64333e-17	UP
ENSMUSG00000041609	Ccdc64	0.1523	0.156615	0.598955	11	13	53	0.253942	0.320044	0.666591	54	58	148	0.0403064	1	1	一	1.97553	0.000111871	0.000931115	UP	1.93522	8.23111e-05	0.00085779	UP	0.333771	0.405557	0.881703	一	1.3923	1.79039e-05	0.000116366	UP	1.05853	0.00129243	0.00697427	UP
ENSMUSG00000027656	Wisp2	0	0.0627879	0.82418	0	1	14	0.0979861	0.143721	1.54854	4	5	66	一	一	一	一	Inf	0.000352487	0.00258481	UP	3.7144	0.00250381	0.0170075	UP	0.552621	1	1	一	3.98219	3.96543e-11	5.48169e-10	UP	3.42957	3.7454e-09	5.76671e-08	UP
ENSMUSG00000108415	RP24-191C15.5	0	0	6.07428	0	0	27	0.374453	0.109846	6.54539	4	1	73	一	一	一	一	Inf	4.1078e-07	5.30949e-06	UP	Inf	2.27396e-07	3.98904e-06	UP	-1.76931	0.381173	0.856981	一	4.12762	2.10719e-12	3.28765e-11	UP	5.89693	3.23602e-14	8.74161e-13	UP
ENSMUSG00000091572	Vmn2r3	0.0582107	0	15.8144	1	0	333	0	0	0.246062	0	0	13	一	一	一	一	8.08574	5.23742e-44	8.81923e-42	UP	Inf	3.02668e-48	1.06394e-45	UP	一	一	一	一	Inf	0.000667207	0.00320598	UP	Inf	0.000667207	0.00391155	UP
ENSMUSG00000035891	Cerk	0.784627	0.715997	2.12426	41	43	136	1.05945	1.38042	3.54834	163	181	570	-0.132053	0.783942	1	一	1.43688	2.89685e-05	0.000274386	UP	1.56893	6.48595e-06	8.60978e-05	UP	0.381793	0.161241	0.608408	一	1.74383	9.59505e-12	1.41307e-10	UP	1.36204	8.21244e-08	1.06384e-06	UP
ENSMUSG00000037946	Fgd3	0.214371	0.414512	2.4496	9	20	126	0.323603	0.654996	3.29304	40	69	425	0.951303	0.163583	0.807684	一	3.51437	7.25243e-15	2.32615e-13	UP	2.56306	4.03315e-11	1.13593e-09	UP	1.01726	0.00556546	0.0765392	一	3.34712	2.13476e-28	9.75767e-27	UP	2.32986	1.13132e-16	3.80871e-15	UP
ENSMUSG00000024672	Ms4a7	0.0599919	0.0783146	0.856945	2	3	35	0.254716	0.227152	1.06365	25	19	109	0.384514	1	1	一	3.83636	3.93054e-06	4.36657e-05	UP	3.45185	6.16451e-06	8.21291e-05	UP	-0.165231	0.89174	1	一	2.06206	6.29813e-08	5.98306e-07	UP	2.22729	2.93426e-08	4.03265e-07	UP
ENSMUSG00000030413	Pglyrp1	0	0.113177	1.11476	0	2	21	0.132544	0.155515	1.73487	6	6	82	Inf	0.502488	1	一	Inf	8.35118e-06	8.79413e-05	UP	3.30009	0.000243751	0.00226629	UP	0.23058	1	1	一	3.71029	1.33492e-12	2.1228e-11	UP	3.47971	3.73319e-11	7.34629e-10	UP
ENSMUSG00000027326	Casc5	0.0229838	0.019999	0.187608	2	2	20	0.0234213	0.0458005	0.168234	6	10	45	-0.200691	1	1	一	3.02903	0.0024261	0.0139139	UP	3.22972	0.00041343	0.0035969	UP	0.967545	0.227948	0.722221	一	2.84458	2.72407e-06	2.0285e-05	UP	1.87703	0.000602715	0.00357998	UP
ENSMUSG00000040828	Catsperd	0.520136	0.339398	2.06952	8	6	39	0.596184	1.3732	8.05761	27	53	381	-0.615911	0.797512	1	一	1.99233	0.000878105	0.00573195	UP	2.60825	3.27027e-05	0.00037762	UP	1.20371	0.00342381	0.052977	一	3.75652	9.40775e-31	5.00426e-29	UP	2.55281	3.40863e-18	1.3171e-16	UP
ENSMUSG00000074607	Tox2	0.0355264	0.0617941	0.550708	1	2	19	0.12061	0.169821	1.21291	10	12	105	0.798578	1	1	一	3.95432	0.000252789	0.00193405	UP	3.15575	0.000700954	0.00570724	UP	0.493659	0.545091	0.928033	一	3.33004	1.53696e-13	2.69628e-12	UP	2.83638	9.6108e-11	1.81599e-09	UP
ENSMUSG00000024538	Ppic	1.94515	1.91808	5.29197	15	17	50	3.12698	2.84233	6.53823	71	55	155	-0.0202224	1	1	一	1.44392	0.00366341	0.0199649	UP	1.46415	0.00337687	0.0221081	UP	-0.137697	0.674187	0.98832	一	1.06413	0.000766465	0.0036217	UP	1.20183	0.000224054	0.00148587	UP
ENSMUSG00000041836	Ptpre	0.554757	0.750829	6.54007	18	28	260	0.669906	1.19136	7.35847	64	97	734	0.436628	0.419497	1	一	3.55938	6.09107e-23	3.29679e-21	UP	3.12275	1.20549e-20	8.07148e-19	UP	0.830585	0.00986624	0.114333	一	3.45737	2.31645e-35	1.48908e-33	UP	2.62679	1.76725e-23	9.96562e-22	UP
ENSMUSG00000085081	Rptoros	0	0	1.50719	0	0	13	0	0.113214	1.15517	0	2	25	一	一	一	一	Inf	0.000667207	0.00451407	UP	Inf	0.000667207	0.00546165	UP	Inf	0.502488	0.90232	一	Inf	4.1078e-07	3.49038e-06	UP	3.35099	0.000206996	0.00138547	UP
ENSMUSG00000036155	Mgat5	0.984074	1.37217	2.91412	78	125	283	0.809853	1.16647	2.99178	189	232	729	0.479624	0.110123	0.671736	一	1.56622	6.5925e-08	9.54548e-07	UP	1.0866	0.000180164	0.00173601	UP	0.526414	0.0414506	0.295077	一	1.88527	4.32985e-14	7.90849e-13	UP	1.35886	3.7227e-08	5.02152e-07	UP
ENSMUSG00000092274	Neat1	3.12615	4.93121	21.0707	465	843	3840	8.21774	8.31365	21.6919	3599	3103	9919	0.657556	0.0025647	0.0467048	一	2.75278	3.29991e-32	3.2439e-30	UP	2.09522	9.22392e-20	5.8747e-18	UP	0.0167411	0.996108	1	一	1.40034	3.64538e-10	4.55785e-09	UP	1.3836	4.0747e-10	7.08362e-09	UP
ENSMUSG00000025912	Mybl1	0.153828	0.223048	0.774179	6	10	37	0.16543	0.132811	0.692145	19	13	83	0.536031	0.620334	1	一	2.33135	0.00016937	0.0013575	UP	1.79532	0.00172226	0.0124049	UP	-0.316849	0.623404	0.96053	一	2.06485	6.23797e-07	5.17706e-06	UP	2.3817	1.47168e-07	1.82519e-06	UP
ENSMUSG00000025916	Ppp1r42	0	0	1.656	0	0	26	0.21202	0.248784	1.04076	8	8	41	一	一	一	一	Inf	7.44748e-07	9.21987e-06	UP	Inf	2.27396e-07	3.98904e-06	UP	0.230693	0.81105	1	一	2.29536	9.19403e-05	0.0005298	UP	2.06467	0.000426762	0.00264636	UP
ENSMUSG00000020737	Hn1	3.18957	2.82149	7.11565	60	61	164	3.01516	3.15661	7.2282	167	149	418	-0.176907	0.667229	1	一	1.15763	0.000366551	0.00268127	UP	1.33454	3.99886e-05	0.000452602	UP	0.0661395	0.861172	1	一	1.2614	1.63629e-06	1.26649e-05	UP	1.19526	5.75205e-06	5.43433e-05	UP
ENSMUSG00000052271	Bhlha15	0.42954	0.1246	4.55776	9	3	117	0.162103	0.190202	5.27867	10	10	340	-1.78549	0.157928	0.796679	一	3.40746	9.92243e-14	2.81074e-12	UP	5.19295	4.93894e-20	3.2358e-18	UP	0.230625	0.832022	1	一	5.0252	4.79091e-38	3.43135e-36	UP	4.79457	9.06239e-35	1.15163e-32	UP
ENSMUSG00000024885	Aldh3b1	1.60096	2.32156	5.44434	18	30	75	2.35616	3.08365	7.63784	78	87	264	0.53616	0.293588	1	一	1.76582	3.71948e-05	0.00034582	UP	1.22966	0.00348621	0.0226294	UP	0.388205	0.227932	0.722221	一	1.69673	5.0299e-09	5.5156e-08	UP	1.30852	4.77631e-06	4.58205e-05	UP
ENSMUSG00000034457	Eda2r	0.19092	0.436036	3.35014	8	21	172	0.243154	0.513563	1.57584	30	54	203	1.19148	0.0803044	0.559791	一	4.13318	5.67181e-21	2.7506e-19	UP	2.9417	2.64253e-15	1.13654e-13	UP	1.07867	0.0057539	0.0780386	一	2.69618	9.2108e-16	1.89766e-14	UP	1.6175	2.1547e-07	2.59903e-06	UP
ENSMUSG00000027544	Nfatc2	0.0277481	0.0241446	0.17362	3	3	23	0.103658	0.0589709	0.318899	33	16	106	-0.200693	1	1	一	2.64547	0.00169524	0.0101916	UP	2.84616	0.000339552	0.00301587	UP	-0.813753	0.0903745	0.462852	一	1.62127	9.28194e-06	6.36476e-05	UP	2.43502	5.6722e-09	8.61572e-08	UP
ENSMUSG00000033538	Casp4	0.37852	0.479081	3.03338	11	16	108	0.362321	0.767993	3.13432	31	56	280	0.339902	0.718867	1	一	3.00249	1.31701e-11	3.0628e-10	UP	2.66259	1.79624e-10	4.6972e-09	UP	1.08382	0.00526908	0.0733246	一	3.11281	1.41339e-21	4.33598e-20	UP	2.02899	1.11704e-11	2.35753e-10	UP
ENSMUSG00000031398	Plxna3	0.067818	0.0944075	0.65314	5	8	59	0.16584	0.15135	0.679456	36	28	154	0.477235	0.593113	1	一	3.26765	4.3586e-08	6.51855e-07	UP	2.79042	1.90808e-07	3.40271e-06	UP	-0.131903	0.826452	1	一	2.03459	2.76821e-09	3.16327e-08	UP	2.16649	8.0126e-10	1.33877e-08	UP
ENSMUSG00000024381	Bin1	5.44308	5.50562	14.0496	80	93	253	4.87583	5.99236	20.3617	211	221	920	0.016482	0.955482	1	一	1.36804	3.00048e-06	3.40404e-05	UP	1.35155	4.75536e-06	6.43876e-05	UP	0.297478	0.268856	0.757769	一	2.06214	4.42487e-17	1.00748e-15	UP	1.76466	4.72847e-13	1.1227e-11	UP
ENSMUSG00000044303	Cdkn2a	0.118657	0.103247	7.64762	1	1	79	0.604253	1.41804	10.7258	15	30	278	-0.200696	1	1	一	6.01014	3.47442e-15	1.15513e-13	UP	6.21083	9.31009e-16	4.21235e-14	UP	1.23067	0.0222191	0.202707	一	4.14978	2.26045e-29	1.10247e-27	UP	2.91911	2.9433e-19	1.25264e-17	UP
ENSMUSG00000058420	Syt17	0	0.0213448	0.480312	0	1	24	0.0166591	0.0488579	0.430711	2	5	54	一	一	一	一	Inf	1.3552e-06	1.61823e-05	UP	4.49202	8.426e-06	0.000109311	UP	1.55228	0.461168	0.90232	一	4.69234	2.15568e-11	3.08546e-10	UP	3.14005	2.26803e-07	2.72299e-06	UP
ENSMUSG00000043822	Adamtsl5	0.115163	0.283882	0.955534	6	17	61	0.143402	0.175919	0.892761	22	23	143	1.30161	0.111707	0.673637	一	3.05263	6.34742e-08	9.23474e-07	UP	1.75102	0.000206754	0.00195944	UP	0.294853	0.590815	0.955423	一	2.63821	1.26306e-12	2.01557e-11	UP	2.34336	2.6767e-10	4.75872e-09	UP
ENSMUSG00000050896	Rtn4rl2	0.0633379	0.110169	1.80856	1	2	35	0.430058	0.52986	5.12805	20	21	249	0.798578	1	1	一	4.83563	4.53154e-07	5.80765e-06	UP	4.03705	1.46665e-06	2.2248e-05	UP	0.301081	0.570099	0.940098	一	3.57581	4.26593e-24	1.51574e-22	UP	3.27473	9.87638e-21	4.56972e-19	UP
ENSMUSG00000041323	Ak7	0.161761	0.18764	1.54017	3	4	35	0.12819	0.279319	2.19229	7	13	125	0.214103	1	1	一	3.25116	1.5793e-05	0.000158156	UP	3.03705	2.14197e-05	0.000259041	UP	1.12363	0.133184	0.544491	一	4.09609	2.39868e-18	5.92088e-17	UP	2.97245	9.35527e-13	2.15877e-11	UP
ENSMUSG00000022034	Esco2	0.306138	0.332934	1.24928	8	10	40	0.0649824	0.0762466	0.921114	5	5	74	0.121054	1	1	一	2.02885	0.000612799	0.0042086	UP	1.90779	0.000610301	0.00506847	UP	0.230625	1	1	一	3.82526	6.96523e-12	1.04204e-10	UP	3.59463	1.48981e-10	2.74603e-09	UP
ENSMUSG00000022033	Pbk	0.162127	0.141072	1.19101	2	2	18	0.0275398	0.0969225	1.3977	1	3	53	-0.200691	1	1	一	2.87699	0.00639309	0.0320465	UP	3.07768	0.00118753	0.0090145	UP	1.81532	0.628704	0.96053	一	5.66539	3.18385e-12	4.88782e-11	UP	3.85008	5.82975e-09	8.81793e-08	UP
ENSMUSG00000039153	Runx2	0.0196243	0.0341515	0.312364	2	4	39	0.0633237	0.0469271	0.287286	19	12	90	0.799309	0.692096	1	一	3.99252	5.49458e-07	6.9392e-06	UP	3.19321	3.55231e-06	4.98332e-05	UP	-0.432326	0.504731	0.903669	一	2.18167	1.62854e-07	1.46376e-06	UP	2.614	6.48402e-09	9.75035e-08	UP
ENSMUSG00000052911	Lamb2	0.647229	0.757338	1.74871	29	39	96	1.19007	1.4053	2.91849	157	158	402	0.22666	0.601004	1	一	1.43395	0.000207922	0.00162008	UP	1.20729	0.00171123	0.0123342	UP	0.239825	0.420743	0.894509	一	1.29417	1.00334e-06	8.05505e-06	UP	1.05434	7.18318e-05	0.000537176	UP
ENSMUSG00000032899	Styk1	0	0	2.33237	0	0	115	0.0337571	0.0693184	1.31755	4	7	163	一	一	一	一	Inf	3.40354e-22	1.7485e-20	UP	Inf	4.8114e-23	3.85735e-21	UP	1.03805	0.559728	0.934346	一	5.28653	7.19758e-26	2.85892e-24	UP	4.24848	1.37283e-20	6.30347e-19	UP
ENSMUSG00000048327	Ckap2l	0.21262	0.138779	1.34503	4	3	31	0.18055	0.296586	1.55631	10	14	90	-0.615486	1	1	一	2.66128	0.000200837	0.00157432	UP	3.27677	4.04722e-05	0.000457509	UP	0.716052	0.335094	0.827115	一	3.10766	1.93377e-11	2.78096e-10	UP	2.3916	3.59952e-08	4.86178e-07	UP
ENSMUSG00000020357	Flt4	3.2162	4.90982	10.3744	167	293	660	6.63254	7.69808	16.5075	1014	1003	2635	0.61031	0.013054	0.167137	一	1.6896	2.62934e-11	5.85277e-10	UP	1.07929	3.26834e-05	0.00037762	UP	0.214937	0.354873	0.845093	一	1.31549	8.69023e-09	9.2236e-08	UP	1.10055	1.39486e-06	1.46084e-05	UP
ENSMUSG00000030492	Slc7a9	0	0	0.514028	0	0	14	0	0	0.424371	0	0	29	一	一	一	一	Inf	0.000352487	0.00258481	UP	Inf	0.000352487	0.00311191	UP	一	一	一	一	Inf	3.94049e-08	3.83755e-07	UP	Inf	1.26331e-07	1.58089e-06	UP
ENSMUSG00000027907	S100a11	3.26349	1.98771	34.3601	10	7	129	10.0862	10.1443	69.5326	91	78	655	-0.715307	0.352234	1	一	3.39625	1.30538e-14	4.03735e-13	UP	4.11155	1.71429e-18	9.85395e-17	UP	0.00828014	1	1	一	2.7853	2.20887e-25	8.47758e-24	UP	2.77702	1.51411e-24	9.23045e-23	UP
ENSMUSG00000079553	Kifc1	0.0464154	0.0605916	0.473579	2	3	25	0.0551832	0.203494	0.732342	7	22	97	0.384514	1	1	一	3.35093	0.000339552	0.00251224	UP	2.96641	0.000421961	0.00365546	UP	1.88269	0.00429585	0.0629746	一	3.73022	3.06381e-14	5.67584e-13	UP	1.84753	2.86534e-06	2.86614e-05	UP
ENSMUSG00000038943	Prc1	0.119514	0.0945352	0.523219	11	10	59	0.0885663	0.0692797	0.551366	24	16	156	-0.338261	0.679314	1	一	2.13023	1.45728e-05	0.000146826	UP	2.46849	1.35258e-06	2.07241e-05	UP	-0.354326	0.558746	0.934346	一	2.63818	3.00803e-13	5.13823e-12	UP	2.99251	2.03756e-14	5.63922e-13	UP
ENSMUSG00000062157	Ifnlr1	0.0398929	0.104101	1.43204	1	3	44	0.0406252	0.238366	1.2193	3	15	94	1.38378	0.628704	1	一	5.1658	7.71158e-09	1.28781e-07	UP	3.78201	1.46254e-07	2.6548e-06	UP	2.55273	0.00639309	0.0841015	一	4.90753	1.00776e-16	2.22761e-15	UP	2.3548	3.17116e-08	4.33184e-07	UP
ENSMUSG00000022178	Ajuba	1.52339	1.7397	6.95504	32	42	179	2.24742	3.18727	6.58138	139	168	425	0.191558	0.689157	1	一	2.19078	1.18224e-10	2.45716e-09	UP	1.99922	1.73312e-09	3.97987e-08	UP	0.504054	0.0688153	0.392636	一	1.55012	4.23829e-09	4.67858e-08	UP	1.04607	6.4844e-05	0.000488768	UP
ENSMUSG00000070532	1700084C01Rik	0.116647	0.050775	2.76121	2	1	58	0.0396287	0.0464894	0.417421	2	2	22	-1.19996	1	1	一	4.56507	1.63327e-10	3.33362e-09	UP	5.76504	5.18276e-12	1.62497e-10	UP	0.230354	1	1	一	3.39689	0.000143701	0.000795316	UP	3.16653	0.000910749	0.0051632	UP
ENSMUSG00000027204	Fbn1	0.329143	0.266638	0.759606	29	27	82	0.397043	0.325665	1.03375	103	72	280	-0.30383	0.555449	1	一	1.20654	0.00263222	0.0149592	UP	1.51037	0.000242664	0.00226193	UP	-0.285907	0.34605	0.840921	一	1.38052	8.6659e-07	7.02094e-06	UP	1.66643	1.04403e-08	1.53541e-07	UP
ENSMUSG00000031886	Ces2e	54.3351	71.767	277.702	1027	1559	6431	58.3633	84.2536	299.059	3248	3996	17377	0.401438	0.0527021	0.439117	一	2.35358	1.53624e-25	9.97786e-24	UP	1.95214	1.13671e-17	6.12919e-16	UP	0.529678	0.0132873	0.142722	一	2.3573	5.15457e-26	2.0564e-24	UP	1.82762	1.085e-16	3.66645e-15	UP
ENSMUSG00000017652	Cd40	0.21105	0.078711	0.984339	7	3	40	0.286722	0.168214	1.4025	28	14	143	-1.42295	0.355755	1	一	2.22157	0.000287197	0.00217442	UP	3.64452	5.91441e-07	9.60974e-06	UP	-0.769356	0.153582	0.593095	一	2.29027	1.1467e-10	1.52157e-09	UP	3.05963	6.22716e-14	1.61218e-12	UP
ENSMUSG00000001131	Timp1	0	0.104888	1.37681	0	1	14	0.163688	0.288106	6.03606	4	6	154	一	一	一	一	Inf	0.000352487	0.00258481	UP	3.7144	0.00250381	0.0170075	UP	0.815655	0.759851	1	一	5.20459	1.25192e-24	4.61966e-23	UP	4.38893	3.41393e-20	1.51735e-18	UP
ENSMUSG00000032231	Anxa2	2.69301	3.47924	35.4675	66	98	1065	3.35367	5.72384	33.3015	242	352	2509	0.369551	0.244663	0.957382	一	3.71921	1.08905e-41	1.65046e-39	UP	3.34965	2.46388e-36	4.69138e-34	UP	0.771242	0.00154396	0.0288458	一	3.31178	4.01159e-42	3.50859e-40	UP	2.54053	2.37677e-27	1.81732e-25	UP
ENSMUSG00000084963	Gm14936	0	0.221431	1.55791	0	4	30	0	0.177488	1.77992	0	7	86	Inf	0.128741	0.721079	一	Inf	7.04324e-08	1.00937e-06	UP	2.81469	0.000200837	0.00191103	UP	Inf	0.0172979	0.168209	一	Inf	6.51984e-20	1.79983e-18	UP	3.32602	4.3971e-11	8.54097e-10	UP
ENSMUSG00000050148	Ubqln2	6.93177	5.7276	19.7813	139	132	486	6.92734	6.89625	34.8934	409	347	2151	-0.275293	0.342169	1	一	1.51284	6.80793e-09	1.14851e-07	UP	1.78814	2.73675e-11	7.85322e-10	UP	-0.00648951	0.933639	1	一	2.33258	2.27927e-23	7.77944e-22	UP	2.33907	1.78727e-23	1.00471e-21	UP
ENSMUSG00000030554	Synm	0.158177	0.127043	0.476667	13	12	48	0.0661191	0.0581846	0.332457	16	12	84	-0.316216	0.707153	1	一	1.59144	0.00141482	0.00866908	UP	1.90766	0.000218753	0.00205372	UP	-0.184429	0.860052	1	一	2.33003	4.92361e-08	4.73666e-07	UP	2.51446	4.62188e-08	6.16421e-07	UP
ENSMUSG00000050965	Prkca	1.30499	1.16218	4.51106	85	87	360	2.12224	2.52079	5.48853	407	412	1099	-0.167209	0.61524	1	一	1.78943	1.51769e-10	3.11169e-09	UP	1.95664	4.63379e-12	1.4705e-10	UP	0.24829	0.307954	0.80111	一	1.37083	9.31782e-09	9.84914e-08	UP	1.12254	2.41054e-06	2.44056e-05	UP
ENSMUSG00000036053	Fmnl2	1.72438	2.31309	4.73536	96	148	323	1.17132	1.71085	3.76287	192	239	644	0.423747	0.129466	0.721894	一	1.4574	1.86402e-07	2.53735e-06	UP	1.03365	0.000267861	0.00246661	UP	0.546581	0.0350009	0.264993	一	1.6837	2.0448e-11	2.93599e-10	UP	1.13712	4.9466e-06	4.72282e-05	UP
ENSMUSG00000042712	Wbp5	12.6999	15.5228	50.4701	84	118	409	8.36992	9.27884	30.2952	163	154	616	0.289574	0.319127	1	一	1.99061	5.64781e-13	1.50603e-11	UP	1.70104	4.7429e-10	1.17474e-08	UP	0.148731	0.625151	0.96053	一	1.8558	3.0989e-13	5.27857e-12	UP	1.70707	1.75324e-11	3.61982e-10	UP
ENSMUSG00000035566	Pcdh17	0.315679	0.274667	1.2596	18	18	88	0.297816	0.370413	1.38624	50	53	243	-0.200773	0.878452	1	一	1.99644	3.0661e-06	3.47415e-05	UP	2.19721	2.58387e-07	4.47682e-06	UP	0.314715	0.42371	0.897286	一	2.21869	6.18903e-13	1.01525e-11	UP	1.90397	3.98232e-10	6.92969e-09	UP
ENSMUSG00000046591	Ticrr	0	0	0.0916479	0	0	11	0.00693551	0.0122043	0.0697326	2	3	21	一	一	一	一	Inf	0.00242129	0.0139083	UP	Inf	0.00242129	0.016603	UP	0.815316	1	1	一	3.32976	0.000243751	0.00128792	UP	2.51444	0.00423033	0.0196136	UP
ENSMUSG00000018830	Myh11	0.352026	0.503219	1.94969	14	23	95	0.700292	0.731522	1.55409	82	73	190	0.515506	0.36518	1	一	2.46949	1.02991e-08	1.69195e-07	UP	1.95399	9.44952e-07	1.47505e-05	UP	0.0629456	0.904173	1	一	1.15004	0.000155086	0.000853393	UP	1.0871	0.000408835	0.00255146	UP
ENSMUSG00000031103	Elf4	0.382031	0.491949	1.15991	25	37	93	0.58647	0.852577	1.74971	113	140	352	0.364819	0.437752	1	一	1.60224	5.94916e-05	0.00053009	UP	1.23743	0.00118179	0.00899704	UP	0.539774	0.0668269	0.385677	一	1.57699	7.38593e-09	7.91312e-08	UP	1.03722	0.000122264	0.00086418	UP
ENSMUSG00000021118	Plek2	0.210673	0.54994	3.00932	2	6	35	0.894482	0.88165	2.53583	25	21	74	1.38427	0.298737	1	一	3.83636	3.93054e-06	4.36657e-05	UP	2.45209	0.00016937	0.00163979	UP	-0.0208476	1	1	一	1.50333	0.00027273	0.00142408	UP	1.52418	0.000378996	0.00238458	UP
ENSMUSG00000032487	Ptgs2	0	0	0.57993	0	0	20	0	0	0.184902	0	0	16	一	一	一	一	Inf	1.54285e-05	0.000154932	UP	Inf	8.35118e-06	0.000108417	UP	一	一	一	一	Inf	9.96168e-05	0.000567208	UP	Inf	0.000187	0.00126477	UP
ENSMUSG00000042104	Uggt2	0.320814	0.348924	0.810072	32	40	99	0.173652	0.251707	0.668538	51	63	205	0.121173	0.838754	1	一	1.33631	0.000345775	0.00255413	UP	1.21514	0.00160508	0.0116657	UP	0.535545	0.136441	0.551605	一	1.94481	4.23945e-10	5.26444e-09	UP	1.40927	3.97581e-06	3.86758e-05	UP
ENSMUSG00000074923	Pak6	0.0393597	0.0342482	0.594363	2	2	37	0.0802177	0.0627466	0.2881	12	8	45	-0.200691	1	1	一	3.91655	1.46665e-06	1.74558e-05	UP	4.11724	5.49458e-07	8.96745e-06	UP	-0.354383	0.832022	1	一	1.84458	0.000425204	0.00213329	UP	2.19896	0.000142624	0.000994458	UP
ENSMUSG00000040618	Pck2	0.539502	1.28027	3.40272	11	30	85	1.01615	1.7592	4.61092	61	90	289	1.24675	0.0285161	0.292772	一	2.65699	1.36341e-08	2.18457e-07	UP	1.41024	0.0005191	0.00438882	UP	0.791805	0.0141545	0.148495	一	2.18194	1.25184e-13	2.21964e-12	UP	1.39013	9.38923e-07	1.01333e-05	UP
ENSMUSG00000031530	Dusp4	1.27808	2.17117	9.18985	21	41	185	0.868172	1.81911	14.5316	42	75	734	0.764492	0.0946765	0.614722	一	2.84606	5.69104e-15	1.85812e-13	UP	2.08157	3.19087e-10	8.13473e-09	UP	1.06718	0.00326668	0.0509497	一	4.06507	4.10777e-43	3.69944e-41	UP	2.99789	1.94022e-28	1.60602e-26	UP
ENSMUSG00000020255	D10Wsu102e	5.22763	6.07853	15.2051	110	147	392	5.03594	5.77652	14.6862	312	305	950	0.217566	0.431855	1	一	1.54033	1.26535e-08	2.04366e-07	UP	1.32276	1.26535e-06	1.94364e-05	UP	0.197941	0.449351	0.90232	一	1.54413	1.60713e-10	2.09284e-09	UP	1.34618	2.23425e-08	3.13263e-07	UP
ENSMUSG00000020256	Aldh1l2	0.105164	0.0653636	0.576318	7	5	47	0.0408187	0.0957932	0.889441	8	16	182	-0.686077	0.780907	1	一	2.45423	2.91206e-05	0.000275396	UP	3.14031	5.63142e-07	9.1744e-06	UP	1.23069	0.0798343	0.427585	一	4.4456	6.97591e-25	2.6329e-23	UP	3.2149	3.25298e-17	1.15098e-15	UP
ENSMUSG00000070003	Ssbp4	1.35762	1.57505	6.18679	12	16	67	5.34105	6.53762	14.7576	139	145	401	0.214315	0.860052	1	一	2.18811	6.3245e-06	6.81383e-05	UP	1.97379	1.93841e-05	0.000237163	UP	0.291643	0.322679	0.812952	一	1.46626	3.39308e-08	3.3294e-07	UP	1.17462	8.8235e-06	8.05362e-05	UP
ENSMUSG00000026159	Agfg1	1.7881	1.67068	6.063	149	160	619	1.33688	1.72172	5.50815	328	360	1411	-0.0979907	0.775704	1	一	1.7616	5.65616e-12	1.35346e-10	UP	1.85959	8.39507e-13	2.90082e-11	UP	0.364975	0.13455	0.546982	一	2.04269	8.0382e-18	1.91402e-16	UP	1.67772	8.83853e-13	2.04739e-11	UP
ENSMUSG00000042808	Gpx2	0.156356	0	2.42374	1	0	19	0	0.124567	6.76172	0	2	133	一	一	一	一	3.95432	0.000252789	0.00193405	UP	Inf	1.54285e-05	0.000192634	UP	Inf	0.502488	0.90232	一	Inf	3.95088e-26	1.59367e-24	UP	5.7624	1.89626e-21	9.19838e-20	UP
ENSMUSG00000045679	Pqlc3	0.137642	0.0997986	2.00326	6	5	107	0.186976	0.23768	2.61157	24	26	350	-0.463824	1	1	一	3.86336	1.03229e-14	3.26491e-13	UP	4.32719	9.47849e-17	4.73381e-15	UP	0.346167	0.527753	0.915397	一	3.80399	1.92536e-30	1.0094e-28	UP	3.45782	6.1982e-26	4.26895e-24	UP
ENSMUSG00000006345	Ggt1	0.0233364	0	0.247509	1	0	13	0.0158482	0.00929592	0.576685	2	1	76	一	一	一	一	3.40682	0.00444385	0.0235752	UP	Inf	0.000667207	0.00546165	UP	-0.769646	1	1	一	5.1854	1.38632e-14	2.63256e-13	UP	5.95504	1.31809e-14	3.69905e-13	UP
ENSMUSG00000042377	Fam83g	0.206666	0.319695	1.36822	9	16	73	0.428962	0.494186	2.2783	55	54	305	0.629393	0.451618	1	一	2.72692	3.54047e-08	5.37006e-07	UP	2.09753	4.25457e-06	5.85171e-05	UP	0.204204	0.644287	0.969661	一	2.40904	4.95739e-16	1.04988e-14	UP	2.20483	1.45034e-13	3.61983e-12	UP
ENSMUSG00000035783	Acta2	0.749101	0.814669	15.7431	8	10	206	3.46634	2.31355	19.1582	109	62	629	0.121054	1	1	一	4.39341	1.14395e-24	6.9578e-23	UP	4.27236	4.80563e-25	4.48174e-23	UP	-0.583303	0.059531	0.363773	一	2.46648	6.07417e-21	1.77655e-19	UP	3.04978	6.93021e-28	5.50906e-26	UP
ENSMUSG00000041773	Enc1	1.26601	0.979146	7.00349	36	32	244	2.1738	2.81699	7.53863	182	201	659	-0.370693	0.463827	1	一	2.46779	1.78617e-14	5.48703e-13	UP	2.83848	1.56624e-17	8.32248e-16	UP	0.373935	0.169945	0.625595	一	1.79409	1.03875e-12	1.66934e-11	UP	1.42015	1.21953e-08	1.78046e-07	UP
ENSMUSG00000000958	Slc7a7	0.723333	1.25873	4.04399	20	40	137	0.908967	1.12421	4.27051	74	78	363	0.799235	0.0880127	0.59277	一	2.48305	6.7161e-11	1.44714e-09	UP	1.68381	1.59763e-06	2.40156e-05	UP	0.306613	0.394451	0.872626	一	2.23211	2.70446e-15	5.37699e-14	UP	1.9255	6.63882e-12	1.42277e-10	UP
ENSMUSG00000026456	Cyb5r1	1.28728	1.07934	3.70597	55	53	194	1.06519	1.21258	2.53529	134	130	333	-0.254181	0.538029	1	一	1.52553	1.10719e-06	1.33879e-05	UP	1.77971	2.76247e-08	5.49457e-07	UP	0.186959	0.544801	0.928033	一	1.25103	4.37608e-06	3.16413e-05	UP	1.06407	9.34582e-05	0.000680022	UP
ENSMUSG00000037725	Ckap2	0.128218	0.446267	2.35481	2	8	45	0.261317	0.204403	2.73212	12	8	131	1.79931	0.118117	0.691288	一	4.19894	4.82185e-08	7.12372e-07	UP	2.39963	2.91206e-05	0.000341653	UP	-0.354383	0.832022	1	一	3.38615	5.66248e-16	1.19365e-14	UP	3.74053	5.39578e-16	1.73251e-14	UP
ENSMUSG00000041439	Mfsd6	1.06436	0.862226	2.28662	87	81	229	0.76454	0.9361	3.11604	184	192	783	-0.303848	0.365012	1	一	1.10323	0.000188763	0.00149189	UP	1.40708	3.41961e-06	4.81194e-05	UP	0.292071	0.289546	0.781962	一	2.02705	4.32879e-16	9.1997e-15	UP	1.73498	2.55615e-12	5.65267e-11	UP
ENSMUSG00000034394	Lif	0	0.0326876	2.94222	0	1	96	0.0637679	0.134679	2.93156	5	9	240	一	一	一	一	Inf	3.55541e-19	1.54686e-17	UP	6.49202	1.08086e-18	6.29203e-17	UP	1.07862	0.319467	0.808311	一	5.5227	7.56857e-34	4.51434e-32	UP	4.44408	2.14399e-27	1.65335e-25	UP
ENSMUSG00000005873	Reep5	5.99283	6.11685	15.003	104	122	319	4.67746	6.54479	13.3647	239	285	713	0.0295514	0.927225	1	一	1.32394	1.91481e-06	2.24229e-05	UP	1.29439	4.57937e-06	6.23742e-05	UP	0.484622	0.0516672	0.330423	一	1.51463	9.60654e-10	1.14075e-08	UP	1.03001	2.92367e-05	0.000239916	UP
ENSMUSG00000040322	Slc25a24	0.676072	0.666661	3.45791	15	17	94	0.688848	0.790311	6.30427	45	44	430	-0.0202224	1	1	一	2.35465	3.17116e-08	4.83815e-07	UP	2.37487	2.06923e-08	4.184e-07	UP	0.198235	0.724742	1	一	3.19407	1.15559e-26	4.81064e-25	UP	2.99584	1.17693e-23	6.67852e-22	UP
ENSMUSG00000041633	Kctd12b	0.621022	0.824756	2.40099	19	29	90	0.765985	0.924842	1.86065	69	71	175	0.409322	0.431468	1	一	1.95091	3.23964e-06	3.65938e-05	UP	1.54159	0.000114068	0.0011526	UP	0.271891	0.476181	0.90232	一	1.28042	3.46493e-05	0.00021506	UP	1.00853	0.00134708	0.00722807	UP
ENSMUSG00000030717	Nupr1	0.0981418	0.142318	1.09463	3	5	41	0.266637	0.234657	1.22368	24	18	115	0.536176	0.731885	1	一	3.47944	9.43926e-07	1.15055e-05	UP	2.94326	4.8473e-06	6.54386e-05	UP	-0.184324	0.776602	1	一	2.19828	6.90293e-09	7.45271e-08	UP	2.3826	2.65657e-09	4.15406e-08	UP
ENSMUSG00000031442	Mcf2l	0	0.0443318	0.171548	0	8	33	0.0216318	0.0253816	0.296269	10	10	143	Inf	0.00894141	0.126031	一	Inf	1.24618e-08	2.01449e-07	UP	1.95219	0.0018476	0.013141	UP	0.230625	0.832022	1	一	3.77568	9.55888e-19	2.42194e-17	UP	3.54505	2.24181e-16	7.4363e-15	UP
ENSMUSG00000001025	S100a6	0.345591	0.60142	5.78285	4	8	82	0.322816	0.241034	1.51775	11	7	54	0.799309	0.401742	1	一	4.06464	2.0836e-12	5.21933e-11	UP	3.26533	4.3971e-11	1.22522e-09	UP	-0.421476	0.82237	1	一	2.23315	9.36946e-06	6.41993e-05	UP	2.65463	2.86969e-06	2.8673e-05	UP
ENSMUSG00000021196	Pfkp	0.589171	0.402782	2.62189	42	33	229	0.404965	0.357785	3.52728	85	64	773	-0.548688	0.203736	0.891741	一	2.15385	1.39707e-11	3.24071e-10	UP	2.70253	5.65127e-16	2.58896e-14	UP	-0.178707	0.575324	0.944245	一	3.12268	3.33842e-31	1.8293e-29	UP	3.30139	7.67412e-33	8.05113e-31	UP
ENSMUSG00000038235	F11r	15.202	21.7248	51.7364	330	542	1376	18.2119	21.1675	53.377	1164	1153	3562	0.515079	0.0219653	0.244332	一	1.76691	9.37683e-14	2.66641e-12	UP	1.25184	2.56175e-07	4.44693e-06	UP	0.216975	0.346679	0.841169	一	1.55134	6.73563e-12	1.00935e-10	UP	1.33436	2.96933e-09	4.62309e-08	UP
ENSMUSG00000032375	Aph1b	0.424078	0.619894	1.30142	25	42	94	0.495461	0.452926	1.40154	86	67	254	0.547693	0.239982	0.949533	一	1.61769	4.69346e-05	0.000425712	UP	1.06999	0.00559173	0.0335779	UP	-0.129496	0.669068	0.98438	一	1.50016	1.83592e-07	1.63881e-06	UP	1.62966	3.72859e-08	5.02152e-07	UP
ENSMUSG00000032374	Plod2	0.0900243	0.0979263	0.459261	4	5	25	0.19876	0.161463	0.688232	26	18	94	0.121382	1	1	一	2.35093	0.00281319	0.0157855	UP	2.22955	0.00429585	0.0270399	UP	-0.299823	0.580767	0.948692	一	1.79187	3.99665e-06	2.9048e-05	UP	2.09169	5.66686e-07	6.39515e-06	UP
ENSMUSG00000040875	Osbpl10	0.0256744	0.0669977	0.963538	1	3	46	0.122027	0.225009	1.49431	14	22	179	1.38378	0.628704	1	一	5.22994	4.67356e-09	8.02582e-08	UP	3.84616	5.79084e-08	1.10839e-06	UP	0.882784	0.129425	0.5423	一	3.61421	4.13863e-20	1.16368e-18	UP	2.73143	4.46311e-14	1.1723e-12	UP
ENSMUSG00000003355	Fkbp11	11.8626	16.8719	48.9695	52	85	263	2.94425	5.81853	38.5139	38	64	519	0.508207	0.12729	0.721079	一	2.04546	1.57198e-11	3.61416e-10	UP	1.53726	2.16959e-07	3.83539e-06	UP	0.982755	0.00797267	0.0984879	一	3.70941	1.30778e-34	8.11984e-33	UP	2.72665	1.88015e-22	9.86258e-21	UP
ENSMUSG00000097296	Gm26532	0.966652	1.0515	5.91781	4	5	30	1.4775	2.02268	4.95291	18	21	63	0.121382	1	1	一	2.61399	0.000313333	0.00234497	UP	2.49261	0.000538084	0.00453883	UP	0.453114	0.471159	0.90232	一	1.74512	8.68484e-05	0.000502528	UP	1.29201	0.00433438	0.019978	UP
ENSMUSG00000035165	Kcne3	0.345054	0.22522	1.47866	4	3	21	0.586018	0.825153	3.92883	20	24	140	-0.615486	1	1	一	2.0994	0.0101133	0.0474874	UP	2.71488	0.000910749	0.00716025	UP	0.493717	0.339516	0.832339	一	2.74508	5.06359e-13	8.40483e-12	UP	2.25137	1.11563e-09	1.84018e-08	UP
ENSMUSG00000035168	Tanc1	0.696492	0.808028	1.83378	93	124	300	0.679141	0.92523	2.32654	267	310	955	0.214299	0.44902	1	一	1.39664	8.60742e-07	1.0591e-05	UP	1.18234	3.56808e-05	0.000408652	UP	0.446102	0.070168	0.398155	一	1.7764	2.19434e-13	3.78742e-12	UP	1.3303	3.05535e-08	4.18632e-07	UP
ENSMUSG00000001228	Uhrf1	0.157147	0.21876	2.25737	5	8	88	0.309557	0.288082	1.13481	29	23	111	0.477235	0.593113	1	一	3.84445	1.33492e-12	3.38118e-11	UP	3.36722	4.77626e-12	1.50953e-10	UP	-0.103724	0.901926	1	一	1.87417	3.95183e-07	3.37045e-06	UP	1.9779	2.28858e-07	2.74037e-06	UP
ENSMUSG00000001227	Sema6b	0.838644	1.53236	4.85981	20	42	142	1.80867	1.87159	7.16097	127	112	525	0.869621	0.0577496	0.466916	一	2.53477	1.77017e-11	4.03412e-10	UP	1.66515	1.37165e-06	2.09811e-05	UP	0.0493389	0.930514	1	一	1.98523	3.14184e-14	5.81448e-13	UP	1.93589	2.0777e-13	5.08023e-12	UP
ENSMUSG00000002980	Bcam	1.01736	0.923705	2.92436	23	24	81	1.26197	1.81571	4.96416	84	103	345	-0.139325	0.793446	1	一	1.52329	0.000213665	0.00166198	UP	1.66262	4.88043e-05	0.000538704	UP	0.524852	0.0942354	0.472987	一	1.97587	1.33686e-12	2.12403e-11	UP	1.45102	1.24546e-07	1.56398e-06	UP
ENSMUSG00000021838	Samd4	0.284795	0.222163	1.76338	29	26	220	0.410254	0.469641	1.53337	123	120	480	-0.358303	0.474229	1	一	2.63035	5.70351e-15	1.85885e-13	UP	2.98865	5.46131e-18	3.03426e-16	UP	0.19504	0.546572	0.928182	一	1.90211	5.93886e-13	9.79509e-12	UP	1.70707	9.9214e-11	1.86686e-09	UP
ENSMUSG00000027864	Ptgfrn	0.197681	0.304308	3.17716	13	23	256	0.315028	0.533264	3.45747	61	88	699	0.622357	0.282622	0.99436	一	4.00649	9.36438e-26	6.17031e-24	UP	3.38413	2.45719e-22	1.87929e-20	UP	0.759369	0.0214965	0.197449	一	3.45616	9.29658e-35	5.85202e-33	UP	2.69679	4.79875e-24	2.80237e-22	UP
ENSMUSG00000062184	Hs6st2	0	0	0.168789	0	0	12	0	0.0137349	0.112111	0	2	20	一	一	一	一	Inf	0.00126829	0.00790175	UP	Inf	0.00126829	0.00954039	UP	Inf	0.502488	0.90232	一	Inf	8.35118e-06	5.76127e-05	UP	3.029	0.0024261	0.0120537	UP
ENSMUSG00000024776	Stambpl1	0.0772944	0.201747	1.74524	3	9	83	0.358751	0.544147	2.31298	41	53	276	1.38411	0.157928	0.796679	一	4.49692	4.05678e-13	1.09624e-11	UP	3.11281	1.03627e-10	2.78149e-09	UP	0.601013	0.127429	0.5423	一	2.6887	6.29672e-18	1.50526e-16	UP	2.08768	3.52062e-12	7.73808e-11	UP
ENSMUSG00000070047	Fat1	2.54979	3.40509	7.61319	316	485	1156	2.15953	3.0163	7.6932	788	938	2931	0.417313	0.0636772	0.494327	一	1.57812	3.7313e-11	8.20524e-10	UP	1.16081	2.56746e-06	3.71874e-05	UP	0.482065	0.0316798	0.253575	一	1.83287	9.51615e-16	1.95835e-14	UP	1.3508	2.26151e-09	3.57974e-08	UP
ENSMUSG00000027412	Lpin3	1.36716	0.702916	3.29683	44	26	130	1.16083	1.2259	6.02398	110	99	596	-0.95976	0.0236484	0.259583	一	1.26989	0.000228703	0.00176462	UP	2.22965	2.35168e-09	5.32008e-08	UP	0.0786764	0.846793	1	一	2.37555	1.77353e-19	4.75171e-18	UP	2.29688	3.72771e-18	1.42514e-16	UP
ENSMUSG00000024856	Cdk2ap2	6.86263	8.01844	18.924	140	188	473	8.27431	8.45869	21	497	433	1317	0.224559	0.393392	1	一	1.46339	2.27652e-08	3.54459e-07	UP	1.23883	3.71673e-06	5.18216e-05	UP	0.0317945	0.944969	1	一	1.34368	1.18106e-08	1.22846e-07	UP	1.31189	2.31946e-08	3.24203e-07	UP
ENSMUSG00000024854	Pold4	9.16269	11.0021	86.1524	50	69	576	19.4188	29.2124	103.485	312	400	1736	0.263934	0.468292	1	一	3.23305	5.10968e-29	4.24314e-27	UP	2.96911	4.01524e-26	3.98883e-24	UP	0.589128	0.014234	0.149062	一	2.41389	3.21794e-24	1.15465e-22	UP	1.82477	4.54864e-15	1.33247e-13	UP
ENSMUSG00000024851	Pitpnm1	0.617272	0.650161	1.84289	38	46	139	0.921349	1.08757	2.70544	167	168	512	0.0748911	0.927188	1	一	1.57799	6.44617e-06	6.92781e-05	UP	1.5031	1.12945e-05	0.000144069	UP	0.239292	0.404975	0.881364	一	1.55404	1.59966e-09	1.86426e-08	UP	1.31475	3.1224e-07	3.67779e-06	UP
ENSMUSG00000027955	Fam198b	0.0289591	0.0251983	0.236342	3	3	30	0.0229491	0.0192327	0.175828	7	5	56	-0.200693	1	1	一	3.02879	0.000103608	0.000868701	UP	3.22948	6.47698e-05	0.00069074	UP	-0.254879	0.780907	1	一	2.93765	9.45399e-08	8.75252e-07	UP	3.19253	1.50047e-07	1.85707e-06	UP
ENSMUSG00000095115	Itpripl2	1.2151	1.69163	8.37044	50	80	422	1.61776	2.43093	6.71159	196	251	849	0.477336	0.169146	0.819181	一	2.78422	3.30755e-21	1.62571e-19	UP	2.30689	3.05346e-16	1.43481e-14	UP	0.58751	0.0208967	0.193559	一	2.05266	1.26641e-16	2.77908e-15	UP	1.46515	1.64917e-09	2.66422e-08	UP
ENSMUSG00000023015	Racgap1	0.0284479	0.06189	0.557297	2	5	48	0.0676388	0.107715	0.731116	14	19	158	1.12138	0.461168	1	一	4.29205	1.13881e-08	1.8541e-07	UP	3.17067	3.66497e-07	6.18578e-06	UP	0.67129	0.333362	0.825742	一	3.43418	3.0106e-18	7.38125e-17	UP	2.76289	1.88106e-13	4.64347e-12	UP
ENSMUSG00000017734	Dbndd2	0.74045	0.583863	1.68082	32	29	89	0.683714	0.719264	1.90429	87	78	253	-0.342772	0.501832	1	一	1.18269	0.00212081	0.0123857	UP	1.52546	0.000143081	0.00141831	UP	0.0731287	0.908382	1	一	1.47779	2.74196e-07	2.38783e-06	UP	1.40466	1.39991e-06	1.46528e-05	UP
ENSMUSG00000074364	Ehd2	0.434189	0.269839	1.84787	14	10	73	0.705738	1.0135	2.81471	67	82	279	-0.686222	0.335094	1	一	2.08947	5.38373e-06	5.87333e-05	UP	2.77569	8.3061e-09	1.76338e-07	UP	0.522134	0.122006	0.538628	一	1.99578	6.99757e-12	1.04601e-10	UP	1.47364	2.88648e-07	3.41551e-06	UP
ENSMUSG00000063455	D630045J12Rik	0.267212	0.186	0.676103	40	32	124	0.233696	0.186359	0.671474	103	70	309	-0.522683	0.228883	0.932838	一	1.33926	0.000156131	0.0012586	UP	1.86194	3.15548e-07	5.39561e-06	UP	-0.326548	0.288022	0.779871	一	1.5227	4.16068e-08	4.03901e-07	UP	1.84925	1.53312e-10	2.8201e-09	UP
ENSMUSG00000036777	Anln	0.153813	0.0803082	0.577483	5	3	23	0.13582	0.29423	0.990664	13	24	99	-0.937561	0.731885	1	一	1.9086	0.00962572	0.0454802	UP	2.84616	0.000339552	0.00301587	UP	1.11525	0.0511523	0.328471	一	2.8667	2.52561e-11	3.58673e-10	UP	1.75145	6.59642e-06	6.17708e-05	UP
ENSMUSG00000021725	Parp8	0.54004	0.610841	2.42421	10	13	55	0.715316	0.688689	3.61875	39	32	206	0.17773	1	1	一	2.16637	2.69074e-05	0.000256871	UP	1.98864	4.25715e-05	0.000476816	UP	-0.0547268	1	1	一	2.33884	5.98073e-13	9.8552e-12	UP	2.39357	5.69215e-13	1.33743e-11	UP
ENSMUSG00000072244	Trim6	0.0471371	0.0820311	0.577143	2	4	30	0.0720476	0.197265	0.989079	9	21	129	0.799309	0.692096	1	一	3.61399	2.84737e-05	0.000270545	UP	2.81469	0.000200837	0.00191103	UP	1.45311	0.0246357	0.217195	一	3.77906	1.90076e-17	4.42748e-16	UP	2.32595	9.18111e-10	1.52273e-08	UP
ENSMUSG00000037386	Rims2	0	0.0533331	0.650409	0	2	26	0.0416364	0.012214	0.747743	4	1	75	Inf	0.502488	1	一	Inf	7.44748e-07	9.21987e-06	UP	3.60825	2.95077e-05	0.000345087	UP	-1.76931	0.381173	0.856981	一	4.16662	9.22082e-13	1.48579e-11	UP	5.93593	1.31809e-14	3.69905e-13	UP
ENSMUSG00000074063	Osgin1	15.3502	26.7384	60.547	514	1029	2484	17.0402	26.6119	86.8773	1680	2236	8943	0.800655	0.000230252	0.00657047	一	1.9798	8.78406e-18	3.53423e-16	UP	1.17914	7.00804e-07	1.12566e-05	UP	0.643133	0.00284509	0.0459664	一	2.35004	1.23798e-25	4.86421e-24	UP	1.70691	1.21594e-14	3.43374e-13	UP
ENSMUSG00000074060	Fbxw15	0.0783617	0.0681849	1.59824	1	1	25	0	0.0624298	0.815339	0	2	32	-0.200696	1	1	一	4.3502	4.99871e-05	0.000450255	UP	4.55089	4.812e-06	6.51062e-05	UP	Inf	0.502488	0.90232	一	Inf	7.04361e-09	7.57313e-08	UP	3.70709	1.05674e-05	9.47757e-05	UP
ENSMUSG00000059901	Adamts14	0.168915	0.146954	1.42449	6	6	62	0.296389	0.448738	1.81309	31	40	198	-0.200935	1	1	一	3.07608	4.26378e-08	6.39066e-07	UP	3.27701	5.62731e-09	1.21874e-07	UP	0.598383	0.188261	0.661814	一	2.61288	5.94274e-15	1.15133e-13	UP	2.0145	4.94772e-10	8.51924e-09	UP
ENSMUSG00000028832	Stmn1	1.36178	0.740545	3.47334	24	15	75	1.21409	1.06278	4.02371	63	47	218	-0.878836	0.141576	0.75249	一	1.35083	0.00108016	0.00688048	UP	2.22966	1.13046e-06	1.74524e-05	UP	-0.192028	0.592362	0.95562	一	1.72865	1.04757e-08	1.10031e-07	UP	1.92068	7.99206e-10	1.33658e-08	UP
ENSMUSG00000024486	Hbegf	0.421683	0.428032	3.15464	6	7	55	0.453486	1.12024	2.40026	19	40	105	0.0215614	1	1	一	2.90324	6.96931e-07	8.66921e-06	UP	2.88168	2.09998e-07	3.71953e-06	UP	1.30467	0.00397843	0.0598072	一	2.40406	2.89843e-09	3.29346e-08	UP	1.09938	0.00239031	0.0119582	UP
ENSMUSG00000030605	Mfge8	0.771088	1.35997	12.2807	37	75	722	2.33575	2.79885	19.2932	330	337	2846	0.818604	0.0214134	0.240182	一	3.99336	1.1884e-40	1.68845e-38	UP	3.17476	1.56929e-30	2.0938e-28	UP	0.260953	0.298905	0.788706	一	3.04614	2.37443e-37	1.63002e-35	UP	2.78519	3.27829e-32	3.30485e-30	UP
ENSMUSG00000045382	Cxcr4	0.431222	0.37522	1.81011	7	7	36	1.06706	0.441922	2.68524	51	18	134	-0.200692	1	1	一	2.06958	0.00127928	0.00794271	UP	2.27027	0.000273436	0.0025139	UP	-1.27178	0.00405285	0.0606138	一	1.33141	6.21471e-05	0.000370096	UP	2.60319	2.32041e-11	4.70999e-10	UP
ENSMUSG00000018143	Mafk	1.84798	2.42322	5.20472	71	107	245	2.3161	3.0081	6.24842	262	290	738	0.390977	0.205668	0.897497	一	1.49387	5.19809e-07	6.60605e-06	UP	1.10289	0.000223716	0.00209493	UP	0.377158	0.136766	0.552411	一	1.4318	6.39108e-09	6.91651e-08	UP	1.05464	1.79068e-05	0.000152707	UP
ENSMUSG00000008136	Fhl2	0.136566	0	1.17046	2	0	21	0.0695719	0.054428	0.932988	3	2	42	一	0.502488	1	一	3.0994	0.00148807	0.00906216	UP	Inf	4.53786e-06	6.19473e-05	UP	-0.354157	1	1	一	3.74528	4.82185e-08	4.64577e-07	UP	4.09944	1.27111e-07	1.58845e-06	UP
ENSMUSG00000047557	Lxn	0.488826	0.243036	3.93277	7	4	69	0.545505	0.75142	8.40497	23	27	370	-1.00815	0.559728	1	一	3.00815	1.28544e-08	2.07427e-07	UP	4.0163	1.7031e-11	5.01304e-10	UP	0.462026	0.376211	0.856981	一	3.94558	2.06479e-32	1.18869e-30	UP	3.48355	6.47738e-27	4.79034e-25	UP
ENSMUSG00000039899	Fgl2	1.05657	2.2217	20.2295	24	58	563	2.01852	3.80714	21.0798	135	217	1472	1.07228	0.00788991	0.113594	一	4.259	9.14337e-40	1.25023e-37	UP	3.18672	1.19046e-28	1.41302e-26	UP	0.915409	0.000593121	0.0135984	一	3.38449	3.05621e-40	2.44927e-38	UP	2.46908	1.97642e-24	1.18094e-22	UP
ENSMUSG00000022324	Matn2	0.296939	0.258344	1.27231	8	8	42	0.466414	0.34021	1.41259	37	23	117	-0.200874	0.81105	1	一	2.09922	0.000296643	0.00223756	UP	2.30009	9.19403e-05	0.000946804	UP	-0.455184	0.360272	0.849617	一	1.59866	5.02839e-06	3.58731e-05	UP	2.05385	6.29813e-08	8.2956e-07	UP
ENSMUSG00000037313	Tacc3	0.260447	0.271944	0.871536	10	12	41	0.459968	0.311379	1.22843	52	30	145	0.0623182	1	1	一	1.74257	0.00164801	0.00993391	UP	1.68025	0.00216503	0.0150818	UP	-0.562862	0.18877	0.661814	一	1.41721	1.54564e-05	0.000101474	UP	1.98008	2.83478e-08	3.91681e-07	UP
ENSMUSG00000058794	Nfe2	0.072562	0.0473619	0.340572	4	3	23	0.172526	0.159063	0.395396	28	22	67	-0.615486	1	1	一	2.23067	0.00432709	0.0231176	UP	2.84616	0.000339552	0.00301587	UP	-0.117216	0.899603	1	一	1.19648	0.00444334	0.0169944	UP	1.3137	0.00249928	0.0123781	UP
ENSMUSG00000026692	Fmo4	1.40555	2.0111	7.06165	45	74	277	4.67831	3.60983	9.39832	441	290	925	0.516854	0.124372	0.711964	一	2.32887	3.19745e-14	9.51699e-13	UP	1.81202	9.80919e-10	2.34689e-08	UP	-0.374054	0.0957695	0.47619	一	1.00642	3.51514e-05	0.000218027	UP	1.38047	1.06641e-08	1.56704e-07	UP
ENSMUSG00000026343	Gpr39	1.65931	1.63373	4.45499	38	43	125	1.37925	1.37476	5.88057	93	79	414	-0.0224186	1	1	一	1.42484	4.55125e-05	0.00041426	UP	1.44726	4.27964e-05	0.000478749	UP	-0.00471204	1	1	一	2.09207	1.88963e-14	3.53665e-13	UP	2.09678	3.55504e-14	9.53206e-13	UP
ENSMUSG00000026342	Slc35f5	13.9173	18.9985	62.6558	283	444	1561	11.625	14.5421	49.463	696	742	3092	0.449011	0.0505134	0.427638	一	2.17057	7.65852e-20	3.49944e-18	UP	1.72156	6.26848e-13	2.20349e-11	UP	0.323006	0.162737	0.611461	一	2.08912	7.61967e-20	2.08761e-18	UP	1.76612	6.8598e-15	1.9774e-13	UP
ENSMUSG00000016262	Sertad4	0.123091	0.128514	0.542507	5	6	27	0.0167255	0.0490527	0.688688	2	5	86	0.062197	1	1	一	2.13991	0.00285251	0.0159716	UP	2.07771	0.00418133	0.0264465	UP	1.55228	0.461168	0.90232	一	5.36373	3.12414e-16	6.72596e-15	UP	3.81145	2.89761e-12	6.39209e-11	UP
ENSMUSG00000022123	Scel	0	0	1.6941	0	0	38	0.0185553	0.130606	1.29707	1	6	73	一	一	一	一	Inf	1.29729e-09	2.37827e-08	UP	Inf	4.26767e-10	1.06182e-08	UP	2.81532	0.131529	0.5423	一	6.12728	3.93677e-16	8.38616e-15	UP	3.31197	8.26172e-10	1.37784e-08	UP
ENSMUSG00000098923	Tmem185b	2.04586	2.56667	5.55308	43	62	143	3.73279	3.43194	8.5277	231	181	551	0.327192	0.381837	1	一	1.44058	1.95152e-05	0.000191322	UP	1.11339	0.000976201	0.0076289	UP	-0.121229	0.610361	0.96053	一	1.1919	2.60245e-06	1.9451e-05	UP	1.31313	2.26998e-07	2.72352e-06	UP
ENSMUSG00000026817	Ak1	0.0273361	0	0.423747	1	0	19	0.0278379	0.0326675	0.275545	3	3	31	一	一	一	一	3.95432	0.000252789	0.00193405	UP	Inf	1.54285e-05	0.000192634	UP	0.230806	1	1	一	3.30717	6.44259e-06	4.52699e-05	UP	3.07636	6.47698e-05	0.000488413	UP
ENSMUSG00000020826	Nos2	0	0	0.324689	0	0	10	0.0270273	0.0317064	0.452916	2	2	35	一	一	一	一	Inf	0.00464266	0.0243951	UP	Inf	0.00464266	0.0286797	UP	0.230354	1	1	一	4.06675	1.61919e-07	1.45607e-06	UP	3.8364	2.39989e-06	2.43293e-05	UP
ENSMUSG00000059430	Actg2	0	0.110169	1.60188	0	2	31	0.129021	0	0.988549	6	0	48	Inf	0.502488	1	一	Inf	3.94049e-08	5.95198e-07	UP	3.86198	2.1476e-06	3.14551e-05	UP	一	0.0336166	0.258345	一	2.9377	7.85153e-07	6.41379e-06	UP	Inf	1.79489e-10	3.27075e-09	UP
ENSMUSG00000016763	Scube1	0.0113037	0.0294973	0.184443	1	3	20	0.0460522	0.112574	0.319766	12	25	87	1.38378	0.628704	1	一	4.0283	0.000700954	0.00471085	UP	2.64452	0.00148807	0.0109239	UP	1.28953	0.023845	0.212463	一	2.79567	4.86892e-10	5.98078e-09	UP	1.50615	0.000123959	0.000875133	UP
ENSMUSG00000001622	Csn3	0	0	0.960242	0	0	47	0	0.0299264	5.88711	0	3	723	一	一	一	一	Inf	3.00325e-10	5.9302e-09	UP	Inf	5.64977e-12	1.76836e-10	UP	Inf	0.253731	0.737631	一	Inf	3.53975e-74	9.46987e-72	UP	7.62	4.43021e-65	1.70092e-62	UP
ENSMUSG00000060206	Zfp462	0.0384189	0.0668591	0.462552	4	8	59	0.0946091	0.118669	0.45619	29	31	146	0.799309	0.401742	1	一	3.58973	2.92884e-09	5.15623e-08	UP	2.79042	1.90808e-07	3.40271e-06	UP	0.326895	0.571921	0.940372	一	2.26958	1.38687e-10	1.82034e-09	UP	1.94269	3.86454e-08	5.18804e-07	UP
ENSMUSG00000032939	Nup93	1.84297	1.99359	5.32566	37	46	131	1.59021	2.32246	6.18937	94	117	382	0.113342	0.85386	1	一	1.53093	1.16339e-05	0.000119331	UP	1.41759	4.81893e-05	0.000532881	UP	0.546439	0.0690738	0.393472	一	1.96058	8.82941e-13	1.42524e-11	UP	1.41414	1.60787e-07	1.98318e-06	UP
ENSMUSG00000027171	Prrg4	0.0977991	0.0850983	1.6764	2	2	42	0.0996605	0.253353	1.87713	6	13	118	-0.200691	1	1	一	4.0994	1.27111e-07	1.77138e-06	UP	4.30009	4.82185e-08	9.30714e-07	UP	1.34606	0.0760833	0.415348	一	4.23537	5.02881e-18	1.21011e-16	UP	2.88931	5.91719e-12	1.27265e-10	UP
ENSMUSG00000024843	Chka	2.49475	1.69913	8.29221	290	227	1181	0.847309	1.09021	5.92971	290	318	2119	-0.554106	0.025979	0.275972	一	1.73286	4.51852e-13	1.21559e-11	UP	2.28696	1.96806e-20	1.30815e-18	UP	0.363648	0.147466	0.578806	一	2.807	9.73753e-32	5.46744e-30	UP	2.44335	3.79732e-25	2.46485e-23	UP
ENSMUSG00000045328	Cenpe	0.0530457	0.061532	0.46177	3	4	32	0.108087	0.0634127	0.644142	18	9	112	0.214103	1	1	一	3.12187	4.04722e-05	0.000373808	UP	2.90776	8.2223e-05	0.000857361	UP	-0.769345	0.278164	0.771271	一	2.57519	1.71903e-10	2.23057e-09	UP	3.34453	5.22162e-13	1.2333e-11	UP
ENSMUSG00000032540	Abhd5	10.741	13.1252	33.8741	272	382	1051	5.39157	10.2292	24.1879	402	650	1883	0.289216	0.208257	0.904473	一	1.65706	5.92591e-12	1.41615e-10	UP	1.36784	2.71503e-08	5.41193e-07	UP	0.923916	5.62739e-05	0.00185071	一	2.16551	2.58551e-20	7.32642e-19	UP	1.24159	7.16883e-08	9.38082e-07	UP
ENSMUSG00000041954	Tnfrsf18	0.129854	0.188304	2.82605	3	5	80	0.117593	0.224224	1.09815	8	13	78	0.536176	0.731885	1	一	4.44383	9.22082e-13	2.37858e-11	UP	3.90765	1.39688e-12	4.70232e-11	UP	0.931133	0.211789	0.703374	一	3.2232	9.28042e-11	1.24701e-09	UP	2.29207	5.30842e-07	6.01699e-06	UP
ENSMUSG00000018865	Sult4a1	0	0.304463	2.34177	0	5	41	0.0237722	0.223102	2.70889	1	8	119	Inf	0.0656324	0.49874	一	Inf	4.08541e-09	7.10978e-08	UP	2.94326	4.8473e-06	6.54386e-05	UP	3.23035	0.0433314	0.298543	一	6.83228	9.15148e-23	3.02148e-21	UP	3.60193	1.45561e-14	4.06601e-13	UP
ENSMUSG00000066877	Nck2	0.312873	0.294915	1.61729	12	13	76	0.478186	0.415623	1.86587	54	40	220	-0.0852799	1	1	一	2.36993	4.60189e-07	5.88538e-06	UP	2.45521	1.71809e-07	3.09409e-06	UP	-0.202295	0.607728	0.96053	一	1.96421	1.9084e-10	2.46225e-09	UP	2.1665	1.0588e-11	2.24512e-10	UP
ENSMUSG00000030774	Pak1	0.36671	0.7445	4.68909	12	28	188	0.612364	0.742895	4.50311	59	61	453	1.02163	0.0768534	0.544048	一	3.6766	9.28004e-20	4.18776e-18	UP	2.65496	2.40572e-14	9.47721e-13	UP	0.278769	0.473382	0.90232	一	2.87846	8.10054e-24	2.81769e-22	UP	2.59969	5.85979e-20	2.57902e-18	UP
ENSMUSG00000021253	Tgfb3	0.344952	0.428761	1.68928	7	10	42	0.351484	0.471342	1.73126	21	24	108	0.313778	1	1	一	2.29194	0.000134587	0.00109955	UP	1.97816	0.000430003	0.00371281	UP	0.423315	0.419497	0.893499	一	2.30029	5.57188e-09	6.07695e-08	UP	1.87698	8.81766e-07	9.55644e-06	UP
ENSMUSG00000042179	Pnliprp1	0.103046	0.0896638	58.8488	1	1	700	0	0.0410479	1.2397	0	1	37	-0.200696	1	1	一	9.15758	3.31186e-66	1.33843e-63	UP	9.35827	2.59669e-69	2.49816e-66	UP	一	一	一	一	Inf	4.26767e-10	5.28147e-09	UP	4.91654	2.70647e-07	3.21939e-06	UP
ENSMUSG00000048924	Ccdc125	3.39071	3.37937	8.80558	55	63	175	1.84258	3.21851	7.03895	88	131	351	-0.00483289	1	1	一	1.37683	1.63934e-05	0.000163718	UP	1.38166	2.07524e-05	0.000252216	UP	0.804665	0.00592634	0.0795761	一	1.93363	4.20562e-12	6.38636e-11	UP	1.12897	2.8109e-05	0.000232354	UP
ENSMUSG00000056602	Fry	0.0682981	0.0764068	0.426051	14	18	107	0.0629625	0.106931	0.587165	38	55	370	0.161855	0.870082	1	一	2.64111	3.37333e-10	6.5965e-09	UP	2.47925	1.31484e-09	3.06948e-08	UP	0.764122	0.049172	0.322624	一	3.2212	1.31622e-25	5.14941e-24	UP	2.45708	3.71086e-17	1.31042e-15	UP
ENSMUSG00000042439	Zfp532	0.183153	0.203976	0.50227	25	32	84	0.154266	0.189773	0.529045	62	65	222	0.155352	0.815643	1	一	1.45541	0.0002523	0.00193405	UP	1.30006	0.00132842	0.00990705	UP	0.298852	0.405221	0.881409	一	1.77797	3.81498e-09	4.26565e-08	UP	1.47911	8.13843e-07	8.88151e-06	UP
ENSMUSG00000020806	Rhbdf2	1.15485	1.44697	4.0908	50	72	217	1.73366	2.46688	6.10832	221	268	813	0.325321	0.353743	1	一	1.82467	6.31335e-09	1.06977e-07	UP	1.49935	9.73012e-07	1.51509e-05	UP	0.508864	0.0464082	0.309776	一	1.81695	1.66011e-13	2.90113e-12	UP	1.30809	7.59705e-08	9.91959e-07	UP
ENSMUSG00000031278	Acsl4	18.619	24.1074	71.3367	713	1061	3347	8.57645	12.2489	34.4453	967	1177	4055	0.372703	0.0771574	0.545758	一	1.93787	1.78546e-17	7.07415e-16	UP	1.56517	1.45037e-11	4.32244e-10	UP	0.5142	0.0200577	0.187668	一	2.00586	6.51291e-19	1.66877e-17	UP	1.49166	2.70511e-11	5.42436e-10	UP
ENSMUSG00000028496	Mllt3	0.239743	0.369786	1.05842	22	39	119	0.273884	0.425598	1.03154	74	98	291	0.625202	0.17783	0.840722	一	2.14235	1.97143e-08	3.10141e-07	UP	1.51714	3.13473e-05	0.000364734	UP	0.635928	0.0440642	0.300501	一	1.91316	3.38256e-11	4.7335e-10	UP	1.27723	5.593e-06	5.29794e-05	UP
ENSMUSG00000024795	Kif20b	0.179877	0.208654	1.07654	6	8	44	0.203626	0.238935	0.877609	20	20	90	0.214103	0.797512	1	一	2.58132	3.79475e-05	0.000351877	UP	2.36722	4.27605e-05	0.00047864	UP	0.230694	0.776602	1	一	2.10766	3.22249e-07	2.78365e-06	UP	1.87696	5.83755e-06	5.51222e-05	UP
ENSMUSG00000026796	Fam129b	0.896557	1.33731	2.9532	28	48	113	2.18592	2.47559	6.30163	201	194	605	0.576873	0.16722	0.814596	一	1.71981	4.56556e-06	5.02295e-05	UP	1.14294	0.00163468	0.0118573	UP	0.179534	0.521345	0.912357	一	1.52748	1.4387e-09	1.68205e-08	UP	1.34795	7.89675e-08	1.02737e-06	UP
ENSMUSG00000023972	Ptk7	0.117586	0.102315	0.863676	3	3	27	0.266221	0.328003	1.12189	20	21	88	-0.200693	1	1	一	2.87678	0.000421961	0.00302118	UP	3.07747	0.000264517	0.00243828	UP	0.301081	0.570099	0.940098	一	2.07523	5.66686e-07	4.73548e-06	UP	1.77415	1.33242e-05	0.000116943	UP
ENSMUSG00000062995	Ica1	0.622377	0.710757	3.11142	16	21	98	0.541683	0.573584	2.594	41	37	205	0.191569	0.7633	1	一	2.32172	5.93988e-08	8.65566e-07	UP	2.13015	1.17379e-07	2.14988e-06	UP	0.0825573	0.923644	1	一	2.25966	1.9659e-12	3.0884e-11	UP	2.1771	2.56153e-11	5.16456e-10	UP
ENSMUSG00000019979	Apaf1	0.262686	0.438078	0.929073	24	46	104	0.304826	0.392575	0.833132	82	90	234	0.73785	0.0954667	0.616351	一	1.82246	3.2228e-06	3.64262e-05	UP	1.08461	0.00355897	0.0230444	UP	0.364982	0.265346	0.753837	一	1.45056	7.14944e-07	5.90121e-06	UP	1.08558	0.000192965	0.00130121	UP
ENSMUSG00000019975	Ikbip	0.381787	0.86368	1.82808	15	39	88	0.449508	0.628882	1.5234	52	62	184	1.17773	0.0133442	0.169609	一	2.25949	1.46878e-07	2.03127e-06	UP	1.08176	0.00538664	0.0325173	UP	0.484442	0.180479	0.648435	一	1.76087	2.32031e-08	2.3244e-07	UP	1.27643	4.70967e-05	0.000368543	UP
ENSMUSG00000054277	Arfgap3	3.43973	4.87728	12.6855	54	88	244	2.09852	3.55392	12.1422	97	140	586	0.503784	0.120812	0.700771	一	1.88281	6.0506e-10	1.15463e-08	UP	1.37903	4.3069e-06	5.91479e-05	UP	0.760043	0.00964276	0.112448	一	2.53259	1.8653e-21	5.67451e-20	UP	1.77254	4.3835e-12	9.56472e-11	UP
ENSMUSG00000019027	Dnah1	0.0129608	0.0450878	0.317222	1	4	30	0.0308026	0.113588	0.893427	7	22	212	1.79858	0.381173	1	一	4.61326	6.10365e-06	6.59542e-05	UP	2.81469	0.000200837	0.00191103	UP	1.88269	0.00429585	0.0629746	一	4.85822	3.8413e-29	1.8487e-27	UP	2.97554	4.44892e-17	1.55885e-15	UP
ENSMUSG00000033669	Zfp7	0.843132	0.995606	2.80182	14	19	57	0.83864	0.744029	3.0757	41	31	157	0.239815	0.747807	1	一	1.73253	0.000389741	0.00282496	UP	1.49272	0.00170861	0.0123202	UP	-0.172692	0.683948	0.991321	一	1.87479	1.91843e-08	1.94429e-07	UP	2.04748	4.23215e-09	6.47745e-08	UP
ENSMUSG00000026223	Itm2c	7.13885	9.01426	23.1644	164	238	652	9.63929	11.1024	34.5074	652	640	2437	0.336517	0.172566	0.830218	一	1.69815	2.02526e-11	4.59818e-10	UP	1.36163	1.18816e-07	2.17183e-06	UP	0.203874	0.398722	0.875607	一	1.8399	1.15618e-15	2.37128e-14	UP	1.63603	7.77426e-13	1.80781e-11	UP
ENSMUSG00000038264	Sema7a	0	0	0.784626	0	0	19	0.154653	0.120977	1.18498	9	6	72	一	一	一	一	Inf	2.86152e-05	0.000271322	UP	Inf	1.54285e-05	0.000192634	UP	-0.354307	1	1	一	2.93776	2.8254e-09	3.21852e-08	UP	3.29206	1.22151e-09	2.00565e-08	UP
ENSMUSG00000038260	Trpm4	0.0393008	0.307634	2.37269	1	9	74	0.400273	0.64188	3.84643	30	41	301	2.96858	0.0246349	0.265623	一	5.91582	2.06335e-14	6.26444e-13	UP	2.94724	2.8254e-09	6.31364e-08	UP	0.68132	0.128505	0.5423	一	3.26446	1.31069e-23	4.50738e-22	UP	2.58314	6.77518e-17	2.33317e-15	UP
ENSMUSG00000032300	1700017B05Rik	2.67007	2.11737	7.58612	79	72	275	1.9859	2.92287	13.633	173	217	1240	-0.334607	0.325702	1	一	1.50648	2.12793e-07	2.87721e-06	UP	1.84109	6.45237e-10	1.57375e-08	UP	0.557597	0.0340905	0.260643	一	2.77924	5.57599e-29	2.66943e-27	UP	2.22164	5.14453e-20	2.26976e-18	UP
ENSMUSG00000039131	Gipc2	0	0	0.789348	0	0	37	0.0177584	0.0937475	0.688707	2	9	81	一	一	一	一	Inf	2.27269e-09	4.07605e-08	UP	Inf	7.42892e-10	1.79383e-08	UP	2.40028	0.0443061	0.300501	一	5.27732	1.65874e-15	3.37537e-14	UP	2.87704	1.96314e-09	3.13218e-08	UP
ENSMUSG00000031749	St3gal2	0.294762	0.466334	2.97457	11	20	136	0.509677	0.758242	2.57152	56	71	295	0.661812	0.316045	1	一	3.33506	6.53681e-15	2.11527e-13	UP	2.67325	3.39299e-12	1.09191e-10	UP	0.573076	0.111503	0.517489	一	2.33497	4.10833e-15	8.04507e-14	UP	1.76189	1.11917e-09	1.84433e-08	UP
ENSMUSG00000023043	Krt18	107.323	93.6926	250.148	901	904	2573	116.675	136.619	417.23	2884	2878	10768	-0.195952	0.393512	1	一	1.22083	9.66126e-08	1.36625e-06	UP	1.41678	1.51322e-09	3.49686e-08	UP	0.227669	0.308124	0.801147	一	1.83835	1.45675e-16	3.18142e-15	UP	1.61068	3.0158e-13	7.23672e-12	UP
ENSMUSG00000023046	Igfbp6	0.150029	0.260958	2.20316	1	2	18	0.101887	0	1.4147	2	0	29	0.798578	1	1	一	3.87626	0.000447975	0.00318362	UP	3.07768	0.00118753	0.0090145	UP	一	0.502488	0.90232	一	3.79545	3.61809e-06	2.64551e-05	UP	Inf	1.26331e-07	1.58089e-06	UP
ENSMUSG00000045934	Mtmr11	0.384663	1.00408	4.64651	15	45	222	0.505154	0.889105	4.71306	58	87	565	1.38421	0.00323827	0.0566098	一	3.59448	1.49423e-21	7.48599e-20	UP	2.21027	6.68667e-12	2.05767e-10	UP	0.815629	0.0133619	0.143108	一	3.22187	6.85865e-30	3.47556e-28	UP	2.40624	4.33764e-19	1.81607e-17	UP
ENSMUSG00000040187	Arntl2	0.256655	0.14887	1.09977	12	8	63	0.116228	0.119327	0.918366	16	14	132	-0.785776	0.286221	0.996256	一	2.0993	2.32146e-05	0.000224804	UP	2.88508	4.07372e-08	7.92357e-07	UP	0.037963	1	1	一	2.98211	1.10887e-13	1.97576e-12	UP	2.94415	4.24271e-13	1.00869e-11	UP
ENSMUSG00000041794	Myrip	0.0569493	0.0247892	1.5805	2	1	68	0.0386858	0.124833	1.29686	4	11	140	-1.19996	1	1	一	4.79456	2.6821e-12	6.68174e-11	UP	5.99452	8.00461e-14	3.04192e-12	UP	1.69012	0.0884894	0.457343	一	5.06708	8.9407e-23	2.95726e-21	UP	3.37696	1.91246e-15	5.84339e-14	UP
ENSMUSG00000056131	Pgm3	3.96564	2.76547	10.9953	136	109	462	2.03023	2.46357	9.5137	205	212	1003	-0.520028	0.0729509	0.530619	一	1.47126	2.27284e-08	3.5419e-07	UP	1.99129	2.70986e-13	9.92656e-12	UP	0.279111	0.303197	0.795212	一	2.22837	1.14797e-19	3.12164e-18	UP	1.94925	1.34764e-15	4.19279e-14	UP
ENSMUSG00000049303	Syt12	0.361678	0.47204	1.45491	14	21	69	0.184264	0.15443	1.32779	21	15	158	0.384202	0.533661	1	一	2.00815	1.3663e-05	0.000138649	UP	1.62395	0.000187747	0.00179771	UP	-0.254815	0.646181	0.970266	一	2.84918	1.37628e-14	2.61896e-13	UP	3.104	4.35392e-15	1.27958e-13	UP
ENSMUSG00000034675	Dbn1	0.168032	0.167085	0.626949	7	8	32	0.383185	0.286996	1.04634	47	30	134	-0.00815051	1	1	一	1.89961	0.00188854	0.0111764	UP	1.90776	0.00266073	0.0179533	UP	-0.41701	0.282632	0.772958	一	1.44925	1.62687e-05	0.000106499	UP	1.86626	1.59601e-07	1.96991e-06	UP
ENSMUSG00000029468	P2rx7	0.390659	0.3535	1.69625	25	26	133	0.716469	0.759735	3.37513	135	122	664	-0.144198	0.803068	1	一	2.11837	1.1894e-08	1.92957e-07	UP	2.26257	1.43022e-09	3.32609e-08	UP	0.084591	0.836258	1	一	2.23597	2.97648e-18	7.30744e-17	UP	2.15138	6.83973e-17	2.34644e-15	UP
ENSMUSG00000091955	Gm9844	1.0316	0.89763	6.73526	3	3	24	1.63491	1.23321	4.8094	14	9	43	-0.200693	1	1	一	2.70685	0.00106861	0.00681409	UP	2.90754	0.000206996	0.00195944	UP	-0.406786	0.694067	0.991645	一	1.55665	0.00259342	0.0106524	UP	1.96343	0.000430003	0.00265824	UP
ENSMUSG00000076431	Sox4	0.382546	0.423658	4.65522	11	14	164	0.661464	0.512817	8.03227	56	37	710	0.14727	1	1	一	3.60515	3.63833e-18	1.50379e-16	UP	3.45788	4.33104e-18	2.43591e-16	UP	-0.36722	0.342654	0.836163	一	3.60207	4.31236e-37	2.92726e-35	UP	3.96929	2.91098e-40	5.00273e-38	UP
ENSMUSG00000023830	Igf2r	7.71616	6.50542	16.2822	451	437	1166	5.3634	6.2456	14.676	923	916	2637	-0.246242	0.307965	1	一	1.07734	6.44935e-06	6.92781e-05	UP	1.32358	6.3394e-08	1.20581e-06	UP	0.219691	0.343464	0.837095	一	1.45224	1.89339e-10	2.44461e-09	UP	1.23255	5.75091e-08	7.61932e-07	UP
ENSMUSG00000052684	Jun	3.92197	4.14051	9.34709	75	91	219	5.84321	6.29363	12.8088	329	302	753	0.07823	0.817957	1	一	1.25294	3.04068e-05	0.000286369	UP	1.17471	0.000123821	0.0012429	UP	0.107132	0.710507	1	一	1.1323	4.08474e-06	2.96054e-05	UP	1.02517	3.10366e-05	0.000253304	UP
ENSMUSG00000038807	Rap1gap2	0.0438232	0.0762642	0.769074	4	8	86	0.100474	0.196492	0.413441	27	45	116	0.799309	0.401742	1	一	4.13335	6.30146e-13	1.6681e-11	UP	3.33404	9.97452e-12	3.01861e-10	UP	0.967652	0.0262662	0.226117	一	2.04086	3.65272e-08	3.56876e-07	UP	1.07321	0.00225909	0.0113647	UP
ENSMUSG00000026074	Map4k4	1.29531	1.01546	3.2868	101	91	314	1.17606	1.10909	4.53893	270	217	1088	-0.351159	0.258409	0.959161	一	1.34338	1.71832e-06	2.02655e-05	UP	1.69454	3.11031e-09	6.93334e-08	UP	-0.0845909	0.694955	0.991975	一	1.94839	7.05836e-16	1.47254e-14	UP	2.03298	5.22945e-17	1.82173e-15	UP
ENSMUSG00000046223	Plaur	0.128341	0.251281	1.12617	4	9	43	0.32695	0.396424	1.52394	30	31	146	0.969315	0.401742	1	一	3.13337	1.44805e-06	1.72571e-05	UP	2.16406	0.000142624	0.00141456	UP	0.277976	0.654527	0.976039	一	2.22066	2.66708e-10	3.3835e-09	UP	1.94269	3.86454e-08	5.18804e-07	UP
ENSMUSG00000002808	Epdr1	0.139772	0.4257	1.59724	2	7	28	0.0949471	0.167116	1.43232	4	6	63	1.60677	0.189409	0.863997	一	3.51444	7.67958e-05	0.00066632	UP	1.90767	0.00582377	0.0346638	UP	0.815655	0.759851	1	一	3.91508	1.42268e-10	1.86196e-09	UP	3.09943	2.86567e-08	3.95646e-07	UP
ENSMUSG00000031503	Col4a2	4.78335	3.48593	14.5859	197	165	736	5.34385	5.66076	24.4139	648	585	3091	-0.456477	0.0852191	0.58272	一	1.60848	1.10134e-10	2.29691e-09	UP	2.06496	7.34682e-16	3.34061e-14	UP	0.083115	0.765698	1	一	2.19175	1.3753e-21	4.22626e-20	UP	2.10864	2.94758e-20	1.31983e-18	UP
ENSMUSG00000031502	Col4a1	6.2911	4.34207	22.9132	266	211	1187	7.75954	8.15295	35.0357	966	865	4554	-0.53493	0.0327678	0.323309	一	1.8648	8.87391e-15	2.81642e-13	UP	2.39973	3.80937e-22	2.87733e-20	UP	0.0713501	0.797353	1	一	2.17478	6.1327e-22	1.91694e-20	UP	2.10343	7.93201e-21	3.689e-19	UP
ENSMUSG00000102918	Pcdhgc3	0.629553	0.639071	2.59772	36	42	182	1.56207	1.79108	3.73169	263	257	656	0.0216486	1	1	一	2.04485	1.01886e-09	1.89653e-08	UP	2.0232	9.62114e-10	2.30491e-08	UP	0.197376	0.460549	0.90232	一	1.25637	4.49515e-07	3.80707e-06	UP	1.059	2.23827e-05	0.000187422	UP
ENSMUSG00000037544	Dlgap5	0.0514793	0.0298575	0.322105	3	2	23	0.0757568	0.0478646	0.351632	13	7	63	-0.785897	1	1	一	2.64547	0.00169524	0.0101916	UP	3.43136	8.47349e-05	0.000880039	UP	-0.662418	0.523805	0.912605	一	2.21462	2.95456e-06	2.18493e-05	UP	2.87704	8.80985e-08	1.13553e-06	UP
ENSMUSG00000029378	Areg	0	0	1.9044	0	0	17	0.0932498	0	2.41092	2	0	54	一	一	一	一	Inf	9.96168e-05	0.000837942	UP	Inf	5.32834e-05	0.000583214	UP	一	0.502488	0.90232	一	4.69234	2.15568e-11	3.08546e-10	UP	Inf	8.60156e-12	1.83687e-10	UP
ENSMUSG00000046380	Jrk	0.142461	0.148737	0.604626	5	6	26	0.203216	0.261159	0.741448	21	23	80	0.062197	1	1	一	2.08548	0.00429585	0.0229575	UP	2.02328	0.00616054	0.0363488	UP	0.361917	0.495638	0.90232	一	1.86733	9.70011e-06	6.63151e-05	UP	1.50542	0.00027273	0.00177284	UP
ENSMUSG00000029377	Ereg	0.161577	0.0702968	0.824289	4	2	25	0.233242	0.0965938	2.14198	17	6	163	-1.20069	0.692096	1	一	2.35093	0.00281319	0.0157855	UP	3.55162	2.95077e-05	0.000345087	UP	-1.27183	0.111707	0.517489	一	3.19904	7.26932e-17	1.62661e-15	UP	4.47087	2.82014e-21	1.35705e-19	UP
ENSMUSG00000049723	Mmp12	0.0670072	0.17493	0.970839	4	12	71	0.147942	0.14021	1.82564	26	21	335	1.38439	0.13207	0.724395	一	3.85684	1.21325e-10	2.51586e-09	UP	2.47245	2.80702e-07	4.8314e-06	UP	-0.0774415	1	1	一	3.6253	2.61186e-28	1.18196e-26	UP	3.70274	1.57119e-27	1.22207e-25	UP
ENSMUSG00000025875	Tspan17	0.503212	0.612988	1.76606	10	14	43	0.615269	0.86231	1.88241	36	43	115	0.284693	0.847719	1	一	1.8113	0.00118125	0.00745611	UP	1.5266	0.00349787	0.022689	UP	0.48699	0.252714	0.737631	一	1.61329	4.96587e-06	3.54549e-05	UP	1.1263	0.00156415	0.00821451	UP
ENSMUSG00000029171	Pgm1	1.39942	1.6235	4.14988	30	40	109	1.9962	1.78462	4.8556	126	96	320	0.214273	0.607586	1	一	1.56824	2.25786e-05	0.000219228	UP	1.35397	0.000254269	0.00235093	UP	-0.16164	0.578339	0.946578	一	1.28239	2.82766e-06	2.09791e-05	UP	1.44403	2.0829e-07	2.51916e-06	UP
ENSMUSG00000033059	Pygb	0.952423	1.29483	10.5185	32	50	433	1.37477	2.47899	10.7176	136	209	1107	0.443086	0.260401	0.964354	一	3.46518	1.73228e-28	1.36377e-26	UP	3.0221	1.92285e-24	1.72293e-22	UP	0.850569	0.00155342	0.0289608	一	2.96272	2.48224e-31	1.37255e-29	UP	2.11215	3.65778e-18	1.40735e-16	UP
ENSMUSG00000050737	Ptges	0.0951916	0.13804	1.21711	3	5	47	0.0323239	0.0632197	2.03319	3	5	197	0.536176	0.731885	1	一	3.67648	9.19797e-08	1.30377e-06	UP	3.14031	5.63142e-07	9.1744e-06	UP	0.967771	0.731885	1	一	5.975	4.88172e-31	2.65893e-29	UP	5.00723	6.72682e-26	4.59794e-24	UP
ENSMUSG00000031163	Glod5	0	0	2.427	0	0	12	0	0.197493	8.78579	0	2	109	一	一	一	一	Inf	0.00126829	0.00790175	UP	Inf	0.00126829	0.00954039	UP	Inf	0.502488	0.90232	一	Inf	6.51625e-24	2.28849e-22	UP	5.4753	4.48071e-18	1.69152e-16	UP
ENSMUSG00000021281	Tnfaip2	1.7913	2.26409	5.49421	95	138	357	2.19022	3.29135	8.37858	342	438	1366	0.337925	0.24365	0.954274	一	1.6169	4.52232e-09	7.81034e-08	UP	1.27898	4.61107e-06	6.27126e-05	UP	0.587608	0.0135798	0.145066	一	1.93563	3.09839e-16	6.68636e-15	UP	1.34802	9.00275e-09	1.33269e-07	UP
ENSMUSG00000027577	Chrna4	2.12629	2.21048	7.68557	77	92	341	2.17587	1.77179	10.2222	232	161	1138	0.056024	0.864713	1	一	1.85382	6.00512e-11	1.29856e-09	UP	1.79779	2.06519e-10	5.35456e-09	UP	-0.296387	0.226469	0.722221	一	2.23205	4.53405e-20	1.26703e-18	UP	2.52843	2.34198e-24	1.39475e-22	UP
ENSMUSG00000027397	Slc20a1	3.58931	4.69186	13.9938	215	323	1027	4.43399	5.15619	10.5571	782	775	1944	0.386453	0.102561	0.646716	一	1.963	9.56294e-16	3.3126e-14	UP	1.57655	1.34099e-10	3.56798e-09	UP	0.217702	0.357032	0.84561	一	1.25153	6.89851e-08	6.50921e-07	UP	1.03383	7.96069e-06	7.34035e-05	UP
ENSMUSG00000042942	Greb1l	0.0558431	0.0364493	0.319073	4	3	28	0.0900974	0.0834601	0.472339	19	15	104	-0.615486	1	1	一	2.51444	0.000758987	0.0050593	UP	3.12992	0.000165623	0.00160831	UP	-0.110398	0.874444	1	一	2.39026	3.86132e-09	4.31481e-08	UP	2.50066	2.02834e-09	3.22764e-08	UP
ENSMUSG00000017167	Cntnap1	0.307976	0.75522	2.71943	11	31	119	0.399394	0.747602	3.22417	42	67	354	1.29408	0.0211185	0.238496	一	3.14241	7.25549e-13	1.90953e-11	UP	1.84834	5.93277e-07	9.631e-06	UP	0.904458	0.0140028	0.147875	一	3.01304	4.0373e-23	1.34764e-21	UP	2.10858	1.34322e-13	3.36178e-12	UP
ENSMUSG00000001288	Rarg	1.0946	1.41573	3.646	37	55	151	1.71814	2.06319	5.5526	171	175	577	0.371143	0.342654	1	一	1.73591	4.80822e-07	6.132e-06	UP	1.36477	4.55875e-05	0.000506254	UP	0.26403	0.363516	0.852334	一	1.69231	2.90883e-11	4.08945e-10	UP	1.42828	1.84326e-08	2.6108e-07	UP
ENSMUSG00000002885	Adgre5	4.12989	6.12995	16.1048	153	261	731	6.88497	8.79944	25.1386	751	818	2863	0.569772	0.0226377	0.250377	一	1.96332	8.74035e-15	2.78811e-13	UP	1.39354	3.60332e-08	7.05949e-07	UP	0.353961	0.121674	0.53787	一	1.86838	2.90813e-16	6.29068e-15	UP	1.51442	2.01815e-11	4.14306e-10	UP
ENSMUSG00000000489	Pdgfb	0.285751	0.696176	3.73158	5	14	80	0.795817	1.09321	4.90779	41	48	264	1.28469	0.11103	0.673637	一	3.70696	2.0503e-11	4.64922e-10	UP	2.42226	1.06788e-07	1.96773e-06	UP	0.458058	0.254864	0.738966	一	2.62457	4.67022e-17	1.06068e-15	UP	2.16651	1.69122e-12	3.82912e-11	UP
ENSMUSG00000061666	Gdpd1	0.214181	0.807481	9.32251	3	13	160	0.436419	0.93884	6.08411	18	33	262	1.9146	0.0419754	0.37845	一	5.44382	4.57055e-24	2.62208e-22	UP	3.52922	4.00107e-18	2.27129e-16	UP	1.10517	0.0229474	0.207519	一	3.80126	2.9005e-26	1.18045e-24	UP	2.6961	1.08722e-16	3.66708e-15	UP
ENSMUSG00000020080	Hkdc1	0.0548241	0.166977	1.58865	2	7	71	0.083797	0.0655498	5.72514	9	6	642	1.60677	0.189409	0.863997	一	4.85684	7.02959e-13	1.85276e-11	UP	3.25008	5.5925e-10	1.37215e-08	UP	-0.354307	1	1	一	6.09427	1.56889e-58	2.64271e-56	UP	6.44858	4.44301e-57	1.43168e-54	UP
ENSMUSG00000102697	Pcdhac2	0.0283342	0.0246545	0.53168	1	1	23	0	0.0225736	0.184256	0	2	20	-0.200696	1	1	一	4.22994	0.000143701	0.00116459	UP	4.43064	1.47851e-05	0.000185488	UP	Inf	0.502488	0.90232	一	Inf	8.35118e-06	5.76127e-05	UP	3.029	0.0024261	0.0120537	UP
ENSMUSG00000025986	Slc39a10	0.952918	0.663317	2.21231	45	36	128	0.453106	0.531669	1.53611	63	63	223	-0.522652	0.226242	0.928185	一	1.21513	0.000433879	0.00309432	UP	1.73778	1.44558e-06	2.20198e-05	UP	0.230678	0.530417	0.917662	一	1.76136	5.5857e-09	6.08838e-08	UP	1.53069	3.78626e-07	4.41079e-06	UP
ENSMUSG00000048458	Fam212b	0.0253969	0.0220986	1.01526	1	1	49	0.00862373	0.0910502	1.0405	1	9	126	-0.200696	1	1	一	5.32106	1.05253e-09	1.9532e-08	UP	5.52176	3.93459e-10	9.83862e-09	UP	3.40028	0.0139512	0.147597	一	6.91474	6.93091e-24	2.42942e-22	UP	3.51447	7.25243e-15	2.08392e-13	UP
ENSMUSG00000082361	Btc	0.351532	0.477936	3.72998	16	25	208	0.268643	0.507853	4.13814	36	58	579	0.443161	0.471159	1	一	3.40744	1.16526e-19	5.24538e-18	UP	2.96428	2.69998e-17	1.41412e-15	UP	0.918721	0.0170282	0.167554	一	3.94522	1.23492e-38	9.09543e-37	UP	3.0265	1.10947e-26	8.07272e-25	UP
ENSMUSG00000026478	Lamc1	1.79629	1.9608	4.29172	110	138	322	2.31833	2.53156	6.26815	418	389	1180	0.126417	0.670748	1	一	1.25653	6.30093e-06	6.79648e-05	UP	1.13012	7.12662e-05	0.000753427	UP	0.126939	0.638233	0.967097	一	1.43495	1.45266e-09	1.69729e-08	UP	1.30801	3.23772e-08	4.40941e-07	UP
ENSMUSG00000009585	Apobec3	0.208991	0.363689	1.19402	17	34	119	0.488514	0.440935	1.71956	117	90	430	0.799265	0.0985853	0.632511	一	2.51432	5.21172e-10	1.00085e-08	UP	1.71505	2.54479e-06	3.68884e-05	UP	-0.147833	0.591022	0.955494	一	1.81557	9.82942e-12	1.44557e-10	UP	1.9634	6.56749e-13	1.53511e-11	UP
ENSMUSG00000050989	Sepn1	0.453475	0.286957	1.88434	11	8	56	1.07816	1.5444	4.35847	77	94	325	-0.660189	0.381255	1	一	2.05497	4.05448e-05	0.000374098	UP	2.71516	4.13724e-07	6.85627e-06	UP	0.518482	0.10408	0.498595	一	2.01525	1.15291e-12	1.84791e-11	UP	1.49677	8.18949e-08	1.06163e-06	UP
ENSMUSG00000002384	Bmp8b	0.0859523	0.0374138	3.01683	2	1	86	0.0437873	0.222664	3.76088	3	13	269	-1.19996	1	1	一	5.13335	2.52803e-15	8.48244e-14	UP	6.33332	4.58638e-17	2.3549e-15	UP	2.34628	0.016576	0.164189	一	6.42442	6.47462e-39	4.78806e-37	UP	4.07813	5.85207e-27	4.34571e-25	UP
ENSMUSG00000041189	Chrnb1	0.195598	0.170197	1.23735	4	4	31	0.265756	0.116932	1.1931	16	6	75	-0.200691	1	1	一	2.66128	0.000200837	0.00157432	UP	2.86198	0.000128569	0.00128562	UP	-1.18443	0.154702	0.595024	一	2.16654	6.04382e-07	5.0251e-06	UP	3.35097	5.5925e-10	9.57464e-09	UP
ENSMUSG00000025213	Kazald1	0.29344	0.446864	3.11377	4	7	52	0.647873	0.555538	1.3842	26	19	58	0.606768	0.559728	1	一	3.40752	4.09254e-08	6.15611e-07	UP	2.80076	6.96931e-07	1.12042e-05	UP	-0.221824	0.788187	1	一	1.09527	0.0154208	0.0492082	UP	1.31709	0.0034295	0.0163243	UP
ENSMUSG00000023908	Pkmyt1	0.163558	0.355829	2.80359	2	5	42	0.805546	0.749664	3.99065	29	23	150	1.12138	0.461168	1	一	4.0994	1.27111e-07	1.77138e-06	UP	2.97802	4.8473e-06	6.54386e-05	UP	-0.103724	0.901926	1	一	2.30858	5.34067e-11	7.29959e-10	UP	2.41231	5.95316e-11	1.15016e-09	UP
ENSMUSG00000038936	Sccpdh	0.181384	0.157812	1.40639	10	10	95	0.301858	0.534904	1.86445	49	74	316	-0.200837	0.832022	1	一	2.95488	2.47301e-10	4.90985e-09	UP	3.15571	2.15421e-11	6.27018e-10	UP	0.825412	0.0189786	0.180479	一	2.62681	3.15912e-18	7.70385e-17	UP	1.8014	2.73625e-10	4.85981e-09	UP
ENSMUSG00000020330	Hmmr	0.0840885	0.0487706	0.869261	3	2	38	0.0856701	0.189876	1.41314	9	17	155	-0.785897	1	1	一	3.36981	3.85312e-06	4.29368e-05	UP	4.15571	3.36881e-07	5.7176e-06	UP	1.14819	0.094398	0.472987	一	4.04397	7.4765e-21	2.1762e-19	UP	2.89577	5.27449e-14	1.37342e-12	UP
ENSMUSG00000004038	Gstm3	73.3955	47.1489	228.613	577	426	2202	80.8316	106.81	375.585	1871	2107	9077	-0.638467	0.00544895	0.0857301	一	1.63914	1.104e-12	2.81984e-11	UP	2.27761	7.98569e-22	5.81556e-20	UP	0.402054	0.065537	0.381415	一	2.21615	4.26241e-23	1.42018e-21	UP	1.81409	2.5304e-16	8.30202e-15	UP
ENSMUSG00000000058	Cav2	2.31141	1.91225	6.98946	61	58	226	0.95234	0.845647	2.5761	74	56	209	-0.273504	0.468292	1	一	1.59641	1.46831e-07	2.03127e-06	UP	1.86991	2.04479e-09	4.66044e-08	UP	-0.17142	0.58332	0.949943	一	1.43564	1.97476e-06	1.50628e-05	UP	1.60706	1.6622e-07	2.04321e-06	UP
ENSMUSG00000027663	Zmat3	0.640584	0.664258	2.31336	73	87	323	0.384462	0.517566	1.40154	129	148	491	0.0523561	0.859892	1	一	1.85253	8.715e-11	1.84292e-09	UP	1.80017	3.48138e-10	8.78952e-09	UP	0.428901	0.129589	0.5423	一	1.8661	1.16976e-12	1.87224e-11	UP	1.4372	2.96585e-08	4.07297e-07	UP
ENSMUSG00000078185	Chml	0.572495	0.735342	2.51434	21	31	113	0.648145	0.695332	1.91551	70	64	216	0.361154	0.537425	1	一	2.13485	3.8349e-08	5.7973e-07	UP	1.77369	1.86891e-06	2.77513e-05	UP	0.101385	0.8413	1	一	1.56334	1.60176e-07	1.44182e-06	UP	1.46195	1.244e-06	1.31659e-05	UP
ENSMUSG00000025007	Aldh18a1	0.242484	0.263709	1.58324	8	10	64	0.411767	0.736819	2.26764	40	61	230	0.121054	1	1	一	2.70692	2.4886e-07	3.32532e-06	UP	2.58586	2.18451e-07	3.85432e-06	UP	0.83948	0.0284866	0.236317	一	2.46129	1.21359e-14	2.31421e-13	UP	1.62181	8.02195e-08	1.04291e-06	UP
ENSMUSG00000032350	Gclc	102.99	62.1006	331.186	2114	1465	8329	61.6684	76.6902	358.265	3727	3950	22607	-0.729822	0.000668097	0.0159831	一	1.68514	3.58395e-14	1.06326e-12	UP	2.41496	3.7281e-26	3.72382e-24	UP	0.314511	0.149027	0.581602	一	2.53843	9.82651e-30	4.92097e-28	UP	2.22391	9.61404e-24	5.54266e-22	UP
ENSMUSG00000041801	Phlda3	0.249664	0.65165	11.8178	3	9	174	0.876152	1.89029	19.246	31	57	711	1.38411	0.157928	0.796679	一	5.56483	9.84773e-26	6.46537e-24	UP	4.18072	4.11856e-22	3.09808e-20	UP	1.10936	0.00422381	0.0624836	一	4.45723	2.45094e-47	2.70228e-45	UP	3.34788	1.31796e-32	1.35128e-30	UP
ENSMUSG00000081534	Slc48a1	13.2729	15.7438	80.6931	234	319	1743	16.6062	24.1646	94.3956	862	1069	5116	0.246298	0.289708	0.999302	一	2.60396	3.80235e-27	2.72242e-25	UP	2.35766	1.35501e-22	1.04507e-20	UP	0.541175	0.0147116	0.152518	一	2.507	2.48116e-28	1.12843e-26	UP	1.96582	1.48564e-18	5.81526e-17	UP
ENSMUSG00000051236	Msrb3	2.80328	3.25217	6.67333	84	112	245	2.17621	2.69983	5.53642	192	203	510	0.214289	0.475924	1	一	1.25129	1.79658e-05	0.000177279	UP	1.037	0.00050929	0.00431586	UP	0.311051	0.256068	0.741357	一	1.34714	1.4485e-07	1.311e-06	UP	1.03608	5.15474e-05	0.000398873	UP
ENSMUSG00000062661	Ncs1	0	0	0.685396	0	0	24	0.0475333	0	0.956077	4	0	84	一	一	一	一	Inf	1.3552e-06	1.61823e-05	UP	Inf	7.44748e-07	1.19101e-05	UP	一	0.128741	0.5423	一	4.33012	3.56878e-14	6.57118e-13	UP	Inf	2.68427e-17	9.61063e-16	UP
ENSMUSG00000031209	Heph	0.122785	0.289979	0.830366	7	19	58	0.184686	0.223696	1.07842	31	32	189	1.23982	0.094398	0.613992	一	2.75761	6.09387e-07	7.65882e-06	UP	1.5178	0.00131234	0.00979511	UP	0.276463	0.660914	0.979905	一	2.54577	4.34605e-14	7.93012e-13	UP	2.26931	1.70581e-11	3.52998e-10	UP
ENSMUSG00000049922	Slc35c1	2.26233	2.89611	6.17615	87	128	291	3.15295	4.03123	9.17777	357	389	1085	0.356307	0.214722	0.91372	一	1.4489	4.01877e-07	5.22412e-06	UP	1.09259	0.000163625	0.00159345	UP	0.35452	0.144367	0.571803	一	1.54144	1.08451e-10	1.44116e-09	UP	1.18692	6.3413e-07	7.06351e-06	UP
ENSMUSG00000027435	Cd93	1.47355	1.6081	5.36119	59	74	263	1.38266	1.45318	5.08583	163	146	626	0.126067	0.735902	1	一	1.86326	4.60474e-10	8.88036e-09	UP	1.7372	5.96545e-09	1.28436e-07	UP	0.0717711	0.858308	1	一	1.87904	1.54593e-13	2.70939e-12	UP	1.80727	1.24363e-12	2.84789e-11	UP
ENSMUSG00000027293	Ehd4	1.60383	2.36911	6.48428	43	73	213	1.95086	2.80935	7.55878	154	189	623	0.562819	0.101126	0.641972	一	2.01542	3.05288e-10	6.02165e-09	UP	1.4526	2.61308e-06	3.77286e-05	UP	0.526128	0.0540179	0.341737	一	1.95405	1.70218e-14	3.19896e-13	UP	1.42792	1.33464e-08	1.93133e-07	UP
ENSMUSG00000005410	Mcm5	0.925907	0.848041	4.33543	19	20	109	0.877214	0.990458	2.15589	53	51	136	-0.126733	1	1	一	2.22723	2.93426e-08	4.5088e-07	UP	2.35397	3.51962e-09	7.80766e-08	UP	0.175167	0.69131	0.991321	一	1.29729	8.25042e-05	0.000479833	UP	1.12212	0.000809676	0.00465602	UP
ENSMUSG00000060935	Tmem263	3.79605	3.26453	9.29488	86	85	258	1.37923	1.40727	4.63777	92	80	323	-0.217624	0.500814	1	一	1.29194	7.69233e-06	8.13803e-05	UP	1.50956	4.06784e-07	6.76579e-06	UP	0.0290347	1	1	一	1.74957	3.73846e-10	4.67102e-09	UP	1.72054	1.07537e-09	1.77539e-08	UP
ENSMUSG00000002870	Mcm2	0.540346	0.567426	1.87054	29	35	123	0.373371	0.564338	2.06681	59	76	341	0.0705471	0.913556	1	一	1.7915	9.39446e-07	1.14663e-05	UP	1.72095	1.69115e-06	2.5276e-05	UP	0.595951	0.0730279	0.407277	一	2.46872	2.32498e-17	5.38119e-16	UP	1.87277	2.6525e-11	5.33604e-10	UP
ENSMUSG00000074796	Slc4a11	0	0.0202802	0.247197	0	1	13	0.00791412	0.0742739	1.34138	1	8	177	一	一	一	一	Inf	0.000667207	0.00451407	UP	3.60752	0.00444385	0.027735	UP	3.23035	0.0433314	0.298543	一	7.40507	6.93037e-31	3.7523e-29	UP	4.17472	1.75464e-21	8.62736e-20	UP
ENSMUSG00000047238	Mageh1	2.12893	2.26396	6.2745	18	22	65	1.28539	1.27262	4.07806	32	27	106	0.0887191	0.885577	1	一	1.55937	0.000448896	0.00318892	UP	1.47065	0.000847044	0.00674351	UP	-0.0144106	1	1	一	1.66567	5.84812e-06	4.13161e-05	UP	1.68009	9.01951e-06	8.22837e-05	UP
ENSMUSG00000050359	Sprr1a	0	0	2.19533	0	0	13	0	0.247357	3.23057	0	3	48	一	一	一	一	Inf	0.000667207	0.00451407	UP	Inf	0.000667207	0.00546165	UP	Inf	0.253731	0.737631	一	Inf	1.97336e-12	3.09477e-11	UP	3.70712	5.79084e-08	7.66098e-07	UP
ENSMUSG00000029234	Tmem165	2.29551	2.66309	5.76762	51	68	157	2.36948	2.296	5.05125	155	128	345	0.214281	0.561899	1	一	1.32916	4.66287e-05	0.000423783	UP	1.11488	0.000802067	0.00642744	UP	-0.0454472	0.848102	1	一	1.09207	5.59129e-05	0.000334705	UP	1.13752	2.93178e-05	0.000240473	UP
ENSMUSG00000029414	Kntc1	0.0364994	0.095278	0.387313	2	6	26	0.117776	0.0363667	0.42746	19	5	72	1.38427	0.298737	1	一	3.40756	0.000206996	0.00161563	UP	2.02328	0.00616054	0.0363488	UP	-1.69536	0.0310526	0.249929	一	1.85974	1.15793e-05	7.77307e-05	UP	3.5551	3.31705e-10	5.83962e-09	UP
ENSMUSG00000029417	Cxcl9	2.45614	2.4042	21.7172	48	54	520	10.3927	6.72944	29.728	598	330	1786	-0.0308342	1	1	一	3.14438	7.27522e-27	5.08873e-25	UP	3.17521	1.13308e-27	1.25525e-25	UP	-0.627007	0.00481305	0.0685537	一	1.51626	6.46085e-11	8.77133e-10	UP	2.14326	7.74522e-20	3.37591e-18	UP
ENSMUSG00000024391	Apom	170.383	217.004	558.946	1035	1515	4160	197.255	211.118	466.527	3528	3218	8712	0.348939	0.090973	0.603171	一	1.71393	2.53365e-14	7.60799e-13	UP	1.36499	4.19641e-09	9.25286e-08	UP	0.097987	0.691522	0.991321	一	1.2419	3.24926e-08	3.19689e-07	UP	1.14391	2.87987e-07	3.40993e-06	UP
ENSMUSG00000024978	Gpam	59.5328	73.1176	164.311	1368	1931	4626	38.0002	50.1386	117.028	2571	2891	8267	0.296533	0.144851	0.761742	一	1.46467	6.96583e-11	1.49212e-09	UP	1.16814	6.40335e-07	1.03307e-05	UP	0.399912	0.0651472	0.381415	一	1.62278	3.48477e-13	5.91371e-12	UP	1.22286	3.86695e-08	5.18804e-07	UP
ENSMUSG00000003810	Mast2	1.22101	1.48368	3.04984	116	162	355	1.12254	1.42204	3.43083	314	339	1002	0.281115	0.292053	1	一	1.32066	1.31556e-06	1.57607e-05	UP	1.03955	0.000206539	0.00195917	UP	0.341196	0.167808	0.620573	一	1.61179	2.14479e-11	3.07714e-10	UP	1.27059	1.11504e-07	1.41101e-06	UP
ENSMUSG00000001510	Dlx3	0	0	0.522093	0	0	10	0	0.0509831	1.26927	0	2	61	一	一	一	一	Inf	0.00464266	0.0243951	UP	Inf	0.00464266	0.0286797	UP	Inf	0.502488	0.90232	一	Inf	2.75344e-15	5.4565e-14	UP	4.63784	4.08836e-11	8.01026e-10	UP
ENSMUSG00000001517	Foxm1	0.0548724	0.063651	0.38812	3	4	26	0.0745432	0.18222	0.487849	12	25	82	0.214103	1	1	一	2.82235	0.000672116	0.00453211	UP	2.60825	0.00117769	0.00898832	UP	1.28953	0.023845	0.212463	一	2.71029	2.67222e-09	3.05935e-08	UP	1.42076	0.000403177	0.00252091	UP
ENSMUSG00000041313	Slc7a1	0.0534276	0.0813618	0.468818	4	7	43	0.113422	0.0904967	0.569228	25	17	131	0.606768	0.559728	1	一	3.13337	1.44805e-06	1.72571e-05	UP	2.5266	2.54877e-05	0.000304503	UP	-0.325768	0.570099	0.940098	一	2.3273	2.83804e-10	3.59537e-09	UP	2.65307	2.31001e-11	4.69416e-10	UP
ENSMUSG00000022021	Diap3	0.0635349	0.0552839	0.544533	2	2	21	0.0107924	0.0759648	0.961118	1	6	93	-0.200691	1	1	一	3.0994	0.00148807	0.00906216	UP	3.30009	0.000243751	0.00226629	UP	2.81532	0.131529	0.5423	一	6.47663	1.62839e-18	4.06918e-17	UP	3.66131	8.47353e-13	1.96536e-11	UP
ENSMUSG00000024313	Mep1b	0.364751	0.38082	2.73887	5	6	46	0	0.116284	2.3967	0	4	101	0.062197	1	1	一	2.9086	2.04767e-06	2.38558e-05	UP	2.8464	2.72407e-06	3.9115e-05	UP	Inf	0.128741	0.5423	一	Inf	1.11358e-22	3.64357e-21	UP	4.36532	2.74897e-15	8.22639e-14	UP
ENSMUSG00000086552	A730090H04Rik	0	0.17439	1.2269	0	2	15	0	0.0798756	3.16219	0	2	97	Inf	0.502488	1	一	Inf	0.000187	0.00147924	UP	2.81463	0.00572059	0.0341498	UP	Inf	0.502488	0.90232	一	Inf	5.85329e-22	1.83909e-20	UP	5.30702	4.01632e-17	1.41001e-15	UP
ENSMUSG00000037474	Dtl	0.0186019	0.0647446	0.326457	2	8	43	0.0347521	0.0630166	0.157341	11	17	52	1.79931	0.118117	0.691288	一	4.13337	7.82344e-08	1.11415e-06	UP	2.33406	6.27333e-05	0.000674134	UP	0.858632	0.214446	0.70778	一	2.17872	1.8943e-05	0.000122812	UP	1.32009	0.00680446	0.0293677	UP
ENSMUSG00000026042	Col5a2	0.396147	0.373409	1.84567	24	26	137	0.986673	0.513089	2.32491	176	78	433	-0.0852799	0.899603	1	一	2.22004	2.35168e-09	4.19701e-08	UP	2.30532	5.30055e-10	1.30402e-08	UP	-0.943363	0.000818256	0.0172581	一	1.23653	2.20047e-06	1.66449e-05	UP	2.17989	3.05682e-15	9.11739e-14	UP
ENSMUSG00000026043	Col3a1	1.49144	1.18956	6.11183	96	88	482	3.4614	2.54466	11.77	656	411	2329	-0.326278	0.312065	1	一	2.0349	4.60367e-14	1.35473e-12	UP	2.36118	1.12569e-17	6.08771e-16	UP	-0.443882	0.0412109	0.293649	一	1.76569	1.5693e-14	2.96149e-13	UP	2.20957	1.79199e-21	8.76329e-20	UP
ENSMUSG00000023036	Pcdhga8	0	0.0175384	0.69065	0	1	42	0	0.0321162	0.734028	0	4	112	一	一	一	一	Inf	2.41201e-09	4.29206e-08	UP	5.29936	8.46962e-10	2.03438e-08	UP	Inf	0.128741	0.5423	一	Inf	1.97858e-24	7.2133e-23	UP	4.51446	6.55924e-17	2.26313e-15	UP
ENSMUSG00000034813	Grip1	0.0202831	0.00882895	0.355962	2	1	43	0	0.0121256	0.326626	0	3	99	-1.19996	1	1	一	4.13337	7.82344e-08	1.11415e-06	UP	5.33334	5.03731e-10	1.24261e-08	UP	Inf	0.253731	0.737631	一	Inf	2.54416e-22	8.19174e-21	UP	4.75151	1.01969e-15	3.21685e-14	UP
ENSMUSG00000042195	Slc35f2	0.259731	0.169529	5.08816	4	3	96	0.110278	0.155272	3.27421	5	6	155	-0.615486	1	1	一	4.29205	1.86257e-14	5.71208e-13	UP	4.90754	1.00776e-16	5.01932e-15	UP	0.493659	1	1	一	4.89193	7.04531e-24	2.46478e-22	UP	4.39827	2.49197e-20	1.1186e-18	UP
ENSMUSG00000017667	Zfp334	0.182914	0.389053	0.945549	9	22	57	0.324434	0.445489	0.918974	47	55	139	1.0888	0.0925345	0.608472	一	2.36998	5.80443e-06	6.28554e-05	UP	1.28118	0.00599328	0.0355224	UP	0.457464	0.226412	0.722221	一	1.5021	6.51773e-06	4.57448e-05	UP	1.04463	0.00160069	0.00836988	UP
ENSMUSG00000001493	Meox1	0.149684	0.325644	1.58837	2	5	26	0.10168	0.0596558	1.16869	4	2	48	1.12138	0.461168	1	一	3.40756	0.000206996	0.00161563	UP	2.28617	0.00285251	0.0190504	UP	-0.769307	0.692096	0.991321	一	3.52278	6.37385e-08	6.05183e-07	UP	4.29208	1.13881e-08	1.67071e-07	UP
ENSMUSG00000079042	Apela	0	0	1.22622	0	0	33	0	0.108856	3.45054	0	6	233	一	一	一	一	Inf	1.24618e-08	2.01449e-07	UP	Inf	7.04361e-09	1.50761e-07	UP	Inf	0.0336166	0.258345	一	Inf	4.73689e-39	3.57566e-37	UP	4.98633	6.47439e-29	5.58997e-27	UP
ENSMUSG00000031538	Plat	0.131764	0.172007	6.2919	2	3	117	0.134272	0.131285	3.85788	6	5	180	0.384514	1	1	一	5.57747	3.15765e-19	1.39043e-17	UP	5.19295	4.93894e-20	3.2358e-18	UP	-0.0324546	1	1	一	4.84458	3.30398e-26	1.33866e-24	UP	4.87703	8.69512e-25	5.41047e-23	UP
ENSMUSG00000029661	Col1a2	0.442392	0.26855	1.77179	43	30	211	0.957423	0.721616	3.52069	274	176	1052	-0.720136	0.0900806	0.599074	一	2.00181	4.41539e-10	8.53329e-09	UP	2.72194	2.20653e-15	9.55761e-14	UP	-0.407925	0.0903499	0.462852	一	1.87863	7.09204e-15	1.36817e-13	UP	2.28656	1.90024e-20	8.65904e-19	UP
ENSMUSG00000019899	Lama2	0.0731963	0.119409	0.3659	8	15	49	0.124296	0.134907	0.374994	40	37	126	0.706065	0.430494	1	一	2.32161	3.24692e-05	0.000304687	UP	1.61554	0.00169143	0.0122156	UP	0.118188	0.846735	1	一	1.59309	5.22857e-06	3.72282e-05	UP	1.4749	2.57322e-05	0.000213587	UP
ENSMUSG00000019891	Dcbld1	0.358366	0.460304	1.58785	21	31	114	0.481067	0.421657	1.03252	83	62	186	0.361154	0.537425	1	一	2.14757	2.93546e-08	4.5088e-07	UP	1.78642	1.48635e-06	2.25066e-05	UP	-0.190167	0.567827	0.93883	一	1.10186	0.000312457	0.00160753	UP	1.29202	3.53442e-05	0.00028549	UP
ENSMUSG00000029304	Spp1	9.49909	6.67155	115.409	306	247	4555	10.3429	11.8393	129.011	981	957	12776	-0.509768	0.0398034	0.36337	一	3.60282	2.45027e-50	5.30483e-48	UP	4.11259	5.9519e-61	4.02944e-58	UP	0.194939	0.406498	0.881886	一	3.64078	7.18289e-55	1.07993e-52	UP	3.44584	2.7934e-50	7.63742e-48	UP
ENSMUSG00000035775	Krt20	0	0.0753325	3.46096	0	1	49	0	0.0689741	1.01343	0	2	36	一	一	一	一	Inf	1.07531e-10	2.24777e-09	UP	5.52176	3.93459e-10	9.83862e-09	UP	Inf	0.502488	0.90232	一	Inf	7.42892e-10	8.92058e-09	UP	3.87705	2.39989e-06	2.43293e-05	UP
ENSMUSG00000035778	Ggta1	0.289891	0.72305	2.27136	15	43	144	0.51197	0.73937	3.30669	78	96	526	1.31859	0.00432459	0.0712908	一	2.96998	1.67142e-13	4.64776e-12	UP	1.65139	1.69911e-06	2.53742e-05	UP	0.530236	0.0968033	0.479701	一	2.69126	9.26471e-23	3.05333e-21	UP	2.16102	6.84734e-16	2.18691e-14	UP
ENSMUSG00000056671	Prelid2	0.921257	2.40505	14.4757	4	12	77	3.67677	3.8553	16.1839	47	42	216	1.38439	0.13207	0.724395	一	3.97389	1.5666e-11	3.60635e-10	UP	2.5895	5.22052e-08	1.0066e-06	UP	0.068404	1	1	一	2.13805	8.0374e-12	1.18972e-10	UP	2.06965	1.07193e-10	2.00445e-09	UP
ENSMUSG00000059149	Mfsd4	0.131455	0.14869	0.622284	10	13	58	0.0133923	0.0104771	0.192422	3	2	45	0.17773	1	1	一	2.243	9.36946e-06	9.76464e-05	UP	2.06527	4.42859e-05	0.0004939	UP	-0.354157	1	1	一	3.8448	1.13881e-08	1.18996e-07	UP	4.19896	2.97612e-08	4.08086e-07	UP
ENSMUSG00000056888	Glipr1	1.25428	1.33939	3.95529	22	27	85	0.755178	0.477146	9.95902	39	21	537	0.0947126	1	1	一	1.65692	4.88043e-05	0.00044135	UP	1.56221	0.000152401	0.00149932	UP	-0.662387	0.168917	0.622827	一	3.72112	3.43985e-35	2.20344e-33	UP	4.3835	6.12527e-40	1.01404e-37	UP
ENSMUSG00000020176	Grb10	0.610976	0.531602	2.23726	37	37	166	0.42062	0.690972	3.35177	75	105	624	-0.200771	0.766176	1	一	1.87254	3.51303e-08	5.34181e-07	UP	2.07331	1.49594e-09	3.46569e-08	UP	0.71611	0.0202608	0.189065	一	2.99433	7.64251e-28	3.34213e-26	UP	2.27823	3.86377e-18	1.47092e-16	UP
ENSMUSG00000028364	Tnc	0.126202	0.274494	2.50623	6	15	146	0.357161	0.318503	2.46294	50	38	360	1.12104	0.211789	0.908099	一	4.31171	3.17068e-19	1.3928e-17	UP	3.19067	1.65002e-15	7.25002e-14	UP	-0.165267	0.720802	1	一	2.78573	7.86305e-21	2.28506e-19	UP	2.951	1.35418e-21	6.75032e-20	UP
ENSMUSG00000021493	Pdlim7	0.528661	0.528131	1.64602	27	31	103	0.698251	0.897346	3.10815	105	115	488	-0.0014474	1	1	一	1.63857	1.81436e-05	0.00017884	UP	1.64001	1.8129e-05	0.000222701	UP	0.361919	0.227724	0.722221	一	2.15424	8.42894e-16	1.74249e-14	UP	1.79232	1.12988e-11	2.38185e-10	UP
ENSMUSG00000038094	Atp13a4	0	0	0.144151	0	0	12	0	0.00586502	0.119687	0	1	25	一	一	一	一	Inf	0.00126829	0.00790175	UP	Inf	0.00126829	0.00954039	UP	一	一	一	一	Inf	4.1078e-07	3.49038e-06	UP	4.35099	4.99871e-05	0.000387797	UP
ENSMUSG00000048612	Myof	0.486044	0.644429	3.28701	21	32	174	0.904009	0.885499	4.15598	115	96	552	0.406932	0.464237	1	一	2.75761	6.71315e-14	1.93479e-12	UP	2.35068	1.45193e-11	4.32244e-10	UP	-0.0298473	0.885197	1	一	2.20078	5.52983e-17	1.24658e-15	UP	2.23063	6.40466e-17	2.21402e-15	UP
ENSMUSG00000029752	Asns	1.11147	0.425511	6.27748	25	11	173	0.181201	0.194887	7.76597	12	11	537	-1.3852	0.0195301	0.225512	一	2.49772	1.92601e-12	4.85803e-11	UP	3.88292	9.85646e-21	6.62376e-19	UP	0.105049	1	1	一	5.4215	2.81989e-50	3.44291e-48	UP	5.31645	2.71824e-47	6.81258e-45	UP
ENSMUSG00000025612	Bach1	8.28554	12.7564	26.0368	347	614	1336	5.06046	9.1542	18.5325	624	962	2386	0.622558	0.00523761	0.0833816	一	1.65189	3.07486e-12	7.60808e-11	UP	1.02933	3.17091e-05	0.000368518	UP	0.855164	0.000121657	0.00360902	一	1.87272	4.14392e-16	8.81709e-15	UP	1.01755	9.34429e-06	8.48279e-05	UP
ENSMUSG00000027506	Tpd52	1.3121	1.51134	3.65133	105	139	358	0.933712	1.28484	3.48362	220	258	857	0.203954	0.46257	1	一	1.47655	6.89401e-08	9.92947e-07	UP	1.2726	5.00385e-06	6.74524e-05	UP	0.460543	0.0709281	0.400013	一	1.89954	1.11443e-14	2.12736e-13	UP	1.43899	3.06297e-09	4.75657e-08	UP
ENSMUSG00000026360	Rgs2	0.995367	1.97961	20.2524	28	64	698	1.0625	2.11091	15.3799	88	149	1330	0.991918	0.0102955	0.139853	一	4.34672	6.79655e-44	1.12198e-41	UP	3.3548	1.14003e-32	1.7222e-30	UP	0.990405	0.000591345	0.0135754	一	3.85552	1.82136e-47	2.03278e-45	UP	2.86511	2.36091e-30	2.20739e-28	UP
ENSMUSG00000063873	Slc24a3	0.0313299	0.0544949	3.01612	1	2	118	0.117002	0.187202	1.97629	11	15	194	0.798578	1	1	一	6.58901	1.89672e-21	9.4245e-20	UP	5.79043	3.56074e-21	2.4654e-19	UP	0.678059	0.356672	0.845295	一	4.07819	4.06715e-24	1.45078e-22	UP	3.40013	8.19367e-19	3.30771e-17	UP
ENSMUSG00000104063	Pcdhgb7	0.141521	0.0615712	0.866388	4	2	30	0.0721074	0.0564027	0.299252	6	4	26	-1.20069	0.692096	1	一	2.61399	0.000313333	0.00234497	UP	3.81469	3.61809e-06	5.0562e-05	UP	-0.354383	0.759851	1	一	2.05314	0.00418133	0.0161947	UP	2.40753	0.00182283	0.0093819	UP
ENSMUSG00000027715	Ccna2	0.13288	0.161868	0.86763	5	7	40	0.270782	0.211824	1.52148	30	20	176	0.284693	0.780907	1	一	2.70696	1.76491e-05	0.000174723	UP	2.42226	5.64529e-05	0.000613133	UP	-0.354268	0.527753	0.915397	一	2.49027	3.14517e-13	5.35238e-12	UP	2.84454	1.74685e-14	4.86448e-13	UP
ENSMUSG00000027712	Anxa5	27.2697	33.8416	71.9032	373	532	1205	26.5438	31.0586	72.1299	1069	1066	3033	0.311502	0.158022	0.796679	一	1.39876	3.86421e-09	6.7442e-08	UP	1.08726	1.09781e-05	0.000140426	UP	0.226619	0.325857	0.816712	一	1.44223	2.1727e-10	2.77959e-09	UP	1.21561	7.83663e-08	1.02029e-06	UP
ENSMUSG00000046818	Ddit4l	0.20416	0.22208	3.08297	4	5	74	0.450754	0.427197	2.64008	26	21	159	0.121382	1	1	一	3.91655	5.33141e-11	1.157e-09	UP	3.79517	1.04397e-11	3.14896e-10	UP	-0.0774415	1	1	一	2.55017	6.96475e-13	1.13431e-11	UP	2.62761	1.76084e-12	3.97676e-11	UP
ENSMUSG00000014329	Bicc1	0.441649	0.489074	2.57241	22	28	157	0.415904	0.56802	2.29209	61	71	351	0.147151	0.899603	1	一	2.54215	6.33427e-12	1.50582e-10	UP	2.395	2.06439e-11	6.04729e-10	UP	0.449692	0.198823	0.678402	一	2.46234	1.78804e-17	4.17026e-16	UP	2.01265	1.48261e-12	3.378e-11	UP
ENSMUSG00000010830	Kdelr3	0.471704	0.205223	3.94657	4	2	41	0.280404	0.187996	6.75199	7	4	176	-1.20069	0.692096	1	一	3.06464	3.55231e-06	3.98534e-05	UP	4.26533	7.82344e-08	1.46822e-06	UP	-0.576807	0.559728	0.934346	一	4.58973	6.8362e-25	2.58553e-23	UP	5.16654	3.09711e-25	2.0249e-23	UP
ENSMUSG00000031360	Ctps2	1.08504	1.3904	3.83223	55	81	238	1.54108	1.75325	3.86326	230	223	602	0.357742	0.287223	0.996343	一	1.82043	3.03521e-09	5.33832e-08	UP	1.46269	1.06769e-06	1.65533e-05	UP	0.186084	0.49931	0.90232	一	1.32587	1.32395e-07	1.20246e-06	UP	1.13979	5.62596e-06	5.32636e-05	UP
ENSMUSG00000028678	Kif2c	0.0268132	0.023331	0.284384	1	1	13	0.100134	0.0534045	0.305147	11	5	35	-0.200696	1	1	一	3.40682	0.00444385	0.0235752	UP	3.60752	0.00444385	0.027735	UP	-0.906903	0.319467	0.808311	一	1.60757	0.00607118	0.0222093	UP	2.51447	0.000150641	0.0010427	UP
ENSMUSG00000060227	Casc4	0.381607	0.273438	2.26268	34	28	247	0.213469	0.415981	1.16466	56	93	319	-0.480876	0.317984	1	一	2.56787	3.31145e-15	1.10297e-13	UP	3.04875	1.4405e-19	9.01744e-18	UP	0.962493	0.00364479	0.0557576	一	2.44781	1.11496e-16	2.45561e-15	UP	1.48532	8.77116e-08	1.13135e-06	UP
ENSMUSG00000030559	Rab38	0.453426	0.789083	2.86836	4	8	31	0.962587	0.271067	2.69202	25	6	73	0.799309	0.401742	1	一	2.66128	0.000200837	0.00157432	UP	1.86198	0.00381958	0.0245234	UP	-1.82827	0.00903825	0.107814	一	1.4837	0.00034774	0.001774	UP	3.31197	8.26172e-10	1.37784e-08	UP
ENSMUSG00000046997	Spsb4	0.38215	0.29556	0.935695	18	16	54	0.25958	0.287662	0.821806	36	34	119	-0.370688	0.635239	1	一	1.2919	0.00619366	0.0312276	UP	1.66259	0.000674911	0.00551731	UP	0.148196	0.758081	1	一	1.66262	2.09887e-06	1.59493e-05	UP	1.51442	2.67066e-05	0.000221166	UP
ENSMUSG00000038541	Srd5a2	1.17173	1.18937	5.10002	6	7	32	1.45904	1.63425	3.93824	22	21	62	0.0215614	1	1	一	2.12187	0.000857787	0.00561141	UP	2.10031	0.00128926	0.00966446	UP	0.163614	0.782585	1	一	1.43253	0.000896798	0.00417572	UP	1.26892	0.00547566	0.0243971	UP
ENSMUSG00000001036	Epn2	0.972373	1.22533	2.62722	58	84	192	1.31531	1.4966	3.81746	231	224	700	0.333588	0.302059	1	一	1.43395	5.39651e-06	5.88375e-05	UP	1.10037	0.000450975	0.00387013	UP	0.186279	0.500911	0.90232	一	1.53721	5.66194e-10	6.91753e-09	UP	1.35093	4.39337e-08	5.87247e-07	UP
ENSMUSG00000048126	Col6a3	0.487995	0.435219	1.56332	40	41	157	0.998596	0.811951	2.69861	241	167	680	-0.165124	0.708175	1	一	1.67968	6.4843e-07	8.1047e-06	UP	1.8448	5.60874e-08	1.07691e-06	UP	-0.298508	0.21799	0.714776	一	1.43424	8.10845e-09	8.64141e-08	UP	1.73275	5.49497e-12	1.18893e-10	UP
ENSMUSG00000021277	Traf3	0.801583	0.546456	1.612	97	76	239	0.611851	0.563151	1.5161	218	171	564	-0.552747	0.0847637	0.580754	一	1.00792	0.00062375	0.00427573	UP	1.56067	2.30097e-07	4.03254e-06	UP	-0.119657	0.613558	0.96053	一	1.30911	2.21033e-07	1.95232e-06	UP	1.42877	1.80432e-08	2.56572e-07	UP
ENSMUSG00000021187	Tc2n	0.621477	0.680944	2.12288	27	34	113	0.297066	0.550382	1.39265	38	60	186	0.131834	0.823019	1	一	1.77225	2.20435e-06	2.55665e-05	UP	1.64041	7.56587e-06	9.9137e-05	UP	0.889649	0.0203392	0.189696	一	2.22898	1.55485e-11	2.25564e-10	UP	1.33933	2.04416e-05	0.000172288	UP
ENSMUSG00000020589	Fam49a	1.47972	1.49709	5.36457	43	50	191	1.44926	1.89254	5.38431	124	138	481	0.0168394	1	1	一	1.85814	1.02776e-08	1.69148e-07	UP	1.8413	1.36253e-08	2.81739e-07	UP	0.385007	0.19425	0.671673	一	1.89344	7.10998e-13	1.15693e-11	UP	1.50844	7.21095e-09	1.07717e-07	UP
ENSMUSG00000032369	Plscr1	4.2177	6.89603	19.5198	91	171	516	3.52612	4.2483	14.6998	224	230	975	0.70931	0.0103823	0.140664	一	2.21041	2.37504e-16	8.69065e-15	UP	1.5011	1.15779e-08	2.42142e-07	UP	0.268804	0.313237	0.805663	一	2.05964	3.52055e-17	8.07641e-16	UP	1.79084	1.64069e-13	4.06679e-12	UP
ENSMUSG00000032366	Tpm1	1.37136	2.27238	6.78157	136	259	824	1.69867	2.21823	6.52409	496	552	1989	0.728601	0.00419026	0.0695615	一	2.30601	1.32773e-19	5.93269e-18	UP	1.57741	2.87384e-10	7.34697e-09	UP	0.385004	0.101098	0.492778	一	1.94137	6.56418e-17	1.47245e-15	UP	1.55637	1.27841e-11	2.68556e-10	UP
ENSMUSG00000037907	Ankrd13b	0.235607	0.219645	1.23624	14	15	90	0.445836	0.543254	1.69707	78	81	310	-0.101211	1	1	一	2.3915	4.92361e-08	7.26791e-07	UP	2.49271	1.40778e-08	2.90765e-07	UP	0.285114	0.407503	0.881886	一	1.92846	1.26872e-11	1.85684e-10	UP	1.64335	6.60658e-09	9.91812e-08	UP
ENSMUSG00000033105	Lss	4.51659	2.58586	12.5558	500	329	1703	4.66642	3.12114	9.91715	1521	867	3375	-0.80459	0.000556843	0.0137744	一	1.47505	2.39353e-10	4.77288e-09	UP	2.27964	2.50938e-21	1.75072e-19	UP	-0.580243	0.00542548	0.0750845	一	1.08761	2.10904e-06	1.60199e-05	UP	1.66785	1.21617e-13	3.05226e-12	UP
ENSMUSG00000070639	Lrrc8b	0.223136	0.215719	2.22597	9	10	110	0.252625	0.494037	1.99208	30	50	247	-0.0487693	1	1	一	3.31844	1.02006e-12	2.61903e-11	UP	3.36721	1.92345e-13	7.16063e-12	UP	0.967618	0.018981	0.180479	一	2.97921	2.8191e-19	7.4434e-18	UP	2.01159	5.49965e-11	1.06368e-09	UP
ENSMUSG00000057123	Gja5	0.187591	0.204011	0.76552	8	10	40	0.0796381	0.06541	0.633072	10	7	83	0.121054	1	1	一	2.02885	0.000612799	0.0042086	UP	1.90779	0.000610301	0.00506847	UP	-0.283948	1	1	一	2.99084	2.2948e-10	2.92755e-09	UP	3.27479	9.28042e-11	1.7554e-09	UP
ENSMUSG00000024503	Spink1	0	0.343994	138.367	0	1	429	0	0.7874	8.61251	0	5	67	一	一	一	一	Inf	7.4661e-53	1.88581e-50	UP	8.6519	1.88832e-54	8.21825e-52	UP	Inf	0.0656324	0.381415	一	Inf	2.45896e-16	5.33175e-15	UP	3.45127	2.49496e-09	3.90812e-08	UP
ENSMUSG00000096929	A330023F24Rik	0.72574	0.620772	1.83727	59	58	183	0.396888	0.455901	1.34845	95	93	337	-0.22539	0.557335	1	一	1.34004	2.40803e-05	0.000232321	UP	1.56543	9.28535e-07	1.45314e-05	UP	0.199987	0.56501	0.936821	一	1.7645	1.95904e-10	2.524e-09	UP	1.56451	1.82618e-08	2.59271e-07	UP
ENSMUSG00000021028	Mbip	2.32071	1.73082	10.012	21	18	111	1.95174	2.55441	5.57201	52	58	155	-0.423107	0.558746	1	一	2.10909	6.54555e-08	9.50019e-07	UP	2.5322	4.10316e-10	1.02322e-08	UP	0.38823	0.31946	0.808311	一	1.51344	2.72549e-06	2.02873e-05	UP	1.12521	0.000479246	0.00292954	UP
ENSMUSG00000034758	Tle6	0.431596	0.445945	1.16691	16	19	53	0.183237	0.451511	2.17616	20	42	248	0.0471832	1	1	一	1.43494	0.00337687	0.0185702	UP	1.38775	0.00372542	0.0240285	UP	1.30105	0.00366341	0.0558965	一	3.57	5.32082e-24	1.87954e-22	UP	2.26895	5.17395e-13	1.22364e-11	UP
ENSMUSG00000067586	S1pr3	0.632239	0.258863	5.85839	17	8	193	0.833654	1.09677	5.69802	66	74	471	-1.28828	0.0565323	0.4592	一	3.21196	8.98894e-18	3.60867e-16	UP	4.50024	5.22049e-25	4.84392e-23	UP	0.395738	0.245414	0.737631	一	2.77294	8.36787e-23	2.77283e-21	UP	2.3772	9.65768e-18	3.5785e-16	UP
ENSMUSG00000027469	Tpx2	0.0922021	0.0802281	0.75261	4	4	40	0.133097	0.192929	1.31228	17	21	175	-0.200691	1	1	一	3.02903	5.56613e-06	6.05055e-05	UP	3.22972	2.26763e-06	3.31336e-05	UP	0.535594	0.37983	0.856981	一	3.30153	3.91733e-18	9.50187e-17	UP	2.76593	5.23557e-14	1.36526e-12	UP
ENSMUSG00000006930	Hap1	0.251442	0.355499	1.30824	8	13	51	0.448321	0.626252	1.78912	42	50	175	0.499622	0.679314	1	一	2.37934	1.54072e-05	0.000154932	UP	1.87971	0.000158433	0.00154783	UP	0.482211	0.22999	0.725877	一	1.99665	1.04815e-09	1.23979e-08	UP	1.51443	1.98749e-06	2.0389e-05	UP
ENSMUSG00000030867	Plk1	0.0514913	0	0.672155	1	0	16	0.157326	0.348692	1.90866	9	17	114	一	一	一	一	3.70639	0.00141036	0.00865055	UP	Inf	9.96168e-05	0.00101726	UP	1.14819	0.094398	0.472987	一	3.60073	1.95151e-15	3.9272e-14	UP	2.45254	1.63424e-09	2.64247e-08	UP
ENSMUSG00000046572	Zfp518b	0.141653	0.102706	0.414294	12	10	43	0.124287	0.112906	0.291833	31	24	76	-0.463847	0.545091	1	一	1.54829	0.00377845	0.0204935	UP	2.01213	0.000302407	0.00274222	UP	-0.13856	0.81167	1	一	1.23146	0.00230502	0.00966968	UP	1.37002	0.000855913	0.00489229	UP
ENSMUSG00000103711	Tstd1	9.70492	18.4348	120.044	71	155	1076	7.42797	11.7664	72.4763	160	216	1630	0.925643	0.00123145	0.0260679	一	3.6287	1.12014e-40	1.604e-38	UP	2.70306	2.24509e-26	2.26729e-24	UP	0.663631	0.0118003	0.12912	一	3.28647	3.01649e-39	2.31544e-37	UP	2.62284	2.54407e-27	1.93703e-25	UP
ENSMUSG00000033685	Ucp2	2.02192	2.84065	11.0068	109	176	727	6.47654	7.64382	20.0391	1028	1034	3321	0.490495	0.0705265	0.522228	一	2.4446	6.90855e-21	3.31501e-19	UP	1.9541	2.11712e-14	8.39455e-13	UP	0.23907	0.298841	0.788706	一	1.62952	5.99719e-13	9.87339e-12	UP	1.39045	6.54978e-10	1.1114e-08	UP
ENSMUSG00000031934	Panx1	0.0849885	0.147903	2.94833	2	4	85	0.173212	0.304863	2.83396	12	18	205	0.799309	0.692096	1	一	5.11648	3.85913e-15	1.27836e-13	UP	4.31718	3.56878e-14	1.39091e-12	UP	0.81562	0.232679	0.728917	一	4.03221	9.76123e-25	3.61662e-23	UP	3.21659	1.59769e-18	6.22685e-17	UP
ENSMUSG00000026979	Psd4	0.201621	0.37593	1.16761	21	45	149	0.433696	0.520372	1.29923	133	136	416	0.898821	0.0509644	0.429972	一	2.53384	1.75205e-11	4.00286e-10	UP	1.63502	1.45963e-06	2.21784e-05	UP	0.262861	0.381215	0.856981	一	1.58291	2.38906e-09	2.75074e-08	UP	1.32005	5.84013e-07	6.57015e-06	UP
ENSMUSG00000042029	Ncapg2	0.303019	0.351549	1.54575	12	16	75	0.394508	0.52329	1.19926	46	52	146	0.214315	0.860052	1	一	2.35083	6.39033e-07	8.00375e-06	UP	2.13651	2.31194e-06	3.3727e-05	UP	0.407553	0.323977	0.814441	一	1.60402	1.45963e-06	1.14062e-05	UP	1.19646	0.000261446	0.0017044	UP
ENSMUSG00000106121	Gm42679	0.0574095	0	1.26461	1	0	27	0.0389878	0.0686062	1.90403	2	3	102	一	一	一	一	4.46125	2.95077e-05	0.000278334	UP	Inf	2.27396e-07	3.98904e-06	UP	0.815316	1	1	一	5.60989	5.03433e-19	1.30092e-17	UP	4.79457	3.19276e-16	1.03621e-14	UP
ENSMUSG00000002076	Hsf2bp	0.373711	0.203231	1.44877	8	5	38	0.222109	0.31646	1.01806	14	17	67	-0.8788	0.593113	1	一	1.95483	0.00125538	0.00785901	UP	2.83363	1.76491e-05	0.000217831	UP	0.510752	0.504731	0.903669	一	2.19648	1.7096e-06	1.3193e-05	UP	1.68573	0.000152688	0.00105565	UP
ENSMUSG00000001520	Nrip2	0.0975559	0.0848867	0.816213	4	4	41	0.0165714	0.0874812	1.11078	2	9	140	-0.200691	1	1	一	3.06464	3.55231e-06	3.98534e-05	UP	3.26533	1.44805e-06	2.20208e-05	UP	2.40028	0.0443061	0.300501	一	6.06674	9.58067e-25	3.56042e-23	UP	3.66646	1.57739e-16	5.2809e-15	UP
ENSMUSG00000066894	Vsig10	0.197961	0.234887	1.17513	11	15	80	0.201711	0.322751	1.25282	33	45	214	0.24675	0.854227	1	一	2.56953	5.22052e-08	7.67505e-07	UP	2.32278	2.36033e-07	4.11684e-06	UP	0.678131	0.101375	0.493459	一	2.63482	2.16964e-15	4.32787e-14	UP	1.95669	6.55137e-10	1.1114e-08	UP
ENSMUSG00000054942	Fam73a	0.202913	0.211862	1.01024	20	24	122	0.210191	0.26281	0.785458	61	65	238	0.0622576	1	1	一	2.31576	2.22682e-09	3.99772e-08	UP	2.2535	4.77431e-09	1.04265e-07	UP	0.322316	0.364488	0.85269	一	1.90183	2.35407e-10	3.00107e-09	UP	1.57952	1.46401e-07	1.81692e-06	UP
ENSMUSG00000041361	Myzap	0.443032	0.408159	1.21241	17	18	57	0.185876	0.425814	0.983368	21	41	116	-0.118277	1	1	一	1.4524	0.00182998	0.0108616	UP	1.57068	0.00106592	0.00823496	UP	1.19588	0.00749061	0.0939643	一	2.40339	6.13964e-10	7.47106e-09	UP	1.20751	0.000746897	0.0043309	UP
ENSMUSG00000053398	Phgdh	0.0581701	0.10118	1.23392	1	2	26	0.256723	0.208546	1.83469	13	9	97	0.798578	1	1	一	4.40682	4.99871e-05	0.000450255	UP	3.60825	2.95077e-05	0.000345087	UP	-0.299848	0.840383	1	一	2.83725	4.85494e-11	6.68086e-10	UP	3.1371	4.27624e-11	8.33312e-10	UP
ENSMUSG00000022816	Fstl1	0.706842	0.591381	2.08579	26	25	94	1.01568	0.931756	2.42312	110	86	274	-0.2573	0.617782	1	一	1.56114	7.38468e-05	0.000641959	UP	1.81844	6.59642e-06	8.74372e-05	UP	-0.124425	0.683897	0.991321	一	1.25442	9.21634e-06	6.32454e-05	UP	1.37884	1.29712e-06	1.3696e-05	UP
ENSMUSG00000033721	Vav3	0.235649	0.20503	0.976425	13	13	66	0.178534	0.20949	0.807796	29	29	137	-0.200804	0.854227	1	一	2.05087	1.77497e-05	0.000175433	UP	2.25167	3.29063e-06	4.64833e-05	UP	0.230682	0.729274	1	一	2.1778	9.4444e-10	1.12296e-08	UP	1.94711	4.69223e-08	6.25342e-07	UP
ENSMUSG00000032440	Tgfbr2	6.86563	13.0695	50.4897	197	431	1775	6.32076	11.6806	68.1449	534	841	6011	0.928744	9.38606e-05	0.00306389	一	2.87852	6.27842e-32	6.07337e-30	UP	1.94978	2.61844e-16	1.23996e-14	UP	0.885939	8.30291e-05	0.00258998	一	3.43043	1.05726e-47	1.19464e-45	UP	2.5445	2.14859e-29	1.92892e-27	UP
ENSMUSG00000027006	Dnajc10	8.44618	8.67837	26.4689	293	346	1125	6.89253	6.57116	22.9081	704	572	2443	0.0391252	0.846614	1	一	1.64793	5.94377e-12	1.41855e-10	UP	1.6088	4.26331e-11	1.19158e-09	UP	-0.0688864	0.709534	1	一	1.73275	4.32451e-14	7.90669e-13	UP	1.80164	3.57636e-15	1.06144e-13	UP
ENSMUSG00000039774	Galnt12	0.0505398	0	0.824656	1	0	20	0.137258	0.120793	1.05173	8	6	64	一	一	一	一	4.0283	0.000700954	0.00471085	UP	Inf	8.35118e-06	0.000108417	UP	-0.184345	1	1	一	2.93781	1.88715e-08	1.91794e-07	UP	3.12215	1.92711e-08	2.72103e-07	UP
ENSMUSG00000055114	Anxa13	0.728951	0.634284	8.47894	4	4	57	0.680913	0.36315	4.80213	11	5	81	-0.200691	1	1	一	3.53999	7.02447e-09	1.18175e-07	UP	3.74068	1.89442e-09	4.32961e-08	UP	-0.906903	0.319467	0.808311	一	2.81813	1.36969e-09	1.6055e-08	UP	3.72504	1.38332e-11	2.89583e-10	UP
ENSMUSG00000025956	Mettl21a	1.51992	1.60999	4.3419	46	56	161	1.13344	1.13243	3.34268	101	86	311	0.0830525	0.871359	1	一	1.51433	4.58594e-06	5.04232e-05	UP	1.43128	1.44856e-05	0.000182106	UP	-0.00127866	1	1	一	1.5603	1.98134e-08	2.00359e-07	UP	1.56158	3.20353e-08	4.36945e-07	UP
ENSMUSG00000029659	Medag	0	0.0448786	0.589392	0	2	28	0.0262751	0.0205557	0.360742	3	2	43	Inf	0.502488	1	一	Inf	2.27396e-07	3.05423e-06	UP	3.71513	1.03095e-05	0.000132244	UP	-0.354157	1	1	一	3.7792	2.97612e-08	2.93769e-07	UP	4.13336	7.82344e-08	1.01931e-06	UP
ENSMUSG00000032135	Mcam	0.9404	1.55463	3.76089	30	57	147	1.70341	2.39849	5.67953	160	192	557	0.725226	0.057001	0.461906	一	1.99973	1.80967e-08	2.8743e-07	UP	1.2745	0.000152308	0.00149922	UP	0.493704	0.0678571	0.389964	一	1.73735	1.30891e-11	1.91413e-10	UP	1.24364	9.74719e-07	1.05008e-05	UP
ENSMUSG00000024770	Lipn	0	0	1.10806	0	0	18	0	0.0901717	2.37986	0	3	97	一	一	一	一	Inf	5.32834e-05	0.000478052	UP	Inf	2.86152e-05	0.000336804	UP	Inf	0.253731	0.737631	一	Inf	5.85329e-22	1.83909e-20	UP	4.72206	2.22605e-15	6.7285e-14	UP
ENSMUSG00000005447	Pafah1b3	0.603723	0.727322	2.12257	13	18	56	0.583569	0.462678	2.31124	37	25	153	0.268706	0.739035	1	一	1.81386	0.000294925	0.00222737	UP	1.54515	0.00139798	0.0103456	UP	-0.334895	0.501832	0.90232	一	1.98569	5.85353e-09	6.36506e-08	UP	2.32058	1.1467e-10	2.13541e-09	UP
ENSMUSG00000003849	Nqo1	3.32878	3.92413	53.9001	31	42	615	9.95639	16.3043	66.4017	273	381	1901	0.237381	0.613926	1	一	4.01722	1.12055e-38	1.44528e-36	UP	3.77984	1.24241e-36	2.44193e-34	UP	0.711562	0.00322566	0.0504893	一	2.73753	4.21515e-30	2.16616e-28	UP	2.02596	3.79235e-18	1.44679e-16	UP
ENSMUSG00000018068	Ints2	0.695371	0.574789	1.70266	60	57	180	0.362132	0.369494	0.870862	92	80	231	-0.27475	0.463102	1	一	1.29194	4.92882e-05	0.000445283	UP	1.56669	1.07548e-06	1.66599e-05	UP	0.0290347	1	1	一	1.26593	1.57541e-05	0.000103279	UP	1.23689	2.46369e-05	0.000205345	UP
ENSMUSG00000048583	Igf2	0.0380361	0.0661818	0.682918	3	6	66	0.0602805	0.141466	6.03743	14	28	1464	0.799065	0.517394	1	一	4.16627	4.19993e-11	9.18028e-10	UP	3.36721	1.11003e-09	2.62813e-08	UP	1.23069	0.0251301	0.219351	一	6.6461	2.89607e-84	1.01318e-81	UP	5.4154	1.88745e-69	8.51475e-67	UP
ENSMUSG00000029446	Psph	1.21988	1.03884	3.74961	47	46	177	0.449576	0.682686	2.33026	51	66	276	-0.231764	0.607728	1	一	1.62	5.61421e-07	7.08536e-06	UP	1.85177	2.59832e-08	5.18501e-07	UP	0.602657	0.0921055	0.46845	一	2.37385	5.32319e-15	1.03351e-13	UP	1.77119	1.51992e-09	2.46423e-08	UP
ENSMUSG00000036872	Abcc12	0.0188489	0.0491866	1.35325	1	3	88	0.0319956	0.0976087	1.37898	5	13	225	1.38378	0.628704	1	一	6.1658	1.07459e-16	4.0377e-15	UP	4.78201	1.65395e-15	7.25002e-14	UP	1.60914	0.0760833	0.415348	一	5.42958	2.82284e-32	1.61488e-30	UP	3.82045	6.28123e-23	3.39356e-21	UP
ENSMUSG00000028312	Smc2	0.777693	1.01502	2.42567	28	42	107	0.660344	0.730556	1.66244	70	66	184	0.384236	0.406621	1	一	1.64111	1.44345e-05	0.000145837	UP	1.25687	0.000696347	0.00567731	UP	0.145778	0.741168	1	一	1.33202	1.44849e-05	9.60007e-05	UP	1.18624	0.000129274	0.000909453	UP
ENSMUSG00000027699	Ect2	0.196248	0.19922	1.09453	12	14	82	0.161078	0.215076	1.048	29	33	197	0.0216832	1	1	一	2.47956	8.90927e-08	1.26384e-06	UP	2.45788	5.62395e-08	1.0787e-06	UP	0.41709	0.437752	0.90232	一	2.70181	1.59234e-15	3.24751e-14	UP	2.28472	5.76549e-12	1.24448e-10	UP
ENSMUSG00000027695	Pld1	0.773291	0.453971	1.55887	83	56	205	0.623371	0.634917	1.40926	197	171	465	-0.768412	0.0223631	0.247967	一	1.01142	0.000921853	0.005964	UP	1.77983	1.66499e-08	3.41575e-07	UP	0.0264774	1	1	一	1.17678	5.47903e-06	3.8905e-05	UP	1.1503	9.49914e-06	8.59208e-05	UP
ENSMUSG00000033031	C330027C09Rik	0.217821	0.218674	0.834184	13	15	61	0.12519	0.19364	0.604973	22	29	111	0.00563946	1	1	一	1.93722	8.549e-05	0.000734052	UP	1.93159	6.36389e-05	0.000681861	UP	0.629259	0.210671	0.702985	一	2.27275	5.02309e-09	5.51146e-08	UP	1.64349	9.20702e-06	8.36981e-05	UP
ENSMUSG00000043421	Hilpda	1.22021	0.796284	3.98366	12	9	48	0.828851	0.648356	4.46537	24	16	135	-0.61577	0.407173	1	一	1.70697	0.000793692	0.00525679	UP	2.32274	2.23745e-05	0.000269245	UP	-0.354326	0.558746	0.934346	一	2.4296	4.90577e-11	6.74062e-10	UP	2.78392	3.10626e-12	6.83566e-11	UP
ENSMUSG00000022892	App	19.2458	26.5335	87.3742	361	572	2008	30.1117	32.8467	78.2996	1663	1546	4515	0.463268	0.0374776	0.349631	一	2.18266	1.30316e-20	6.15564e-19	UP	1.71939	3.41478e-13	1.23357e-11	UP	0.125425	0.603983	0.96053	一	1.37868	9.85796e-10	1.16983e-08	UP	1.25326	2.25461e-08	3.15872e-07	UP
ENSMUSG00000030278	Cidec	0.408496	0.621997	3.50066	8	14	84	0.1214	0.345916	3.70389	7	17	223	0.606585	0.545091	1	一	3.09923	3.09938e-10	6.10674e-09	UP	2.49265	2.96328e-08	5.8812e-07	UP	1.51066	0.0310526	0.249929	一	4.9312	2.75347e-30	1.4394e-28	UP	3.42055	1.12393e-20	5.18703e-19	UP
ENSMUSG00000034593	Myo5a	0.0486818	0.0705875	0.297974	6	10	45	0.137773	0.0646653	0.287659	50	20	109	0.536031	0.620334	1	一	2.61373	2.54877e-05	0.000244214	UP	2.0777	0.000148835	0.00146819	UP	-1.09123	0.0117205	0.128566	一	1.06206	0.00248741	0.0102773	UP	2.1533	5.80491e-08	7.67396e-07	UP
ENSMUSG00000025648	Pfkfb4	0.0966526	0.100911	0.773069	5	6	49	0.229785	0.177184	0.754554	35	23	120	0.062197	1	1	一	2.99972	1.79919e-06	2.11371e-05	UP	2.93752	7.85153e-07	1.24474e-05	UP	-0.375036	0.418763	0.893146	一	1.71534	1.31889e-06	1.03957e-05	UP	2.09038	2.90318e-08	3.99908e-07	UP
ENSMUSG00000026355	Mcm6	1.20428	1.52184	4.02523	42	61	172	1.01278	1.05127	2.81677	104	92	302	0.337649	0.375619	1	一	1.74091	1.0381e-07	1.46234e-06	UP	1.40326	1.83816e-05	0.000225653	UP	0.0538082	0.918944	1	一	1.47572	1.17177e-07	1.07498e-06	UP	1.42191	3.81402e-07	4.44026e-06	UP
ENSMUSG00000002799	Jag2	0	0	0.402904	0	0	12	0.0698552	0.0491785	0.267611	5	3	20	一	一	一	一	Inf	0.00126829	0.00790175	UP	Inf	0.00126829	0.00954039	UP	-0.506341	0.731885	1	一	1.9377	0.0101133	0.0342354	UP	2.44404	0.00664724	0.0287856	UP
ENSMUSG00000015709	Arnt2	0.027861	0.0242428	2.97767	1	1	131	0.0189209	0.122081	1.75747	2	11	194	-0.200696	1	1	一	6.73979	3.91259e-22	1.99312e-20	UP	6.94049	3.35538e-24	2.9487e-22	UP	2.68979	0.0160841	0.161788	一	6.53738	9.12686e-32	5.14043e-30	UP	3.84759	1.82013e-21	8.87684e-20	UP
ENSMUSG00000079018	Ly6c1	0.101274	0.308449	3.59597	2	7	87	0.1892	0.141268	1.79558	11	7	109	1.60677	0.189409	0.863997	一	5.15005	1.65874e-15	5.65964e-14	UP	3.54328	1.79222e-12	5.94554e-11	UP	-0.421476	0.82237	1	一	3.24646	1.38095e-13	2.43433e-12	UP	3.66794	2.15059e-14	5.94293e-13	UP
ENSMUSG00000051439	Cd14	1.48514	2.21525	33.2479	14	24	384	3.45882	4.26991	40.2705	96	101	1167	0.576873	0.297807	1	一	4.4846	8.8532e-35	9.69906e-33	UP	3.90772	7.2096e-32	1.03767e-29	UP	0.303927	0.338535	0.831552	一	3.54137	5.39215e-41	4.3792e-39	UP	3.23744	1.56038e-35	2.10127e-33	UP
ENSMUSG00000054453	Sytl5	0.144935	0	3.66741	2	0	62	1.45227	0.722068	3.63055	59	25	154	一	0.502488	1	一	4.66128	2.58535e-11	5.77607e-10	UP	Inf	4.49613e-15	1.90243e-13	UP	-1.0081	0.0111375	0.12411	一	1.32188	4.26556e-05	0.000260925	UP	2.32998	1.1467e-10	2.13541e-09	UP
ENSMUSG00000027246	Ell3	0.564228	0.981908	2.76318	11	22	66	0.766561	0.797253	2.2526	44	39	135	0.799308	0.195974	0.872652	一	2.29198	4.13172e-06	4.58167e-05	UP	1.49267	0.000658114	0.00541146	UP	0.0566374	1	1	一	1.55512	4.42914e-06	3.19995e-05	UP	1.49848	1.68899e-05	0.000145202	UP
ENSMUSG00000042845	Wfdc12	0.430316	2.05947	8.25437	2	11	47	0	0.428752	5.80956	0	5	83	2.25881	0.0443061	0.38932	一	4.26169	1.8396e-08	2.9142e-07	UP	2.00288	0.000153408	0.00150679	UP	Inf	0.0656324	0.381415	一	Inf	1.57453e-19	4.23725e-18	UP	3.76021	6.31736e-12	1.3571e-10	UP
ENSMUSG00000042842	Serpinb6b	0.510664	0.565546	4.81229	11	14	127	0.504567	0.592058	5.39138	32	32	357	0.14727	1	1	一	3.23628	7.90166e-14	2.27373e-12	UP	3.08901	1.11746e-13	4.20289e-12	UP	0.230694	0.744627	1	一	3.41754	6.25402e-27	2.60947e-25	UP	3.18684	8.77657e-24	5.07606e-22	UP
ENSMUSG00000042331	Specc1	0.0388347	0.118253	0.316939	6	21	60	0.0813287	0.167649	0.402103	37	65	191	1.60645	0.0276789	0.287729	一	3.02879	9.45399e-08	1.33902e-06	UP	1.42233	0.00192057	0.0135702	UP	1.0436	0.00482304	0.0685848	一	2.30573	3.04384e-12	4.68473e-11	UP	1.26212	4.40735e-05	0.000347903	UP
ENSMUSG00000078247	Airn	0.244669	0.182468	1.11262	7	6	39	0.213681	0.292528	1.00055	18	21	88	-0.423188	1	1	一	2.18506	0.00041851	0.00300712	UP	2.60825	3.27027e-05	0.00037762	UP	0.453114	0.471159	0.90232	一	2.22726	6.87003e-08	6.48907e-07	UP	1.77415	1.33242e-05	0.000116943	UP
ENSMUSG00000020439	Smtn	0.642744	0.737194	2.52759	22	29	106	1.82576	1.80466	4.19105	184	155	441	0.1978	0.803068	1	一	1.97545	4.60087e-07	5.88538e-06	UP	1.77765	3.53068e-06	4.9606e-05	UP	-0.0167678	0.920853	1	一	1.19881	4.7391e-06	3.40362e-05	UP	1.21558	3.51089e-06	3.45441e-05	UP
ENSMUSG00000038331	Satb2	0.0792906	0.147837	0.453013	7	15	49	0.0884844	0.130913	0.309514	23	29	84	0.898789	0.311691	1	一	2.51433	1.34762e-05	0.000136992	UP	1.61554	0.00169143	0.0122156	UP	0.565116	0.265924	0.754315	一	1.80651	1.02458e-05	6.9575e-05	UP	1.24139	0.00174499	0.00903278	UP
ENSMUSG00000028645	Slc2a1	1.53315	1.72308	3.80614	48	62	146	1.50789	2.32941	5.33007	139	183	513	0.168491	0.644287	1	一	1.31183	9.74358e-05	0.000825707	UP	1.14334	0.000638054	0.00527022	UP	0.627433	0.0213646	0.19634	一	1.82162	2.2436e-12	3.48851e-11	UP	1.19419	3.18925e-06	3.16557e-05	UP
ENSMUSG00000073102	Drc1	0.393964	0.685603	5.4664	7	14	119	0.363187	0.493455	3.49679	19	22	191	0.799308	0.407173	1	一	3.79445	1.31704e-15	4.51919e-14	UP	2.99514	9.35527e-13	3.22651e-11	UP	0.442207	0.483743	0.90232	一	3.26725	7.24064e-19	1.84743e-17	UP	2.82504	3.96373e-15	1.17255e-13	UP
ENSMUSG00000074738	B930041F14Rik	0.155839	0.406802	4.45218	2	6	70	0.185276	0.27949	5.19648	7	9	205	1.38427	0.298737	1	一	4.83639	1.09658e-12	2.80484e-11	UP	3.45212	2.22191e-10	5.74459e-09	UP	0.593118	0.472	0.90232	一	4.80978	2.53126e-28	1.14835e-26	UP	4.21666	6.98327e-24	4.05187e-22	UP
ENSMUSG00000029254	Stap1	0.13085	0.276499	1.83085	7	17	120	0.412679	0.424633	0.960753	65	57	158	1.07936	0.175453	0.833698	一	3.80652	9.32993e-16	3.23806e-14	UP	2.72717	1.68044e-11	4.96231e-10	UP	0.041196	1	1	一	1.21914	0.000140106	0.000780409	UP	1.17795	0.000279386	0.00181154	UP
ENSMUSG00000003051	Elf3	0.14452	0.209571	1.02221	3	5	26	0.0654373	0.211156	1.19085	4	11	76	0.536176	0.731885	1	一	2.82235	0.000672116	0.00453211	UP	2.28617	0.00285251	0.0190504	UP	1.69012	0.0884894	0.457343	一	4.18574	6.11198e-13	1.00442e-11	UP	2.49561	2.00478e-07	2.43284e-06	UP
ENSMUSG00000037010	Apln	0	0.13825	3.41459	0	3	79	0.0179896	0.021104	1.49871	1	1	87	Inf	0.253731	0.958803	一	Inf	2.50387e-16	9.12533e-15	UP	4.62636	6.70597e-14	2.55372e-12	UP	0.230354	1	1	一	6.38041	1.27618e-18	3.20224e-17	UP	6.15006	1.64914e-16	5.51087e-15	UP
ENSMUSG00000023393	Slc17a9	1.42599	1.65433	6.30434	36	48	195	1.30497	1.75223	8.64588	97	111	671	0.214285	0.647602	1	一	2.14438	1.0936e-10	2.28337e-09	UP	1.9301	2.78629e-09	6.23385e-08	UP	0.425174	0.175093	0.638758	一	2.728	7.95151e-25	2.98872e-23	UP	2.30282	9.44582e-19	3.78533e-17	UP
ENSMUSG00000039396	Neil3	0	0	0.19538	0	0	9	0.0812978	0.0529956	0.328762	9	5	38	一	一	一	一	Inf	0.00894141	0.0427692	UP	Inf	0.00894141	0.0494673	UP	-0.617342	0.593113	0.95562	一	2.01575	0.000612799	0.00298291	UP	2.6331	4.17025e-05	0.00033107	UP
ENSMUSG00000028059	Arhgef2	0.278156	0.438666	1.74526	32	58	246	0.57273	0.561182	1.71348	194	162	606	0.657228	0.0765952	0.543543	一	2.64948	8.49771e-16	2.97191e-14	UP	1.99225	9.57679e-11	2.58192e-09	UP	-0.0293866	0.898723	1	一	1.581	3.53669e-10	4.43415e-09	UP	1.61039	2.05304e-10	3.70472e-09	UP
ENSMUSG00000026604	Ptpn14	0.207153	0.21943	0.558693	23	28	76	0.208015	0.25485	0.934622	68	71	319	0.0830584	1	1	一	1.43136	0.000563342	0.00391626	UP	1.3483	0.00139656	0.0103393	UP	0.292956	0.434629	0.90232	一	2.16769	6.44066e-14	1.16123e-12	UP	1.87474	6.42477e-11	1.23862e-09	UP
ENSMUSG00000026605	Cenpf	0.0186133	0.0242982	0.296273	2	3	39	0.0379352	0.0630553	0.393592	12	17	130	0.384514	1	1	一	3.99252	5.49458e-07	6.9392e-06	UP	3.608	9.43926e-07	1.4747e-05	UP	0.73308	0.297676	0.788706	一	3.37509	7.72326e-16	1.60207e-14	UP	2.64201	3.06093e-11	6.05641e-10	UP
ENSMUSG00000042961	Egflam	0.0626635	0.0272628	2.87715	4	2	225	0.0425674	0.043705	0.234435	8	7	46	-1.20069	0.692096	1	一	5.52087	9.43921e-30	8.21347e-28	UP	6.72157	5.89493e-35	1.01654e-32	UP	0.0380477	1	1	一	2.46137	1.34762e-05	8.98017e-05	UP	2.42332	4.27605e-05	0.000338427	UP
ENSMUSG00000034255	Arhgap27	0.139917	0.243492	1.06935	11	22	103	0.406104	0.522137	2.1806	94	103	527	0.799308	0.195974	0.872652	一	2.93409	6.73707e-11	1.44823e-09	UP	2.13478	7.62103e-08	1.43465e-06	UP	0.36258	0.246343	0.737631	一	2.42481	1.7433e-19	4.6845e-18	UP	2.06223	8.58655e-15	2.44391e-13	UP
ENSMUSG00000036834	Plch1	0.0137105	0	0.173465	2	0	31	0.00232895	0.0109286	0.102587	1	4	46	一	0.502488	1	一	3.66128	1.73427e-05	0.000172441	UP	Inf	2.21221e-08	4.46817e-07	UP	2.23035	0.381173	0.856981	一	5.46103	1.07531e-10	1.43102e-09	UP	3.23067	5.91305e-07	6.63976e-06	UP
ENSMUSG00000078945	Naip2	1.4859	2.6127	8.28731	48	97	328	2.33408	3.84908	12.9599	222	312	1287	0.814205	0.0144488	0.17947	一	2.47956	1.64963e-16	6.12249e-15	UP	1.66536	4.803e-09	1.04766e-07	UP	0.721661	0.00356787	0.0548678	一	2.47312	3.07955e-24	1.10718e-22	UP	1.75146	1.42961e-13	3.57305e-12	UP
ENSMUSG00000025408	Ddit3	4.34841	3.15294	15.3203	60	50	259	2.51069	2.51275	7.77976	102	87	330	-0.463789	0.222894	0.927296	一	1.81689	1.24958e-09	2.29312e-08	UP	2.28068	1.85877e-13	6.93399e-12	UP	0.00118308	1	1	一	1.63164	3.31159e-09	3.73191e-08	UP	1.63046	5.51303e-09	8.38102e-08	UP
ENSMUSG00000025402	Nab2	1.74715	3.13746	6.4019	47	97	211	2.99226	3.88142	8.10185	237	262	670	0.844591	0.0115896	0.153566	一	1.8735	2.76061e-09	4.87896e-08	UP	1.0289	0.000891433	0.00703562	UP	0.375351	0.145583	0.574544	一	1.43702	8.01286e-09	8.54956e-08	UP	1.06167	1.8609e-05	0.000158172	UP
ENSMUSG00000053182	Gm609	0.0717811	0.156164	1.14256	2	5	39	0.0975221	0.14304	0.607147	8	10	52	1.12138	0.461168	1	一	3.99252	5.49458e-07	6.9392e-06	UP	2.87114	1.14745e-05	0.000145778	UP	0.552621	0.499675	0.90232	一	2.63825	1.32245e-06	1.04102e-05	UP	2.08562	5.41541e-05	0.000415834	UP
ENSMUSG00000030137	Tuba8	0.810564	0.448838	2.82684	11	7	47	0.375422	0.616726	5.24961	15	21	219	-0.85273	0.258407	0.959161	一	1.80219	0.000591283	0.00408707	UP	2.65492	5.15833e-06	6.93812e-05	UP	0.716118	0.282622	0.772958	一	3.80563	8.77063e-24	3.03874e-22	UP	3.08951	4.45514e-18	1.68539e-16	UP
ENSMUSG00000027827	Kcnab1	0.0737504	0.0641726	0.337078	5	5	28	0.0450855	0.0352679	0.187121	9	6	39	-0.200692	1	1	一	2.19236	0.00188767	0.0111764	UP	2.39305	0.00124544	0.00940334	UP	-0.354307	1	1	一	2.05324	0.000426762	0.0021358	UP	2.40754	7.45732e-05	0.000555375	UP
ENSMUSG00000031845	Bco1	3.00962	2.36108	18.8458	61	55	468	4.05517	4.24704	13.3689	242	216	833	-0.350135	0.336996	1	一	2.64659	1.23096e-20	5.82976e-19	UP	2.99673	1.20829e-24	1.09882e-22	UP	0.0666968	0.857073	1	一	1.72105	2.13743e-12	3.32912e-11	UP	1.65435	1.53829e-11	3.21278e-10	UP
ENSMUSG00000000078	Klf6	2.45179	3.75047	12.5555	62	109	389	2.92795	4.7594	11.6416	218	302	905	0.613239	0.0531727	0.441984	一	2.35641	2.34014e-16	8.60117e-15	UP	1.74317	3.30018e-10	8.38998e-09	UP	0.700891	0.00491651	0.0696883	一	1.99133	5.29109e-16	1.11925e-14	UP	1.29044	8.89816e-08	1.14609e-06	UP
ENSMUSG00000028480	Glipr2	0.208296	0.12081	3.2299	3	2	57	1.08465	0.442675	8.40113	46	16	372	-0.785897	1	1	一	3.95478	1.49301e-09	2.72335e-08	UP	4.74068	6.47615e-11	1.77478e-09	UP	-1.29291	0.00631844	0.0835575	一	2.95335	1.00661e-22	3.30545e-21	UP	4.24627	8.13236e-33	8.48257e-31	UP
ENSMUSG00000024109	Nrxn1	0.179893	0.159657	0.414054	50	51	141	0.129529	0.129046	0.294931	106	90	252	-0.172168	0.746006	1	一	1.20268	0.000332248	0.00247228	UP	1.37485	5.90773e-05	0.000640115	UP	-0.00538579	1	1	一	1.18711	3.1222e-05	0.000195186	UP	1.19249	4.01356e-05	0.000320463	UP
ENSMUSG00000086813	Gm13657	0.430027	0.598628	2.66741	5	8	38	0.350534	0.856873	2.60181	12	25	93	0.477235	0.593113	1	一	2.63294	4.17025e-05	0.000382451	UP	2.15571	0.000287197	0.00262221	UP	1.28953	0.023845	0.212463	一	2.89189	6.4238e-11	8.72754e-10	UP	1.60236	3.72848e-05	0.00029929	UP
ENSMUSG00000032184	Lysmd2	0.555825	0.241821	6.46519	4	2	57	0.660775	1.32918	4.65613	14	24	103	-1.20069	0.692096	1	一	3.53999	7.02447e-09	1.18175e-07	UP	4.74068	6.47615e-11	1.77478e-09	UP	1.00831	0.0768534	0.41731	一	2.8169	2.67316e-11	3.78739e-10	UP	1.80859	2.41789e-06	2.44568e-05	UP
ENSMUSG00000024812	Tjp2	4.79471	3.85584	11.5326	132	122	389	4.33021	4.44407	14.4979	351	307	1227	-0.314398	0.280264	0.994302	一	1.26621	2.49817e-06	2.85734e-05	UP	1.58061	1.01964e-08	2.14229e-07	UP	0.0374442	0.939982	1	一	1.74334	2.23189e-13	3.84857e-12	UP	1.70589	6.49959e-13	1.52121e-11	UP
ENSMUSG00000024816	Frmd8	3.1165	5.69452	11.7008	110	231	506	3.19468	4.71961	13.4279	332	418	1457	0.869645	0.000906473	0.0204266	一	1.90861	6.78201e-13	1.7927e-11	UP	1.03896	0.000107161	0.00108944	UP	0.562995	0.0185937	0.178243	一	2.07149	2.53657e-18	6.25275e-17	UP	1.50849	1.04885e-10	1.96537e-09	UP
ENSMUSG00000026413	Pkp1	0.0477103	0.0207676	0.408906	2	1	21	0.0486184	0.114088	0.356985	6	12	46	-1.19996	1	1	一	3.0994	0.00148807	0.00906216	UP	4.29936	4.57911e-05	0.000507898	UP	1.23058	0.11103	0.51612	一	2.87629	1.79919e-06	1.38164e-05	UP	1.64571	0.00149235	0.00788795	UP
ENSMUSG00000019558	Slc6a8	0.422531	0.485282	1.11734	25	33	81	0.338671	0.505155	1.72629	59	75	314	0.199767	0.729274	1	一	1.40295	0.000508818	0.00357273	UP	1.20318	0.00277493	0.0186207	UP	0.576842	0.0828002	0.437335	一	2.34972	1.17268e-15	2.40241e-14	UP	1.77287	4.37261e-10	7.58689e-09	UP
ENSMUSG00000051579	Tceal8	1.7846	2.31194	10.5844	45	67	327	2.70732	2.13362	6.32119	201	135	490	0.373507	0.286486	0.996256	一	2.56827	3.45702e-17	1.35787e-15	UP	2.19477	8.64392e-14	3.27805e-12	UP	-0.343558	0.178886	0.645649	一	1.22333	1.86758e-06	1.42873e-05	UP	1.56689	1.6077e-09	2.60187e-08	UP
ENSMUSG00000060147	Serpinb6a	4.46837	5.23374	11.7671	234	315	755	1.7965	2.77766	10.2927	277	365	1657	0.228094	0.328823	1	一	1.39694	1.68277e-08	2.67976e-07	UP	1.16885	4.1652e-06	5.7461e-05	UP	0.628681	0.00967254	0.112571	一	2.51836	7.51236e-26	2.97745e-24	UP	1.88968	6.37524e-16	2.04336e-14	UP
ENSMUSG00000019942	Cdk1	0.232951	0.231638	1.22228	7	8	45	0.180848	0.384615	1.41813	16	29	131	-0.00815051	1	1	一	2.39148	6.27333e-05	0.000555167	UP	2.39963	2.91206e-05	0.000341653	UP	1.08864	0.0443348	0.300501	一	2.97114	1.48094e-13	2.60806e-12	UP	1.8825	1.48872e-07	1.84378e-06	UP
ENSMUSG00000030302	Atp2b2	0.0896246	0.0844803	0.256024	12	13	42	0.149663	0.104176	0.398439	59	35	164	-0.0852799	1	1	一	1.51431	0.005121	0.0265329	UP	1.59959	0.00277966	0.018632	UP	-0.522691	0.169749	0.6255	一	1.41265	1.03163e-05	7.00014e-05	UP	1.93534	9.83836e-09	1.44925e-07	UP
ENSMUSG00000005836	Gata6	1.984	1.95341	4.9432	38	43	116	2.09247	2.49686	5.18004	118	120	305	-0.0224186	1	1	一	1.31703	0.000210555	0.00163919	UP	1.33945	0.000224833	0.00210431	UP	0.254912	0.405484	0.881703	一	1.30776	2.34885e-06	1.77084e-05	UP	1.05285	0.000153405	0.0010598	UP
ENSMUSG00000074183	Gsta1	1.88355	0.252116	27.3163	13	2	231	1.32859	2.1941	28.3248	27	38	601	-2.9013	0.00572059	0.0888039	一	3.85824	1.82764e-23	1.02585e-21	UP	6.75953	1.52341e-35	2.75706e-33	UP	0.723732	0.108144	0.51082	一	4.4141	5.97792e-44	5.66408e-42	UP	3.69037	6.96874e-35	8.91851e-33	UP
ENSMUSG00000027646	Src	0.163206	0.284008	0.985719	10	20	74	0.260519	0.403252	2.30936	47	62	435	0.799235	0.232679	0.93867	一	2.59448	6.58257e-08	9.53869e-07	UP	1.79524	3.7524e-05	0.000427087	UP	0.630295	0.077065	0.418237	一	3.14803	2.84617e-26	1.16093e-24	UP	2.51774	8.02003e-19	3.24488e-17	UP
ENSMUSG00000057329	Bcl2	0.216106	0.245878	1.03112	13	17	76	0.23712	0.25836	0.556953	42	39	103	0.186206	0.865308	1	一	2.25441	1.00766e-06	1.22332e-05	UP	2.0682	3.38021e-06	4.7675e-05	UP	0.123765	0.851571	1	一	1.23194	0.000734829	0.0034949	UP	1.10817	0.00214618	0.0108542	UP
ENSMUSG00000003873	Bax	10.5545	14.5265	31.1688	55	87	199	7.75596	7.72417	18.1653	119	101	291	0.460831	0.155255	0.794476	一	1.56224	5.83079e-07	7.34849e-06	UP	1.10141	0.000404273	0.00353067	UP	-0.00592632	1	1	一	1.22781	1.03897e-05	7.04735e-05	UP	1.23373	1.03262e-05	9.29355e-05	UP
ENSMUSG00000056515	Rab31	1.53522	2.42112	5.52112	32	58	141	1.61312	2.84876	6.33599	99	149	406	0.657228	0.0765952	0.543543	一	1.84651	1.92969e-07	2.62086e-06	UP	1.18929	0.000494103	0.00419534	UP	0.820477	0.00387988	0.0586389	一	1.97371	3.73319e-13	6.32348e-12	UP	1.15324	1.35487e-05	0.000118741	UP
ENSMUSG00000020577	Tspan13	0.41453	0.463745	2.27171	7	9	47	0.844741	0.424816	1.73372	42	18	90	0.161855	1	1	一	2.45423	2.91206e-05	0.000275396	UP	2.29237	3.24692e-05	0.000375873	UP	-0.991671	0.0379493	0.280735	一	1.03729	0.00603317	0.0220791	UP	2.02896	1.74844e-06	1.80392e-05	UP
ENSMUSG00000022594	Lynx1	0.100427	0.203878	1.01085	3	7	37	0.250104	0.386853	2.50433	22	29	230	1.02156	0.355755	1	一	3.33135	6.16451e-06	6.65723e-05	UP	2.30978	0.000184687	0.00177679	UP	0.629259	0.210671	0.702985	一	3.32383	2.05909e-21	6.24317e-20	UP	2.69457	8.46068e-16	2.69129e-14	UP
ENSMUSG00000087028	Gm13387	0.145698	0.0845035	1.18908	3	2	30	0.115461	0.0967626	1.40591	7	5	89	-0.785897	1	1	一	3.02879	0.000103608	0.000868701	UP	3.81469	3.61809e-06	5.0562e-05	UP	-0.254879	0.780907	1	一	3.60603	5.83536e-13	9.6331e-12	UP	3.86091	9.07581e-13	2.09697e-11	UP
ENSMUSG00000023886	Smoc2	1.05995	1.33212	7.88199	18	26	164	2.17992	2.72216	6.03372	109	116	315	0.329717	0.580767	1	一	2.89456	2.04435e-14	6.21714e-13	UP	2.56484	1.16828e-12	3.96198e-11	UP	0.320473	0.294434	0.788706	一	1.46877	1.17885e-07	1.08093e-06	UP	1.1483	3.00949e-05	0.000246287	UP
ENSMUSG00000032802	Srxn1	12.3017	9.02625	77.3643	268	226	2065	10.7103	20.5064	164.142	687	1121	10993	-0.446657	0.0745645	0.538097	一	2.65281	1.44003e-28	1.15368e-26	UP	3.09947	3.19786e-36	6.02615e-34	UP	0.937078	2.30261e-05	0.000847766	一	3.93787	4.89173e-61	8.89903e-59	UP	3.0008	1.06176e-39	1.74177e-37	UP
ENSMUSG00000030403	Vasp	3.87584	4.86148	15.4884	77	111	377	6.66734	8.18442	21.8262	390	408	1333	0.326887	0.26754	0.974019	一	1.99861	1.02106e-12	2.61903e-11	UP	1.67172	1.76454e-09	4.04693e-08	UP	0.295768	0.229753	0.725837	一	1.71087	4.33071e-13	7.26123e-12	UP	1.41511	1.7092e-09	2.75379e-08	UP
ENSMUSG00000027331	Knstrn	0.0883664	0.0768906	0.522949	4	4	29	0.0750379	0.0968497	1.05646	10	11	147	-0.200691	1	1	一	2.5651	0.000488104	0.00344323	UP	2.76579	0.000313333	0.00281722	UP	0.368129	0.679314	0.990216	一	3.81548	2.80159e-19	7.40792e-18	UP	3.44735	2.28806e-16	7.5619e-15	UP
ENSMUSG00000027338	Prnd	0	0	0.31462	0	0	15	0	0	0.326027	0	0	39	一	一	一	一	Inf	0.000187	0.00147924	UP	Inf	0.000187	0.00179337	UP	一	一	一	一	Inf	2.45934e-10	3.13088e-09	UP	Inf	7.42892e-10	1.24702e-08	UP
ENSMUSG00000045211	Nudt18	2.55796	1.99141	5.27438	57	51	144	1.96618	3.2013	6.74427	129	179	462	-0.3612	0.355245	1	一	1.04401	0.0018025	0.010737	UP	1.40521	4.22326e-05	0.000473892	UP	0.703265	0.0100593	0.116072	一	1.77827	1.47387e-11	2.14158e-10	UP	1.075	3.61775e-05	0.000291569	UP
ENSMUSG00000032477	Cdc25a	0.452273	0.491908	1.18654	28	35	90	0.345623	0.418423	0.935279	63	65	178	0.121195	0.826452	1	一	1.3915	0.000417566	0.00300271	UP	1.2703	0.00110001	0.00845902	UP	0.275764	0.448044	0.90232	一	1.4362	3.97567e-06	2.8907e-05	UP	1.16043	0.000200821	0.00134825	UP
ENSMUSG00000024521	Pmaip1	0.252075	0.548347	2.31476	4	10	45	0.321081	0.527457	2.21413	15	21	108	1.12124	0.282135	0.994302	一	3.19894	9.25093e-07	1.13139e-05	UP	2.0777	0.000148835	0.00146819	UP	0.716118	0.282622	0.772958	一	2.78573	1.49956e-11	2.17717e-10	UP	2.06961	1.4595e-07	1.81382e-06	UP
ENSMUSG00000024526	Cidea	0.286508	0	2.10474	2	0	18	0.0486678	0.0570932	1.21166	1	1	26	一	0.502488	1	一	2.87699	0.00639309	0.0320465	UP	Inf	2.86152e-05	0.000336804	UP	0.230354	1	1	一	4.63788	2.75402e-06	2.04662e-05	UP	4.40753	4.99871e-05	0.000387797	UP
ENSMUSG00000099032	Tcf24	0.0488137	0	7.49077	2	0	376	0.953365	1.32294	4.38288	115	136	552	一	0.502488	1	一	7.26168	3.53492e-45	6.24137e-43	UP	Inf	7.41045e-52	2.7644e-49	UP	0.47265	0.101406	0.493459	一	2.20078	5.52983e-17	1.24658e-15	UP	1.72813	2.19537e-11	4.47127e-10	UP
ENSMUSG00000037341	Slc9a7	0.0683111	0.178319	1.31035	2	6	47	0.150815	0.149738	0.711136	13	11	64	1.38427	0.298737	1	一	4.26169	1.8396e-08	2.9142e-07	UP	2.87742	1.79919e-06	2.6825e-05	UP	-0.0103414	1	1	一	2.23734	2.11207e-06	1.60295e-05	UP	2.24768	3.69141e-06	3.6261e-05	UP
ENSMUSG00000019467	Arhgef25	0.41921	0.547091	2.56592	6	9	45	0.450827	0.751735	2.90887	19	27	128	0.384108	0.797512	1	一	2.61373	2.54877e-05	0.000244214	UP	2.22962	6.81982e-05	0.000723124	UP	0.737651	0.14239	0.5664	一	2.68982	5.68936e-12	8.55379e-11	UP	1.95216	1.00999e-07	1.28709e-06	UP
ENSMUSG00000029602	Rasal1	0.0356707	0.0930833	2.47364	1	3	85	0.133213	0.369453	3.34036	11	26	288	1.38378	0.628704	1	一	6.11575	3.90452e-16	1.39779e-14	UP	4.73197	5.60708e-15	2.33466e-13	UP	1.47166	0.0100683	0.116099	一	4.6482	6.75545e-33	3.93895e-31	UP	3.17654	1.74402e-21	8.59857e-20	UP
ENSMUSG00000035455	Fignl1	0.0551203	0.127877	0.44985	3	8	30	0.031199	0.0292857	0.155379	5	4	26	1.2141	0.2392	0.949533	一	3.02879	0.000103608	0.000868701	UP	1.81469	0.00546398	0.0329189	UP	-0.0913031	1	1	一	2.31622	0.000758987	0.00359196	UP	2.40753	0.00182283	0.0093819	UP
ENSMUSG00000032101	Ddx25	0.02406	0	0.471099	1	0	24	0.0245017	0.105426	0.782318	3	11	100	一	一	一	一	4.29132	8.47349e-05	0.0007286	UP	Inf	7.44748e-07	1.19101e-05	UP	2.10527	0.0419754	0.296307	一	4.9968	9.6772e-18	2.29827e-16	UP	2.89153	1.29951e-10	2.41253e-09	UP
ENSMUSG00000026499	Acbd3	4.52434	4.39007	10.9815	191	213	568	2.92846	3.3418	9.18485	364	354	1192	-0.0434642	0.908759	1	一	1.2793	4.7599e-07	6.07464e-06	UP	1.32276	4.15542e-07	6.88016e-06	UP	0.190483	0.465224	0.90232	一	1.64912	4.1115e-12	6.24866e-11	UP	1.45863	6.82884e-10	1.15057e-08	UP
ENSMUSG00000002983	Relb	0.271444	0.341161	1.20623	9	13	49	0.799022	0.709181	2.05054	78	59	209	0.329798	0.840383	1	一	2.15178	7.28479e-05	0.000633882	UP	1.82199	0.000303319	0.00274474	UP	-0.17208	0.643717	0.969135	一	1.3597	5.86591e-06	4.14257e-05	UP	1.53178	6.40429e-07	7.12487e-06	UP
ENSMUSG00000038605	Samd10	0.4246	0.277086	1.15518	12	9	40	0.384554	0.33843	1.02438	32	24	89	-0.61577	0.407173	1	一	1.44395	0.00691861	0.03434	UP	2.05972	0.000296643	0.00270172	UP	-0.184329	0.723655	1	一	1.41349	0.000207922	0.00111678	UP	1.59782	6.13151e-05	0.000465278	UP
ENSMUSG00000037060	Prkcdbp	0.483408	0.420629	3.02467	3	3	23	0.601967	1.02735	3.77363	11	16	72	-0.200693	1	1	一	2.64547	0.00169524	0.0101916	UP	2.84616	0.000339552	0.00301587	UP	0.771169	0.278164	0.771271	一	2.6482	2.27908e-08	2.28687e-07	UP	1.87703	2.69385e-05	0.000222984	UP
ENSMUSG00000025887	Casp12	0.565016	0.639091	6.77893	20	26	294	0.508525	0.585432	6.00999	53	52	654	0.17773	0.788187	1	一	3.58469	8.50451e-25	5.29668e-23	UP	3.40696	3.04242e-24	2.68659e-22	UP	0.203181	0.635857	0.965158	一	3.56297	1.26584e-35	8.2538e-34	UP	3.35979	5.4574e-32	5.47104e-30	UP
ENSMUSG00000025779	Ly96	2.42137	2.47331	5.67115	23	27	66	1.64478	1.13282	3.59584	46	27	105	0.0306198	1	1	一	1.22782	0.00459709	0.0243013	UP	1.1972	0.00483422	0.0296824	UP	-0.537974	0.188261	0.661814	一	1.12843	0.0016626	0.00722899	UP	1.66641	1.13912e-05	0.000101709	UP
ENSMUSG00000044338	Aplnr	0	0.0361829	0.441037	0	1	13	0	0.0331289	0.730125	0	2	54	一	一	一	一	Inf	0.000667207	0.00451407	UP	3.60752	0.00444385	0.027735	UP	Inf	0.502488	0.90232	一	Inf	8.98453e-14	1.60714e-12	UP	4.46198	6.62422e-10	1.12239e-08	UP
ENSMUSG00000000628	Hk2	0.243168	0.338528	1.15111	10	16	58	0.363384	0.494218	1.36841	44	51	173	0.477325	0.581089	1	一	2.243	9.36946e-06	9.76464e-05	UP	1.76567	0.000282516	0.00258852	UP	0.443652	0.275273	0.76821	一	1.91293	4.17354e-09	4.6127e-08	UP	1.46928	3.92226e-06	3.82373e-05	UP
ENSMUSG00000097451	Rian	0.218583	0.0824133	0.993102	30	13	167	0.0296961	0.0348426	1.03809	12	12	438	-1.40723	0.00834208	0.119415	一	2.18376	3.2245e-10	6.32587e-09	UP	3.59099	7.33494e-19	4.33901e-17	UP	0.23058	0.847719	1	一	5.12751	5.79498e-44	5.54854e-42	UP	4.89693	1.7098e-40	2.99547e-38	UP
ENSMUSG00000037455	Slc18b1	0.8592	0.951461	2.93255	22	28	92	0.901968	0.918282	1.94371	68	59	153	0.147151	0.899603	1	一	1.77109	1.04781e-05	0.00010827	UP	1.62394	4.63485e-05	0.000513457	UP	0.0258603	1	1	一	1.10767	0.000511181	0.00252427	UP	1.08181	0.000807916	0.00464877	UP
ENSMUSG00000022360	Atad2	1.61391	1.68512	3.71228	55	66	155	0.996623	1.0057	2.0427	100	86	214	0.0622897	0.88607	1	一	1.20174	0.000260376	0.00198624	UP	1.13945	0.000671389	0.00549097	UP	0.0130795	1	1	一	1.03536	0.000459762	0.00228337	UP	1.02228	0.000589873	0.00351295	UP
ENSMUSG00000022364	Tbc1d31	1.14942	1.81686	10.7886	60	109	690	0.930413	1.37421	8.06993	143	180	1295	0.660541	0.0328066	0.323509	一	3.23054	1.35802e-30	1.2166e-28	UP	2.57	3.75425e-22	2.84747e-20	UP	0.562659	0.0390873	0.284362	一	3.11661	7.08084e-35	4.47273e-33	UP	2.55395	2.89204e-25	1.8977e-23	UP
ENSMUSG00000040663	Clcf1	0.0810903	0.0940632	2.07362	3	4	94	0.302926	0.592421	4.17616	33	55	475	0.214103	1	1	一	4.67648	7.25215e-15	2.32615e-13	UP	4.46238	1.50562e-15	6.6799e-14	UP	0.967658	0.012637	0.137079	一	3.78514	3.40417e-34	2.05743e-32	UP	2.81748	8.80935e-23	4.73109e-21	UP
ENSMUSG00000057409	Zfp53	2.75506	3.10222	7.34116	34	44	111	1.87143	2.16361	5.06086	68	67	192	0.171215	0.699009	1	一	1.41392	0.00011117	0.000926974	UP	1.24271	0.000626988	0.00519054	UP	0.209301	0.595153	0.957589	一	1.43524	2.55597e-06	1.91272e-05	UP	1.22594	6.36438e-05	0.00048133	UP
ENSMUSG00000006398	Cdc20	0.217628	0.126222	1.30244	3	2	22	0.640546	0.664882	4.67191	26	23	198	-0.785897	1	1	一	2.58129	0.00268218	0.0151674	UP	3.36718	0.000143701	0.00142369	UP	0.0537972	1	1	一	2.86664	1.06719e-16	2.35324e-15	UP	2.81284	1.73985e-15	5.34848e-14	UP
ENSMUSG00000046159	Chrm3	0.912789	0.529477	2.29711	36	24	111	0.0861162	0.0707307	1.41038	10	7	171	-0.785715	0.0880127	0.59277	一	1.33147	0.000228126	0.0017624	UP	2.11718	6.29813e-08	1.1992e-06	UP	-0.283948	1	1	一	4.03366	4.11856e-22	1.30531e-20	UP	4.31761	1.66016e-21	8.20756e-20	UP
ENSMUSG00000002835	Chaf1a	0.504124	0.6141	2.34529	10	14	57	0.222576	0.401812	1.06591	13	20	65	0.284693	0.847719	1	一	2.21792	1.33265e-05	0.000135622	UP	1.93322	0.00011673	0.00117727	UP	0.852225	0.195974	0.672447	一	2.25971	1.50939e-06	1.17698e-05	UP	1.40749	0.00115793	0.00636843	UP
ENSMUSG00000037613	Tnfrsf23	0.150088	0.130596	1.28634	4	4	42	0.178427	0.358916	2.00188	14	24	164	-0.200691	1	1	一	3.0994	2.26763e-06	2.62503e-05	UP	3.30009	9.25093e-07	1.44899e-05	UP	1.00831	0.0768534	0.41731	一	3.48795	5.54132e-19	1.42787e-17	UP	2.47964	6.36484e-12	1.36568e-10	UP
ENSMUSG00000072812	Ahnak2	0.00982058	0.0170818	0.232353	1	2	29	0.0200048	0.0547676	0.466206	6	14	146	0.798578	1	1	一	4.56437	1.03095e-05	0.00010677	UP	3.76579	6.10365e-06	8.14964e-05	UP	1.45297	0.0516117	0.330297	一	4.54255	6.00946e-22	1.8849e-20	UP	3.08958	2.63177e-14	7.20642e-13	UP
ENSMUSG00000028159	Dapp1	0.209398	0.255078	1.2647	10	14	74	0.256027	0.333793	0.953596	36	40	140	0.284693	0.847719	1	一	2.59448	6.58257e-08	9.53869e-07	UP	2.30978	7.3143e-07	1.17279e-05	UP	0.382655	0.379736	0.856981	一	1.89708	4.53722e-08	4.38582e-07	UP	1.51443	9.48657e-06	8.58501e-05	UP
ENSMUSG00000036206	Sh3bp4	0.190347	0.441626	2.12305	6	16	82	0.226255	0.442466	2.19791	21	35	213	1.21419	0.154702	0.79369	一	3.47944	5.48047e-11	1.18794e-09	UP	2.26524	2.71226e-07	4.68348e-06	UP	0.967617	0.043063	0.298543	一	3.28011	3.64288e-20	1.02746e-18	UP	2.31249	1.9933e-12	4.45952e-11	UP
ENSMUSG00000005233	Spc25	0.697885	0.883224	3.18458	22	32	123	0.4525	0.884932	2.61066	42	70	253	0.33979	0.546645	1	一	2.19004	1.33868e-08	2.14684e-07	UP	1.85025	3.95947e-07	6.60961e-06	UP	0.96765	0.00820848	0.100528	一	2.52843	6.8133e-16	1.42468e-14	UP	1.56078	9.59349e-08	1.22689e-06	UP
ENSMUSG00000016494	Cd34	0.101765	0.191831	1.66104	6	13	120	0.195841	0.229796	1.00956	34	34	183	0.914598	0.258407	0.959161	一	4.02877	2.07178e-16	7.64246e-15	UP	3.11418	2.39423e-13	8.78798e-12	UP	0.230674	0.601004	0.96053	一	2.36598	2.02426e-12	3.16642e-11	UP	2.13531	1.60801e-10	2.94286e-09	UP
ENSMUSG00000029161	Cgref1	0.149282	0.389685	4.44763	2	6	73	0.304246	0.386721	3.18095	12	13	131	1.38427	0.298737	1	一	4.89693	2.90348e-13	7.94026e-12	UP	3.51266	6.71824e-11	1.83288e-09	UP	0.346057	0.707153	0.998761	一	3.38615	5.66248e-16	1.19365e-14	UP	3.04009	2.04442e-13	5.01245e-12	UP
ENSMUSG00000022469	Rapgef3	0.361523	0.3688	1.60763	29	34	158	0.469974	0.566363	1.43148	111	114	353	0.0287501	1	1	一	2.15277	1.07227e-09	1.98558e-08	UP	2.12402	1.2824e-09	3.00142e-08	UP	0.269145	0.386669	0.864284	一	1.60685	4.0329e-09	4.47903e-08	UP	1.33771	8.02153e-07	8.76732e-06	UP
ENSMUSG00000013523	Bcas1	0	0	0.179308	0	0	9	0	0.0194545	0.389057	0	2	49	一	一	一	一	Inf	0.00894141	0.0427692	UP	Inf	0.00894141	0.0494673	UP	Inf	0.502488	0.90232	一	Inf	1.17118e-12	1.87224e-11	UP	4.32181	7.06058e-09	1.05645e-07	UP
ENSMUSG00000030539	Sema4b	0.502787	0.804939	1.67427	25	46	102	0.956265	1.39457	3.02893	140	174	463	0.678932	0.121711	0.703191	一	1.73552	8.77596e-06	9.17239e-05	UP	1.05659	0.00490983	0.0300357	UP	0.544335	0.0495471	0.323395	一	1.66333	2.06191e-10	2.64716e-09	UP	1.11899	1.61025e-05	0.000138781	UP
ENSMUSG00000021678	F2rl1	0	0.105369	5.48588	0	2	111	0.246799	0.506772	4.944	12	21	251	Inf	0.502488	1	一	Inf	1.12144e-21	5.64947e-20	UP	5.70221	4.9751e-20	3.24785e-18	UP	1.038	0.104849	0.500138	一	4.32427	8.47885e-29	3.97544e-27	UP	3.28627	6.35666e-21	2.98713e-19	UP
ENSMUSG00000019853	Hebp2	0.174605	0.151929	2.35164	2	2	33	0.0593186	0.243558	1.44846	2	7	51	-0.200691	1	1	一	3.7515	6.44259e-06	6.92781e-05	UP	3.95219	7.59982e-07	1.21219e-05	UP	2.03771	0.189409	0.661814	一	4.60989	9.12761e-11	1.22818e-09	UP	2.57218	6.22296e-06	5.86082e-05	UP
ENSMUSG00000034320	Slc26a2	0.603554	0.598856	1.50377	57	65	174	0.499886	0.464183	1.19177	139	110	346	-0.0112729	1	1	一	1.31703	3.43476e-05	0.000320989	UP	1.3283	4.16855e-05	0.000469384	UP	-0.106907	0.702912	0.997297	一	1.25343	3.58789e-06	2.62554e-05	UP	1.36034	7.09844e-07	7.85836e-06	UP
ENSMUSG00000046589	Lrrc8e	0.0859966	0	0.701957	2	0	20	0.102241	0.085684	1.06311	7	5	76	一	0.502488	1	一	3.02903	0.0024261	0.0139139	UP	Inf	8.35118e-06	0.000108417	UP	-0.254879	0.780907	1	一	3.37824	5.48047e-11	7.48504e-10	UP	3.63312	9.99935e-11	1.87957e-09	UP
ENSMUSG00000021904	Sema3g	0.0734894	0.127891	1.01977	2	4	34	0.0873714	0.0146445	0.537918	7	1	45	0.799309	0.692096	1	一	3.79456	3.93054e-06	4.36657e-05	UP	2.99525	3.35545e-05	0.000387211	UP	-2.57681	0.0757931	0.415348	一	2.62215	7.6953e-06	5.35345e-05	UP	5.19896	4.67356e-09	7.14093e-08	UP
ENSMUSG00000018821	Avpi1	10.195	13.7586	41.86	98	152	493	13.1791	18.615	56.7503	373	449	1677	0.432474	0.1157	0.686108	一	2.03771	3.05325e-14	9.11764e-13	UP	1.60523	1.4896e-09	3.45538e-08	UP	0.498214	0.0364944	0.2729	一	2.10638	3.6395e-19	9.5129e-18	UP	1.60816	4.39842e-12	9.58568e-11	UP
ENSMUSG00000027995	Tlr2	1.21725	1.29984	3.65787	22	27	81	1.84159	1.91833	4.03155	98	87	224	0.0947126	1	1	一	1.58738	0.000134138	0.00109736	UP	1.49267	0.00030576	0.00276273	UP	0.0588961	0.915721	1	一	1.13038	0.000121187	0.000682763	UP	1.07148	0.000294384	0.00189991	UP
ENSMUSG00000039693	Msantd3	0.0838137	0.145858	3.89959	2	4	114	0.0711719	0.283931	3.96724	5	17	291	0.799309	0.692096	1	一	5.53999	9.76333e-19	4.19754e-17	UP	4.74068	1.14321e-18	6.63386e-17	UP	1.99616	0.00664724	0.0861541	一	5.80068	6.03303e-39	4.49807e-37	UP	3.80452	4.54645e-26	3.17987e-24	UP
ENSMUSG00000043668	Tox3	0.0382029	0	0.436342	1	0	14	0.0648484	0	0.409918	5	0	33	一	一	一	一	3.5137	0.00250381	0.0142687	UP	Inf	0.000352487	0.00311191	UP	一	0.0656324	0.381415	一	2.66019	9.82733e-05	0.000562198	UP	Inf	1.24618e-08	1.81495e-07	UP
ENSMUSG00000028063	Lmna	3.10238	3.21849	7.79116	182	217	560	3.64736	4.3273	10.8958	630	637	1965	0.0530086	0.816459	1	一	1.32846	1.88014e-07	2.55738e-06	UP	1.27545	1.06163e-06	1.64734e-05	UP	0.246614	0.295787	0.788706	一	1.57885	8.61571e-12	1.27118e-10	UP	1.33223	6.92463e-09	1.0387e-07	UP
ENSMUSG00000020844	Nxn	0.369878	0.563194	8.94311	8	14	237	0.738005	1.38186	10.9334	47	75	727	0.606585	0.545091	1	一	4.59566	9.21865e-28	6.89919e-26	UP	3.98907	1.01999e-25	1.00239e-23	UP	0.904909	0.00992	0.114816	一	3.88897	6.82956e-41	5.52192e-39	UP	2.98406	3.48098e-28	2.82947e-26	UP
ENSMUSG00000020846	Fam101b	0.237421	0.289214	1.66649	5	7	43	0.387049	0.245995	1.06577	24	13	69	0.284693	0.780907	1	一	2.8113	4.8473e-06	5.31683e-05	UP	2.5266	2.54877e-05	0.000304503	UP	-0.653886	0.282622	0.772958	一	1.46131	0.000593123	0.00289667	UP	2.1152	6.84948e-06	6.40409e-05	UP
ENSMUSG00000048440	Cyp4f16	0.305038	0.87585	3.08717	10	33	124	0.776997	1.11838	3.75069	75	92	378	1.52169	0.00660661	0.099378	一	3.33922	4.67721e-14	1.37415e-12	UP	1.81753	5.22113e-07	8.53641e-06	UP	0.525432	0.0981684	0.483736	一	2.27117	6.58863e-16	1.38407e-14	UP	1.74574	2.28191e-10	4.08503e-09	UP
ENSMUSG00000042367	Gjb3	0	0	0.761526	0	0	11	0.0288145	0	3.1455	1	0	114	一	一	一	一	Inf	0.00242129	0.0139083	UP	Inf	0.00242129	0.016603	UP	一	一	一	一	6.77035	6.02176e-22	1.88551e-20	UP	Inf	5.05668e-22	2.59227e-20	UP
ENSMUSG00000030800	Prss8	1.19071	1.72667	7.72056	18	30	143	1.348	2.55711	13.1043	60	97	609	0.53616	0.293588	1	一	2.69688	3.39299e-12	8.31604e-11	UP	2.16072	1.61399e-09	3.71563e-08	UP	0.92369	0.00406101	0.0606458	一	3.28114	2.11875e-31	1.17873e-29	UP	2.35745	6.13224e-19	2.49789e-17	UP
ENSMUSG00000020447	Npc1l1	0	0	0.548447	0	0	18	0	0.104141	1.19009	0	7	98	一	一	一	一	Inf	5.32834e-05	0.000478052	UP	Inf	2.86152e-05	0.000336804	UP	Inf	0.0172979	0.168209	一	Inf	3.85558e-22	1.22679e-20	UP	3.51447	7.70184e-13	1.79329e-11	UP
ENSMUSG00000052105	Mtcl1	0.0351946	0.0408251	0.603188	3	4	63	0.0358566	0.0888251	0.541851	9	19	142	0.214103	1	1	一	4.09918	1.01667e-10	2.13501e-09	UP	3.88508	2.18352e-10	5.65333e-09	UP	1.30873	0.048953	0.322111	一	3.91759	3.01341e-19	7.93344e-18	UP	2.60886	7.86945e-12	1.68451e-10	UP
ENSMUSG00000018593	Sparc	9.91594	10.1369	26.3724	263	309	857	16.058	15.236	34.6351	1254	1014	2824	0.0317969	0.881365	1	一	1.41121	7.72798e-09	1.28937e-07	UP	1.37941	3.28888e-08	6.47119e-07	UP	-0.0758061	0.673601	0.98803	一	1.10894	1.42385e-06	1.11458e-05	UP	1.18475	1.7893e-07	2.18753e-06	UP
ENSMUSG00000031995	St14	0.0574002	0.124877	1.96784	2	5	84	0.185219	0.423228	2.67962	19	37	287	1.12138	0.461168	1	一	5.09942	5.9007e-15	1.91968e-13	UP	3.97803	2.85661e-13	1.03809e-11	UP	1.1922	0.00913405	0.108728	一	3.85472	5.95553e-28	2.61698e-26	UP	2.66252	2.69599e-17	9.63349e-16	UP
ENSMUSG00000031662	Snx20	0.581466	0.404721	6.64412	5	4	70	0.987424	1.94647	12.5591	25	42	332	-0.522765	1	1	一	3.51431	7.4142e-10	1.40161e-08	UP	4.03708	1.11834e-11	3.35668e-10	UP	0.979119	0.0264948	0.226429	一	3.66891	1.29589e-28	6.04485e-27	UP	2.6898	1.29362e-18	5.09682e-17	UP
ENSMUSG00000034906	Ncaph	0.115336	0.12546	0.729613	4	5	31	0.19588	0.160884	0.750422	20	14	80	0.121382	1	1	一	2.66128	0.000200837	0.00157432	UP	2.5399	0.000352577	0.00311191	UP	-0.283948	0.635239	0.964474	一	1.93774	2.88591e-06	2.13677e-05	UP	2.22168	6.04382e-07	6.76975e-06	UP
ENSMUSG00000050335	Lgals3	1.49591	2.60313	7.32554	25	50	150	3.59704	6.00915	14.0724	177	252	723	0.799221	0.0577925	0.467047	一	2.29191	2.37646e-10	4.74404e-09	UP	1.49269	1.09474e-05	0.000140132	UP	0.74035	0.00398101	0.0598072	一	1.96799	4.69884e-15	9.16198e-14	UP	1.22764	6.02616e-07	6.75417e-06	UP
ENSMUSG00000004347	Pde1c	0.0229096	0.0249205	0.215054	4	5	46	0.0291811	0.00684789	0.134152	15	3	72	0.121382	1	1	一	3.23067	5.91305e-07	7.44185e-06	UP	3.10929	8.65672e-07	1.36176e-05	UP	-2.0913	0.016576	0.164189	一	2.20076	7.3143e-07	6.02908e-06	UP	4.29206	3.06841e-12	6.76062e-11	UP
ENSMUSG00000107369	Gstm2-ps1	255.346	200.312	767.14	1006	907	3703	150.949	184.101	435.042	1751	1820	5269	-0.350203	0.116247	0.68818	一	1.58704	1.94255e-12	4.89296e-11	UP	1.93724	4.09239e-17	2.10718e-15	UP	0.286432	0.198115	0.676905	一	1.52709	1.02801e-11	1.51062e-10	UP	1.24066	2.89285e-08	3.99093e-07	UP
ENSMUSG00000036678	Aaas	3.21398	3.51562	9.36873	35	44	125	5.73868	6.58728	16.0109	184	180	536	0.129419	0.773672	1	一	1.54349	1.43285e-05	0.000144926	UP	1.41407	6.05789e-05	0.000654832	UP	0.198964	0.493573	0.90232	一	1.48027	6.9147e-09	7.46098e-08	UP	1.2813	4.79081e-07	5.46462e-06	UP
ENSMUSG00000054034	Tceal5	0	0.0894428	4.10922	0	1	49	0	0.24568	2.37304	0	6	71	一	一	一	一	Inf	1.07531e-10	2.24777e-09	UP	5.52176	3.93459e-10	9.83862e-09	UP	Inf	0.0336166	0.258345	一	Inf	3.71245e-17	8.50591e-16	UP	3.27188	1.80747e-09	2.90176e-08	UP
ENSMUSG00000037104	Socs5	1.78455	2.90727	6.32199	47	88	204	1.58619	2.57239	5.39744	123	170	437	0.704109	0.0371962	0.347377	一	1.82482	8.0012e-09	1.33129e-07	UP	1.12071	0.000336346	0.00299906	UP	0.697547	0.0116883	0.128294	一	1.76671	2.4488e-11	3.4858e-10	UP	1.06917	4.71431e-05	0.000368746	UP
ENSMUSG00000031465	Angpt2	0.174971	0.304496	2.85644	4	8	80	0.430879	0.941443	1.99224	29	54	140	0.799309	0.401742	1	一	4.02903	4.65269e-12	1.12369e-10	UP	3.22972	9.28042e-11	2.50942e-09	UP	1.12759	0.0057539	0.0780386	一	2.20904	4.59352e-10	5.6616e-09	UP	1.08145	0.00108999	0.00603709	UP
ENSMUSG00000015647	Lama5	0.391428	0.387558	4.75912	29	33	432	0.719727	1.01664	7.04255	157	189	1604	-0.014338	1	1	一	3.60387	1.33873e-29	1.15934e-27	UP	3.61821	1.49442e-30	2.00856e-28	UP	0.498289	0.0640359	0.381415	一	3.29058	3.28929e-39	2.51423e-37	UP	2.79229	3.6603e-30	3.3528e-28	UP
ENSMUSG00000012519	Mlkl	1.60487	3.0044	7.42266	33	71	187	2.82449	3.56615	7.46695	171	184	472	0.904623	0.0154067	0.189214	一	2.20948	4.77222e-11	1.04062e-09	UP	1.30486	3.67994e-05	0.000419885	UP	0.336379	0.214754	0.708532	一	1.40253	6.18942e-08	5.89508e-07	UP	1.06615	4.08494e-05	0.00032573	UP
ENSMUSG00000022540	Rogdi	2.2735	2.3738	12.8346	60	72	415	3.17874	3.91109	14.2487	247	259	1156	0.062282	0.892129	1	一	2.49705	3.76199e-18	1.54786e-16	UP	2.43477	1.26747e-17	6.81412e-16	UP	0.299112	0.247686	0.737631	一	2.1643	3.53118e-19	9.25638e-18	UP	1.86519	7.36016e-15	2.11151e-13	UP
ENSMUSG00000032348	Gsta4	67.6107	38.8145	157.869	388	256	1110	84.3359	51.875	197.429	1425	747	3483	-0.800656	0.000837176	0.0191869	一	1.22341	3.13256e-07	4.11922e-06	UP	2.02406	2.10854e-16	1.01694e-14	UP	-0.701108	0.000905261	0.01877	一	1.22711	7.06838e-08	6.65224e-07	UP	1.92822	1.68128e-17	6.1539e-16	UP
ENSMUSG00000024659	Anxa1	0.93038	1.69617	6.03882	21	44	167	1.45959	1.43016	3.80471	97	81	264	0.866385	0.06291	0.49027	一	2.69838	3.00803e-13	8.20151e-12	UP	1.83199	3.77662e-08	7.39109e-07	UP	-0.0293951	0.91294	1	一	1.38222	1.32169e-06	1.04088e-05	UP	1.41162	1.11558e-06	1.18976e-05	UP
ENSMUSG00000074625	Arhgap40	0	0	2.74389	0	0	48	0	0.195378	5.53624	0	7	243	一	一	一	一	Inf	1.79489e-10	3.63632e-09	UP	Inf	3.33429e-12	1.07491e-10	UP	Inf	0.0172979	0.168209	一	Inf	4.36931e-40	3.47103e-38	UP	4.82456	3.72416e-29	3.26226e-27	UP
ENSMUSG00000028961	Pgd	6.33242	5.84678	22.0682	278	295	1187	7.47337	7.88858	33.0471	966	869	4460	-0.115116	0.671171	1	一	1.80114	5.60783e-14	1.63698e-12	UP	1.91625	4.55951e-15	1.92035e-13	UP	0.0780059	0.775237	1	一	2.14469	2.19332e-21	6.62806e-20	UP	2.06669	3.58801e-20	1.5908e-18	UP
ENSMUSG00000050578	Mmp13	0.0623671	0.0542675	1.62819	1	1	32	0.0846893	0.0745307	1.56147	4	3	77	-0.200696	1	1	一	4.70634	2.1476e-06	2.49401e-05	UP	4.90704	1.75007e-07	3.14547e-06	UP	-0.184345	1	1	一	4.20458	4.05678e-13	6.83976e-12	UP	4.38892	5.52588e-13	1.30176e-11	UP
ENSMUSG00000054484	Tmem62	3.84551	3.31688	9.22495	115	114	338	2.69165	3.22497	9.87677	237	242	908	-0.213348	0.5003	1	一	1.26237	5.01369e-06	5.48664e-05	UP	1.47571	1.50411e-07	2.72215e-06	UP	0.260794	0.322975	0.813435	一	1.87555	1.70515e-14	3.20124e-13	UP	1.61475	2.78977e-11	5.56873e-10	UP
ENSMUSG00000022661	Cd200	0.100028	0.195847	1.44927	4	9	71	0.15289	0.0896984	0.667097	18	9	82	0.969315	0.401742	1	一	3.85684	1.21325e-10	2.51586e-09	UP	2.88753	5.93199e-09	1.27867e-07	UP	-0.769345	0.278164	0.771271	一	2.1254	4.16014e-07	3.53321e-06	UP	2.89474	1.37065e-09	2.23628e-08	UP

## Sheet: Table S4.2.
Table S4.2. Down-regulated (T<P=W) mRNAs selected for the 3-node FFL co-regulatory network analysis.
Gene_id	Gene_name (T<P=W)	MW_FPKM	MP_FPKM	MT_FPKM	MW_count	MP_count	MT_count	FW_FPKM	FP_FPKM	FT_FPKM	FW_count	FP_count	FT_count	MP/MW				MT/MW				MT/MP				FP/FW				FT/FW				FT/FP
														log2FC	Pvalue	Qvalue	UP/DOWN	log2FC	Pvalue	Qvalue	UP/DOWN	log2FC	Pvalue	Qvalue	UP/DOWN	log2FC	Pvalue	Qvalue	UP/DOWN	log2FC	Pvalue	Qvalue	UP/DOWN	log2FC	Pvalue	Qvalue	UP/DOWN
ENSMUSG00000053279	Aldh1a1	843.393	459.186	198.097	10383	6497	2988	370.48	259.877	73.3234	13429	8028	2775	-0.877125	2.90114e-05	0.00109904	一	-2.09	4.56223e-24	2.62208e-22	DOWN	-1.21287	1.9644e-10	5.10771e-09	DOWN	-0.511566	0.0104967	0.118854	一	-2.33705	4.04521e-29	1.9417e-27	DOWN	-1.82548	4.76639e-19	1.98178e-17	DOWN
ENSMUSG00000019935	Slc17a8	1.49144	2.08173	0.710081	48	77	28	1.15028	1.08968	0.283005	109	88	28	0.481077	0.155186	0.794476	一	-1.07065	0.00472574	0.0247891	DOWN	-1.55173	6.0492e-06	8.09468e-05	DOWN	-0.0780812	0.799912	1	一	-2.02308	2.42167e-09	2.78653e-08	DOWN	-1.945	2.22399e-08	3.12311e-07	DOWN
ENSMUSG00000026950	Neb	1.51818	1.21974	0.175661	261	241	37	1.18338	1.16138	0.208137	599	501	110	-0.315765	0.215888	0.916004	一	-3.11147	2.52441e-25	1.61651e-23	DOWN	-2.79571	3.43831e-21	2.38969e-19	DOWN	-0.0270721	0.858901	1	一	-2.5073	1.85671e-24	6.79622e-23	DOWN	-2.48023	1.79299e-23	1.0048e-21	DOWN
ENSMUSG00000052062	Pard3b	0.607352	0.528447	0.257032	54	54	28	0.309414	0.215147	0.0768296	81	48	21	-0.200773	0.587746	1	一	-1.24059	0.000847044	0.00555712	DOWN	-1.03981	0.00398251	0.0254355	DOWN	-0.52422	0.125987	0.5423	一	-2.00981	5.08875e-08	4.8852e-07	DOWN	-1.48559	0.000282516	0.00182986	DOWN
ENSMUSG00000030968	Pdilt	5.69129	2.71342	0.699935	73	40	11	2.06535	1.46027	0.456493	78	47	18	-1.06865	0.00313282	0.0549312	一	-3.02346	9.97452e-12	2.33458e-10	DOWN	-1.95482	4.70792e-05	0.00052092	DOWN	-0.500152	0.137638	0.554656	一	-2.17772	2.63188e-08	2.61921e-07	DOWN	-1.67757	8.41695e-05	0.000617917	DOWN
ENSMUSG00000034285	Nipsnap1	64.2694	51.6521	25.3361	1441	1331	696	66.0906	50.1592	23.1986	4363	2822	1599	-0.315307	0.15271	0.788072	一	-1.34294	6.72825e-11	1.44805e-09	DOWN	-1.02763	1.22372e-07	2.2346e-06	DOWN	-0.397929	0.0466898	0.311301	一	-1.51041	5.68212e-14	1.02753e-12	DOWN	-1.11248	2.03909e-08	2.87464e-07	DOWN
ENSMUSG00000049555	Tmie	5.2419	6.77756	1.0796	107	159	27	4.05986	2.94806	1.40236	244	151	88	0.370677	0.181918	0.850186	一	-2.2796	2.32041e-11	5.21619e-10	DOWN	-2.65028	2.79087e-16	1.3148e-14	DOWN	-0.461664	0.0623972	0.374896	一	-1.53357	2.53962e-09	2.91855e-08	DOWN	-1.07191	4.95254e-05	0.000385376	DOWN
ENSMUSG00000008540	Mgst1	699.87	552.166	223.429	20384	18483	7973	372.143	344.333	163.587	31913	25165	14647	-0.341986	0.107128	0.662262	一	-1.64727	2.34172e-16	8.60117e-15	DOWN	-1.30528	8.33884e-12	2.54043e-10	DOWN	-0.112052	0.533963	0.919422	一	-1.1858	9.02635e-10	1.07536e-08	DOWN	-1.07374	3.14817e-08	4.3037e-07	DOWN
ENSMUSG00000047496	Rnf152	1.94414	2.24973	0.628269	197	262	78	2.30937	2.06871	0.825024	689	526	257	0.210624	0.380351	1	一	-1.62968	1.16126e-09	2.13968e-08	DOWN	-1.8403	7.5838e-13	2.63044e-11	DOWN	-0.158766	0.43482	0.90232	一	-1.48499	1.34048e-11	1.95715e-10	DOWN	-1.32622	2.17931e-09	3.45872e-08	DOWN
ENSMUSG00000023243	Kcnk5	18.2427	10.6538	2.54902	368	247	63	18.6718	13.671	3.35409	1109	692	208	-0.775941	0.00138572	0.0284708	一	-2.8393	1.03068e-25	6.74245e-24	DOWN	-2.06336	1.32721e-14	5.37916e-13	DOWN	-0.449743	0.0318634	0.254473	一	-2.47686	3.57738e-27	1.50647e-25	DOWN	-2.02712	1.23991e-18	4.91739e-17	DOWN
ENSMUSG00000055137	Sugct	23.5323	18.7046	3.63368	185	169	35	19.1386	13.4843	1.61372	443	266	39	-0.331251	0.225718	0.927296	一	-2.69514	4.37669e-18	1.79671e-16	DOWN	-2.36389	7.71418e-15	3.1616e-13	DOWN	-0.505208	0.0261924	0.225929	一	-3.56802	6.14289e-35	3.90739e-33	DOWN	-3.06281	6.71852e-25	4.22424e-23	DOWN
ENSMUSG00000019880	Rspo3	3.34359	2.60618	0.852785	48	43	15	2.88633	1.97099	0.861042	122	71	38	-0.35946	0.385043	1	一	-1.97114	6.58386e-06	7.05979e-05	DOWN	-1.61168	0.000303319	0.00274474	DOWN	-0.550319	0.0615001	0.371667	一	-1.74508	3.54798e-08	3.47202e-07	DOWN	-1.19476	0.000417566	0.00259648	DOWN
ENSMUSG00000036278	Macrod1	17.54	16.7422	3.52561	134	147	33	48.1914	35.7852	3.91731	1084	686	92	-0.0671638	0.877876	1	一	-2.31471	5.22222e-13	1.39459e-11	DOWN	-2.24754	9.44495e-13	3.2513e-11	DOWN	-0.429412	0.0405689	0.290924	一	-3.62084	4.4908e-46	4.61563e-44	DOWN	-3.19143	6.34846e-36	8.61338e-34	DOWN
ENSMUSG00000074093	Svip	6.97794	5.21769	2.18021	128	110	49	5.2028	3.88887	1.18813	281	179	67	-0.419391	0.16181	0.803481	一	-1.67834	2.46567e-08	3.826e-07	DOWN	-1.25894	1.7037e-05	0.000211131	DOWN	-0.419938	0.0812385	0.431682	一	-2.1306	2.16382e-15	4.32098e-14	DOWN	-1.71066	5.74041e-10	9.81856e-09	DOWN
ENSMUSG00000027559	Car3	652.395	452.022	45.3452	14561	11595	1240	389.62	311.722	26.0445	25604	17458	1787	-0.529354	0.0118053	0.155363	一	-3.84672	7.08782e-65	2.74254e-62	DOWN	-3.31737	3.24543e-52	1.2622e-49	DOWN	-0.321807	0.100156	0.489545	一	-3.90302	1.01139e-66	2.21678e-64	DOWN	-3.58121	6.70871e-58	2.28412e-55	DOWN
ENSMUSG00000015354	Pcolce2	0.640724	1.05303	0.145245	18	34	5	0.71327	1.17738	0.127365	59	83	11	0.71677	0.132383	0.724516	一	-2.14121	0.00268218	0.0151674	DOWN	-2.85798	1.50761e-06	2.27937e-05	DOWN	0.723059	0.0289473	0.239347	一	-2.48548	3.82351e-08	3.73161e-07	DOWN	-3.20854	4.4122e-14	1.16062e-12	DOWN
ENSMUSG00000049858	Suox	53.7414	29.1557	5.27285	757	472	91	64.8603	32.8189	4.57247	2690	1160	198	-0.882256	9.25582e-05	0.00303842	一	-3.34938	2.54196e-39	3.37431e-37	DOWN	-2.46712	5.26658e-23	4.20383e-21	DOWN	-0.982807	2.51247e-06	0.000116422	一	-3.82629	1.9708e-57	3.20114e-55	DOWN	-2.84348	6.5027e-34	7.5704e-32	DOWN
ENSMUSG00000044361	BC024139	1.37242	1.1073	0.264767	55	51	13	2.22044	1.38227	0.219158	262	139	27	-0.309674	0.435544	1	一	-2.37392	5.55759e-08	8.14426e-07	DOWN	-2.06425	4.62432e-06	6.27993e-05	DOWN	-0.683809	0.00610267	0.0816261	一	-3.34081	4.88171e-26	1.95183e-24	DOWN	-2.657	1.92576e-15	5.86998e-14	DOWN
ENSMUSG00000000673	Haao	295.722	292.929	96.3454	2167	2467	865	366.758	267.247	95.4856	7913	4914	2151	-0.0136887	0.994236	1	一	-1.61795	5.14076e-15	1.68754e-13	DOWN	-1.60427	1.75607e-15	7.6609e-14	DOWN	-0.456654	0.022269	0.203057	一	-1.94147	2.65386e-21	7.98001e-20	DOWN	-1.48482	1.83523e-13	4.53654e-12	DOWN
ENSMUSG00000079484	Phyhd1	9.04953	9.09135	4.42196	304	351	182	9.95871	9.62116	3.03089	985	811	313	0.0066525	0.954786	1	一	-1.03315	6.20449e-06	6.69643e-05	DOWN	-1.03981	2.07621e-06	3.06057e-05	DOWN	-0.0497478	0.770129	1	一	-1.71622	3.06059e-15	6.03886e-14	DOWN	-1.66647	3.25237e-14	8.77265e-13	DOWN
ENSMUSG00000085404	Gm12909	9.95201	8.89324	3.51255	37	38	16	3.47136	3.53731	1.22495	38	33	14	-0.162279	0.844178	1	一	-1.50247	0.000820646	0.00539756	DOWN	-1.34019	0.00259342	0.0175705	DOWN	0.027148	1	1	一	-1.50278	0.0011366	0.00517585	DOWN	-1.52993	0.00164801	0.00858247	DOWN
ENSMUSG00000054843	Atrnl1	6.89245	7.25385	2.27502	272	329	110	4.28595	5.70566	1.49195	498	565	181	0.0737302	0.743895	1	一	-1.59914	1.6535e-10	3.37113e-09	DOWN	-1.67287	4.47138e-12	1.42391e-10	DOWN	0.412779	0.0777657	0.42061	一	-1.52241	2.61049e-11	3.70438e-10	DOWN	-1.93519	9.98691e-17	3.39386e-15	DOWN
ENSMUSG00000075705	Msrb1	140.014	129.267	56.6563	1539	1633	763	108.085	91.6204	40.3368	3498	2527	1363	-0.115216	0.625729	1	一	-1.30527	1.79556e-10	3.63632e-09	DOWN	-1.19005	1.40569e-09	3.2732e-08	DOWN	-0.238431	0.22307	0.721899	一	-1.422	1.32922e-12	2.1193e-11	DOWN	-1.18357	3.23483e-09	5.00193e-08	DOWN
ENSMUSG00000026170	Cyp27a1	132.905	77.8717	19.5317	2477	1668	446	150.452	109.716	24.7668	8256	5131	1419	-0.771222	0.000306212	0.00838195	一	-2.7665	1.33541e-35	1.50843e-33	DOWN	-1.99528	3.99756e-21	2.74704e-19	DOWN	-0.45553	0.0225408	0.204685	一	-2.60283	1.6694e-34	1.026e-32	DOWN	-2.1473	1.05203e-24	6.50131e-23	DOWN
ENSMUSG00000028461	Ccdc107	8.52134	7.04165	3.45808	179	170	89	10.5257	6.45043	3.05066	651	340	197	-0.275166	0.317688	1	一	-1.30111	7.2411e-07	9.00114e-06	DOWN	-1.02594	4.34234e-05	0.000484997	DOWN	-0.706447	0.00149046	0.0280643	一	-1.78672	3.98792e-15	7.82613e-14	DOWN	-1.08027	2.23832e-06	2.28324e-05	DOWN
ENSMUSG00000019689	1110001J03Rik	12.9457	12.8943	5.56117	76	87	40	6.88451	4.14094	1.32985	119	61	24	-0.00573213	1	1	一	-1.21901	0.000207922	0.00162008	DOWN	-1.21328	0.000122116	0.00122848	DOWN	-0.733396	0.0152392	0.156601	一	-2.37209	7.71599e-12	1.14681e-10	DOWN	-1.6387	1.54697e-05	0.000133949	DOWN
ENSMUSG00000022708	Zbtb20	6.44021	5.97011	0.332687	1422	1515	90	2.96566	3.25424	0.307907	1928	1803	209	-0.109351	0.646609	1	一	-4.27487	4.32035e-61	1.42854e-58	DOWN	-4.16552	1.30028e-59	7.9226e-57	DOWN	0.133968	0.574015	0.943193	一	-3.26779	3.91919e-44	3.79245e-42	DOWN	-3.40176	1.05469e-46	2.50419e-44	DOWN
ENSMUSG00000045087	S1pr5	3.06842	4.6432	1.08888	46	80	20	3.26236	4.97108	1.5189	144	187	70	0.597621	0.0766959	0.544036	一	-1.49466	0.000389741	0.00282496	DOWN	-2.09228	2.33451e-08	4.68414e-07	DOWN	0.607643	0.0240714	0.21397	一	-1.10289	5.415e-05	0.000324497	DOWN	-1.71053	4.59467e-10	7.94926e-09	DOWN
ENSMUSG00000004814	Ccl24	1.36522	1.82745	0.0856831	13	20	1	0.855993	0.962572	0.170796	24	23	5	0.420701	0.519736	1	一	-3.99398	0.00141036	0.00865055	DOWN	-4.41468	2.59951e-05	0.000309554	DOWN	0.169296	0.793446	1	一	-2.32532	0.000758987	0.00359196	DOWN	-2.49462	0.000264517	0.00172318	DOWN
ENSMUSG00000018449	Rpain	3.2184	3.56128	1.11355	92	117	39	2.53072	3.2065	1.00139	213	230	88	0.146053	0.593721	1	一	-1.53117	2.2783e-06	2.63129e-05	DOWN	-1.67722	4.07471e-08	7.92357e-07	DOWN	0.341451	0.186453	0.660686	一	-1.33754	2.00825e-07	1.78564e-06	DOWN	-1.67899	1.4095e-10	2.60865e-09	DOWN
ENSMUSG00000042988	Notum	5.63225	4.65558	1.95371	120	114	51	14.0918	7.96827	1.28248	884	426	84	-0.27475	0.376498	1	一	-1.52749	2.51314e-07	3.35565e-06	DOWN	-1.25274	1.6739e-05	0.000207579	DOWN	-0.822519	0.000171513	0.00489267	一	-3.45785	1.36548e-41	1.13428e-39	DOWN	-2.63533	1.84217e-24	1.10807e-22	DOWN
ENSMUSG00000029630	Cyp3a25	212.682	184.434	59.3188	4173	4159	1426	142.011	154.243	70.9742	8204	7594	4281	-0.205596	0.348955	1	一	-1.84214	3.30767e-19	1.44948e-17	DOWN	-1.63654	1.89185e-16	9.19709e-15	DOWN	0.119206	0.613918	0.96053	一	-1.00064	1.72818e-07	1.54872e-06	DOWN	-1.11984	1.08118e-08	1.58746e-07	DOWN
ENSMUSG00000015224	Cyp2j9	4.50578	2.50244	0.978058	94	60	25	2.14897	2.57887	0.467778	132	135	30	-0.848441	0.00922011	0.128713	一	-2.20379	6.93238e-10	1.31462e-08	DOWN	-1.35534	0.000244433	0.00227098	DOWN	0.263094	0.378413	0.856981	一	-2.19975	2.19672e-11	3.13926e-10	DOWN	-2.46284	7.92549e-14	2.03726e-12	DOWN
ENSMUSG00000052562	Slc22a30	62.0454	35.7863	6.83964	1851	1227	250	25.4673	20.6522	2.0499	2237	1546	188	-0.793917	0.000226986	0.0064985	一	-3.18133	9.53338e-43	1.54798e-40	DOWN	-2.38741	7.90508e-27	8.35243e-25	DOWN	-0.302352	0.131231	0.5423	一	-3.63502	2.88031e-52	3.82471e-50	DOWN	-3.33267	1.60791e-44	3.33504e-42	DOWN
ENSMUSG00000092545	Gm20319	45.3216	46.656	16.4008	415	491	184	31.1195	27.8542	7.81541	839	640	220	0.0418656	0.820848	1	一	-1.46643	2.12183e-10	4.25442e-09	DOWN	-1.5083	1.34248e-11	4.00967e-10	DOWN	-0.159925	0.426942	0.900542	一	-1.99343	1.15112e-18	2.89242e-17	DOWN	-1.8335	7.95744e-16	2.53696e-14	DOWN
ENSMUSG00000017718	Afmid	16.6184	18.8422	5.36788	518	675	205	31.686	25.9287	7.62868	2908	2028	731	0.181189	0.389367	1	一	-1.63036	8.63661e-13	2.23421e-11	DOWN	-1.81155	4.40118e-16	2.04186e-14	DOWN	-0.289296	0.145156	0.573285	一	-2.05434	2.29193e-22	7.39271e-21	DOWN	-1.76505	4.71309e-17	1.64502e-15	DOWN
ENSMUSG00000090394	4930523C07Rik	0.621248	0.71254	0.299626	44	58	26	1.59686	1.36732	0.61085	333	243	133	0.1978	0.626981	1	一	-1.05201	0.00722371	0.0356307	DOWN	-1.24981	0.000658114	0.00541146	DOWN	-0.223891	0.326885	0.817654	一	-1.38635	5.2505e-09	5.74615e-08	DOWN	-1.16246	1.90789e-06	1.9617e-05	DOWN
ENSMUSG00000025255	Zfhx4	1.44797	1.19829	0.567274	225	214	108	0.952969	0.830953	0.240741	436	324	115	-0.273058	0.298588	1	一	-1.35192	6.97599e-08	1.0015e-06	DOWN	-1.07886	6.07631e-06	8.12501e-05	DOWN	-0.197662	0.359185	0.848421	一	-1.98495	3.92895e-16	8.38616e-15	DOWN	-1.78729	5.58678e-13	1.31439e-11	DOWN
ENSMUSG00000003526	Prodh	34.8867	35.4246	5.25769	964	1125	178	44.7403	37.9597	2.13076	3640	2632	181	0.0220727	0.880219	1	一	-2.73018	3.66437e-31	3.41745e-29	DOWN	-2.75225	1.25305e-32	1.87741e-30	DOWN	-0.237106	0.225163	0.721899	一	-4.39214	1.89088e-71	4.6485e-69	DOWN	-4.15503	1.57582e-64	5.9241e-62	DOWN
ENSMUSG00000074622	Mafb	26.182	13.5909	3.72346	528	315	92	38.1462	24.0301	9.82334	2265	1216	609	-0.945932	4.88779e-05	0.00172334	一	-2.81386	1.82763e-28	1.43264e-26	DOWN	-1.86793	6.21878e-14	2.38629e-12	DOWN	-0.666694	0.0012648	0.0246938	一	-1.95725	2.29122e-20	6.52298e-19	DOWN	-1.29056	5.11557e-10	8.79148e-09	DOWN
ENSMUSG00000000686	Abhd15	7.94319	9.14969	2.50484	176	233	68	10.178	12.4103	2.17278	664	690	148	0.204004	0.408531	1	一	-1.665	1.48885e-09	2.7185e-08	DOWN	-1.869	1.57215e-12	5.2826e-11	DOWN	0.286085	0.220584	0.718614	一	-2.22784	3.69954e-21	1.09706e-19	DOWN	-2.51393	1.15918e-25	7.776e-24	DOWN
ENSMUSG00000029059	Fam213b	7.28625	8.5894	3.45312	62	84	36	4.35063	3.74676	1.56737	109	80	41	0.237381	0.448306	1	一	-1.07728	0.00173673	0.0104067	DOWN	-1.31466	4.50872e-05	0.000501917	DOWN	-0.215582	0.462048	0.90232	一	-1.47288	2.09887e-06	1.59493e-05	DOWN	-1.25729	0.000104757	0.000751926	DOWN
ENSMUSG00000027358	Bmp2	7.17707	4.97951	2.0292	153	122	53	10.5629	7.01038	3.0213	663	375	198	-0.52739	0.0609348	0.480653	一	-1.82248	3.88942e-10	7.56502e-09	DOWN	-1.29509	4.45925e-06	6.09653e-05	DOWN	-0.591444	0.00734546	0.0927703	一	-1.80577	1.98583e-15	3.98744e-14	DOWN	-1.21432	1.11873e-07	1.41468e-06	DOWN
ENSMUSG00000023070	Rgn	824.676	631.953	126.961	7947	6999	1499	637.365	567.977	26.3635	18084	13734	781	-0.384009	0.0706426	0.522534	一	-2.69944	1.53261e-36	1.78667e-34	DOWN	-2.31543	3.97994e-29	4.88251e-27	DOWN	-0.166289	0.375968	0.856981	一	-4.59551	1.35959e-83	4.5803e-81	DOWN	-4.42922	1.43606e-78	7.85264e-76	DOWN
ENSMUSG00000043681	Fam25c	28.6111	14.2255	1.66783	70	40	5	9.85613	5.37532	1.9943	71	33	15	-1.0081	0.00556546	0.0873272	一	-4.10054	1.65874e-15	5.65964e-14	DOWN	-3.09244	9.19797e-08	1.71211e-06	DOWN	-0.874671	0.0184736	0.177577	一	-2.30514	2.66661e-08	2.64942e-07	DOWN	-1.43047	0.00297647	0.0143765	DOWN
ENSMUSG00000027016	Zfp385b	1.50441	2.04943	0.644943	99	155	52	2.6683	3.22784	1.043	517	533	211	0.446021	0.109432	0.669429	一	-1.22196	6.5304e-05	0.00057484	DOWN	-1.66798	3.43695e-09	7.63354e-08	DOWN	0.274645	0.252433	0.737631	一	-1.35518	1.19001e-09	1.39939e-08	DOWN	-1.62982	1.00471e-12	2.3125e-11	DOWN
ENSMUSG00000015806	Qdpr	76.5214	70.6441	17.8445	2114	2243	604	80.1443	54.1389	21.1945	6519	3753	1800	-0.115293	0.621813	1	一	-2.10038	8.86457e-23	4.71377e-21	DOWN	-1.98509	1.88841e-21	1.33791e-19	DOWN	-0.565933	0.00501431	0.0707888	一	-1.91891	8.05671e-21	2.3376e-19	DOWN	-1.35298	1.61361e-11	3.35844e-10	DOWN
ENSMUSG00000032370	Lactb	27.342	23.5759	9.31517	333	330	139	18.489	14.0704	6.99778	663	430	262	-0.213802	0.400969	1	一	-1.55346	9.89092e-11	2.07949e-09	DOWN	-1.33966	7.13533e-09	1.52368e-07	DOWN	-0.393999	0.0685186	0.391687	一	-1.4017	1.52588e-10	1.99417e-09	DOWN	-1.0077	4.39922e-06	4.25651e-05	DOWN
ENSMUSG00000069456	Rdh16	10.7461	9.50485	1.83801	544	553	114	15.6859	10.3206	1.49077	2338	1311	232	-0.177072	0.463304	1	一	-2.54759	4.80425e-25	3.0549e-23	DOWN	-2.37052	8.15469e-23	6.42498e-21	DOWN	-0.603934	0.00335275	0.0521532	一	-3.39534	1.08675e-47	1.22038e-45	DOWN	-2.7914	1.38283e-33	1.54988e-31	DOWN
ENSMUSG00000054191	Klf1	1.52193	2.27012	0.266195	14	24	3	3.65529	4.46233	0.318248	99	103	9	0.576873	0.297807	1	一	-2.51534	0.00339444	0.0186348	DOWN	-3.09221	7.67958e-05	0.000806289	DOWN	0.287812	0.373615	0.856981	一	-3.52176	8.45813e-16	1.74654e-14	DOWN	-3.80957	3.5509e-18	1.36915e-16	DOWN
ENSMUSG00000043013	Onecut1	12.1651	15.8351	5.60975	377	564	213	8.5045	13.7212	3.18045	776	1067	303	0.380384	0.08446	0.579116	一	-1.11674	6.2231e-07	7.80506e-06	DOWN	-1.49712	8.36353e-12	2.54371e-10	DOWN	0.690106	0.00180371	0.0326579	一	-1.41899	5.26752e-11	7.21044e-10	DOWN	-2.1091	3.02276e-21	1.45069e-19	DOWN
ENSMUSG00000044359	P2ry4	1.88048	1.43987	0.306968	50	44	10	1.89049	1.73864	0.452657	148	116	37	-0.385167	0.349508	1	一	-2.61494	4.26378e-08	6.39066e-07	DOWN	-2.22978	4.22639e-06	5.82172e-05	DOWN	-0.120799	0.655139	0.97648	一	-2.06227	2.40081e-11	3.42017e-10	DOWN	-1.94147	1.20132e-09	1.9743e-08	DOWN
ENSMUSG00000010051	Hyal1	7.59819	7.3417	2.65537	362	402	155	10.7003	10.3974	3.40702	1501	1243	499	-0.0495414	0.869118	1	一	-1.51674	1.34005e-10	2.76306e-09	DOWN	-1.4672	1.34374e-10	3.57009e-09	DOWN	-0.0414238	0.792604	1	一	-1.65107	4.85783e-15	9.46185e-14	DOWN	-1.60965	3.80194e-14	1.01373e-12	DOWN
ENSMUSG00000038836	Agbl3	0.255196	0.23059	0.0881201	26	27	11	0.19335	0.199491	0.0798219	58	51	25	-0.146275	0.807485	1	一	-1.53406	0.00381958	0.0207043	DOWN	-1.38779	0.00718023	0.0412858	DOWN	0.045106	1	1	一	-1.27636	0.000535418	0.00263323	DOWN	-1.32147	0.000588384	0.00350641	DOWN
ENSMUSG00000031327	Chic1	1.28886	0.924707	0.110737	57	47	6	1.42844	1.21653	0.0956224	186	135	13	-0.47903	0.205599	0.89742	一	-3.54089	7.29609e-12	1.72544e-10	DOWN	-3.06186	1.08965e-08	2.28152e-07	DOWN	-0.231671	0.36629	0.855536	一	-3.90095	2.83598e-25	1.08387e-23	DOWN	-3.66928	4.08521e-21	1.9502e-19	DOWN
ENSMUSG00000030934	Oat	566.835	392.205	84.697	7325	5825	1341	576.37	342.469	27.3118	21930	11105	1085	-0.531318	0.0118162	0.15539	一	-2.74255	1.90898e-37	2.28399e-35	DOWN	-2.21123	6.29758e-27	6.69264e-25	DOWN	-0.751023	0.000201272	0.00558411	一	-4.3994	5.44753e-80	1.65169e-77	DOWN	-3.64837	2.38454e-59	8.43707e-57	DOWN
ENSMUSG00000022304	Dpys	50.7947	51.6867	10.4473	1127	1318	284	104.413	73.0503	9.94022	6821	4067	678	0.0251153	0.867416	1	一	-2.28155	2.26523e-24	1.35512e-22	DOWN	-2.30667	1.12347e-25	1.09234e-23	DOWN	-0.515345	0.0103248	0.117514	一	-3.39288	1.49419e-51	1.88766e-49	DOWN	-2.87754	7.09721e-39	1.11364e-36	DOWN
ENSMUSG00000034584	Exph5	1.85189	1.66417	0.656638	122	126	53	1.44354	1.37925	0.553026	280	228	112	-0.154199	0.641077	1	一	-1.49583	4.09191e-07	5.30781e-06	DOWN	-1.34163	2.09224e-06	3.08172e-05	DOWN	-0.0657217	0.758665	1	一	-1.38419	1.9175e-08	1.94429e-07	DOWN	-1.31847	1.43219e-07	1.78357e-06	DOWN
ENSMUSG00000022149	C9	274.764	224.483	57.0819	5457	5124	1389	51.4738	71.3544	22.1931	3010	3556	1355	-0.291585	0.175207	0.833698	一	-2.26709	3.17098e-27	2.29751e-25	DOWN	-1.9755	2.26473e-22	1.73937e-20	DOWN	0.471165	0.028375	0.235836	一	-1.21373	8.70544e-10	1.03849e-08	DOWN	-1.68489	2.16614e-16	7.21181e-15	DOWN
ENSMUSG00000086141	9030622O22Rik	6.27431	5.06466	1.48078	83	77	24	3.7485	4.27792	1.13115	146	142	46	-0.308992	0.376922	1	一	-2.0831	1.01947e-08	1.67936e-07	DOWN	-1.77411	9.95856e-07	1.54658e-05	DOWN	0.190594	0.521668	0.912495	一	-1.72852	6.38057e-09	6.90924e-08	DOWN	-1.91911	2.11789e-10	3.8141e-09	DOWN
ENSMUSG00000032796	Lama1	0.595705	0.426848	0.143002	34	28	10	0.720028	0.886766	0.227973	121	127	40	-0.480876	0.317984	1	一	-2.05856	5.64529e-05	0.000504671	DOWN	-1.57768	0.00266073	0.0179533	DOWN	0.300499	0.310043	0.804362	一	-1.65919	7.50437e-08	7.03708e-07	DOWN	-1.95969	4.66738e-10	8.06732e-09	DOWN
ENSMUSG00000030701	Plekhb1	4.03248	2.65471	0.870711	189	143	50	5.05078	3.2736	1.34644	697	385	194	-0.603116	0.0266648	0.280224	一	-2.2114	2.50926e-14	7.56773e-13	DOWN	-1.60829	2.71796e-08	5.41193e-07	DOWN	-0.625627	0.00447964	0.0646974	一	-1.90736	6.16614e-17	1.38487e-15	DOWN	-1.28173	2.28137e-08	3.19126e-07	DOWN
ENSMUSG00000024425	Ndfip1	155.644	147.439	72.0059	868	945	492	222.229	196.088	96.068	3649	2744	1647	-0.0781278	0.761641	1	一	-1.11206	7.79004e-08	1.11201e-06	DOWN	-1.03394	1.735e-07	3.12146e-06	DOWN	-0.180547	0.346588	0.841063	一	-1.20992	8.37725e-10	1.00197e-08	DOWN	-1.02937	1.75547e-07	2.14762e-06	DOWN
ENSMUSG00000031147	Magix	2.49469	2.12891	0.587333	52	51	15	4.72529	2.84876	0.780292	290	149	50	-0.228747	0.631477	1	一	-2.08661	1.12187e-06	1.35474e-05	DOWN	-1.85786	1.03465e-05	0.000132626	DOWN	-0.730069	0.00308925	0.0488367	一	-2.59832	3.91673e-20	1.10299e-18	DOWN	-1.86825	2.14365e-10	3.85664e-09	DOWN
ENSMUSG00000074491	Clec4g	18.1724	20.8309	5.27444	419	552	149	21.58	18.3906	4.96609	1465	1064	352	0.196972	0.364525	1	一	-1.78466	6.55934e-14	1.89346e-12	DOWN	-1.98163	1.32724e-17	7.11455e-16	DOWN	-0.230729	0.249184	0.737631	一	-2.11951	3.28422e-22	1.05373e-20	DOWN	-1.88878	6.74567e-18	2.5202e-16	DOWN
ENSMUSG00000083111	Gm14421	3.9178	3.85348	0.834205	46	52	12	2.11164	1.18797	0.415563	73	35	15	-0.0238846	1	1	一	-2.23157	2.36802e-06	2.72562e-05	DOWN	-2.20769	1.35258e-06	2.07241e-05	DOWN	-0.829869	0.0217624	0.199577	一	-2.34523	1.36341e-08	1.40767e-07	DOWN	-1.51536	0.00157061	0.00823648	DOWN
ENSMUSG00000008153	Clstn3	1.23907	0.867169	0.26383	46	37	12	0.768476	0.772896	0.131428	84	72	15	-0.514868	0.195824	0.872652	一	-2.23157	2.36802e-06	2.72562e-05	DOWN	-1.7167	0.000430003	0.00371281	DOWN	0.00827442	1	1	一	-2.54772	2.51211e-10	3.19359e-09	DOWN	-2.556	4.8108e-10	8.30726e-09	DOWN
ENSMUSG00000020672	Sntg2	1.41978	1.28905	0.176338	46	48	7	0.80717	0.799519	0.0100417	77	65	1	-0.139357	0.798905	1	一	-3.00925	7.02447e-09	1.18175e-07	DOWN	-2.8699	2.81996e-08	5.60283e-07	DOWN	-0.0137404	1	1	一	-6.32879	4.6561e-18	1.12488e-16	DOWN	-6.31505	5.80874e-18	2.17918e-16	DOWN
ENSMUSG00000086914	Gm16124	6.78672	5.90507	1.31875	21	21	5	4.39059	3.09113	0.630775	40	24	6	-0.200761	0.888764	1	一	-2.36355	0.000672116	0.00453211	DOWN	-2.16279	0.00106861	0.00824532	DOWN	-0.506283	0.271699	0.762478	一	-2.79922	3.78178e-07	3.23452e-06	DOWN	-2.29294	0.000313333	0.0020107	DOWN
ENSMUSG00000014542	Clec4f	40.6214	56.3241	6.59216	684	1090	136	35.1367	50.1278	7.88191	1742	2118	408	0.471512	0.0263499	0.279214	一	-2.62342	2.20044e-27	1.6136e-25	DOWN	-3.09493	2.65277e-38	6.2974e-36	DOWN	0.512631	0.0180179	0.173672	一	-2.15636	3.13736e-23	1.06087e-21	DOWN	-2.66899	4.64494e-33	5.07988e-31	DOWN
ENSMUSG00000040127	Sdr9c7	7.18542	4.6022	0.936725	288	212	46	1.33884	1.86926	0.470719	158	188	58	-0.642749	0.00992035	0.135988	一	-2.93937	1.3577e-24	8.20302e-23	DOWN	-2.29663	1.3568e-15	6.04903e-14	DOWN	0.481482	0.0740378	0.410809	一	-1.50805	7.65398e-08	7.17368e-07	DOWN	-1.98953	1.87377e-12	4.22124e-11	DOWN
ENSMUSG00000021884	Hacl1	42.2235	28.2859	5.53098	1782	1372	286	52.6065	32.672	7.25285	6537	3460	941	-0.577965	0.00742759	0.109005	一	-2.93244	1.09492e-37	1.33638e-35	DOWN	-2.35447	1.33526e-26	1.37894e-24	DOWN	-0.687183	0.000710652	0.0155811	一	-2.85862	2.07931e-39	1.60965e-37	DOWN	-2.17144	1.49322e-24	9.13394e-23	DOWN
ENSMUSG00000031833	Mast3	7.34701	8.16082	2.44964	235	300	96	12.7314	12.0981	3.83405	1199	971	377	0.151557	0.511359	1	一	-1.58459	7.43224e-10	1.40356e-08	DOWN	-1.73614	2.2734e-12	7.51397e-11	DOWN	-0.0736155	0.681875	0.991321	一	-1.73145	7.82166e-16	1.62063e-14	DOWN	-1.65784	2.1807e-14	6.01694e-13	DOWN
ENSMUSG00000021509	Slc25a48	7.16671	4.2575	1.4926	145	99	37	3.67629	4.9046	0.980735	219	249	61	-0.751304	0.00863739	0.122737	一	-2.26348	4.8131e-13	1.29102e-11	DOWN	-1.51218	1.86891e-06	2.77513e-05	DOWN	0.415886	0.106665	0.505465	一	-1.90631	3.95066e-12	6.01426e-11	DOWN	-2.3222	5.49391e-17	1.91016e-15	DOWN
ENSMUSG00000029695	Aass	94.3853	79.982	27.4479	2453	2389	874	90.1063	67.0717	23.5183	6895	4374	1879	-0.238887	0.27697	0.989567	一	-1.78187	1.22377e-17	4.85927e-16	DOWN	-1.54298	1.57e-14	6.30728e-13	DOWN	-0.425924	0.0327626	0.258345	一	-1.93784	3.49709e-21	1.03953e-19	DOWN	-1.51192	7.99841e-14	2.05308e-12	DOWN
ENSMUSG00000059456	Ptk2b	3.81504	3.81676	1.87761	267	307	161	5.15378	4.96544	2.35186	1062	872	506	0.000648463	0.966145	1	一	-1.0228	1.20446e-05	0.000123266	DOWN	-1.02345	4.63276e-06	6.28673e-05	DOWN	-0.0537092	0.753256	1	一	-1.13183	3.28908e-08	3.23258e-07	DOWN	-1.07812	2.12333e-07	2.56291e-06	DOWN
ENSMUSG00000010122	Slc47a1	19.9218	19.8929	7.85847	569	653	275	26.803	27.1387	7.77873	2254	1945	683	-0.00209321	0.974318	1	一	-1.34202	9.07683e-10	1.70177e-08	DOWN	-1.33993	2.74931e-10	7.04833e-09	DOWN	0.0179561	0.992475	1	一	-1.78479	1.36051e-17	3.19772e-16	DOWN	-1.80274	1.39205e-17	5.116e-16	DOWN
ENSMUSG00000036885	Arhgef26	6.80547	6.14919	2.39498	494	513	213	5.84864	4.89722	1.62223	1250	892	362	-0.146298	0.555469	1	一	-1.50668	2.80992e-11	6.23185e-10	DOWN	-1.36038	4.26959e-10	1.06182e-08	DOWN	-0.256139	0.20688	0.695455	一	-1.85012	1.13428e-17	2.68682e-16	DOWN	-1.59399	1.88728e-13	4.65246e-12	DOWN
ENSMUSG00000031640	Klkb1	79.5057	72.6659	27.8107	1190	1250	510	66.7814	56.6866	25.254	2943	2129	1162	-0.12978	0.581836	1	一	-1.51542	5.99211e-13	1.59084e-11	DOWN	-1.38564	9.55551e-12	2.8966e-10	DOWN	-0.236438	0.228325	0.722986	一	-1.40294	2.94656e-12	4.54269e-11	DOWN	-1.1665	6.01799e-09	9.07224e-08	DOWN
ENSMUSG00000026938	Fcna	27.5622	36.6234	3.74934	258	394	43	36.755	42.1485	5.69914	1013	990	164	0.410075	0.0771999	0.545838	一	-2.87798	4.401e-23	2.43273e-21	DOWN	-3.28806	2.13323e-31	2.99948e-29	DOWN	0.19754	0.398843	0.875607	一	-2.68912	2.95829e-30	1.54204e-28	DOWN	-2.88666	8.5244e-34	9.86043e-32	DOWN
ENSMUSG00000028573	Fggy	10.6814	10.0852	4.02735	552	599	255	10.2985	8.15885	2.50522	1567	1058	398	-0.0828585	0.759527	1	一	-1.4072	2.13834e-10	4.28281e-09	DOWN	-1.32434	5.29246e-10	1.30379e-08	DOWN	-0.335992	0.0991885	0.486674	一	-2.03942	4.89695e-21	1.44385e-19	DOWN	-1.70343	3.35883e-15	9.98517e-14	DOWN
ENSMUSG00000032527	Pccb	42.5665	38.8964	19.1501	996	1046	549	40.3522	32.616	14.486	2780	1915	1042	-0.130082	0.584368	1	一	-1.15237	2.30022e-08	3.57843e-07	DOWN	-1.02228	1.91837e-07	3.4144e-06	DOWN	-0.307067	0.123536	0.541624	一	-1.47799	2.78261e-13	4.76211e-12	DOWN	-1.17092	5.93888e-09	8.96795e-08	DOWN
ENSMUSG00000032528	Vipr1	4.57298	4.26834	0.95006	165	177	42	7.73752	6.26257	1.73999	822	567	193	-0.0994576	0.767791	1	一	-2.26704	6.07409e-14	1.76178e-12	DOWN	-2.16759	1.9916e-13	7.36934e-12	DOWN	-0.305116	0.145906	0.575305	一	-2.15279	6.35318e-21	1.85321e-19	DOWN	-1.84768	1.47283e-15	4.55871e-14	DOWN
ENSMUSG00000058207	Serpina3k	6960.86	5264.34	952.497	85862	74630	14395	2184.36	2684.83	820.152	79332	83100	31100	-0.403011	0.0558749	0.456194	一	-2.86948	5.389e-41	7.84035e-39	DOWN	-2.46647	7.21828e-33	1.10876e-30	DOWN	0.297619	0.167601	0.620449	一	-1.41325	6.64629e-13	1.08536e-11	DOWN	-1.71086	2.38574e-17	8.59295e-16	DOWN
ENSMUSG00000002032	Tmem25	13.8555	14.3377	4.28115	280	333	106	17.9999	18.1824	5.4729	1071	922	340	0.0493517	0.809717	1	一	-1.69439	1.41822e-11	3.28138e-10	DOWN	-1.74374	7.25265e-13	2.52999e-11	DOWN	0.0145542	1	1	一	-1.71761	2.05547e-15	4.10914e-14	DOWN	-1.73216	2.54375e-15	7.63761e-14	DOWN
ENSMUSG00000022040	Ephx2	374.824	216.686	92.0323	4574	3039	1376	280.714	195.227	68.1608	10086	5978	2557	-0.790607	0.000183107	0.0054108	一	-2.026	1.61542e-22	8.46628e-21	DOWN	-1.2354	1.61205e-10	4.23982e-09	DOWN	-0.523946	0.00893839	0.107114	一	-2.04209	3.09256e-23	1.04767e-21	DOWN	-1.51814	5.18014e-14	1.35472e-12	DOWN
ENSMUSG00000021238	Aldh6a1	179.044	140.147	64.346	3586	3226	1579	173.628	131.882	48.4642	10239	6628	2984	-0.353376	0.0998852	0.636534	一	-1.47639	2.41319e-13	6.64944e-12	DOWN	-1.12301	3.84265e-09	8.5036e-08	DOWN	-0.396756	0.0454286	0.305443	一	-1.84101	1.33752e-19	3.61548e-18	DOWN	-1.44426	5.97687e-13	1.40068e-11	DOWN
ENSMUSG00000000301	Pemt	64.3441	67.0125	20.4208	1183	1416	460	85.1236	65.0711	26.6807	4608	3002	1508	0.058624	0.744704	1	一	-1.65577	7.58283e-15	2.42358e-13	DOWN	-1.71439	1.82968e-16	8.9186e-15	DOWN	-0.387544	0.0522754	0.333113	一	-1.67376	1.62513e-16	3.54064e-15	DOWN	-1.28622	1.47251e-10	2.71692e-09	DOWN
ENSMUSG00000086784	Isoc2a	72.1918	67.4818	30.6495	471	506	245	103.177	74.7656	25.4279	1982	1224	510	-0.0973374	0.712231	1	一	-1.23597	2.2702e-08	3.5408e-07	DOWN	-1.13864	7.74167e-08	1.45586e-06	DOWN	-0.46468	0.0233405	0.209563	一	-2.02065	3.31773e-21	9.87826e-20	DOWN	-1.55597	2.1808e-13	5.3251e-12	DOWN
ENSMUSG00000067225	Cyp2c54	234.824	178.647	11.9259	2491	2178	155	154.226	89.2247	0.613282	4817	2375	20	-0.394468	0.0672229	0.5069	一	-4.29941	3.4743e-67	1.46939e-64	DOWN	-3.90494	2.40972e-58	1.29551e-55	DOWN	-0.789534	0.000114842	0.00343002	一	-7.97428	5.54061e-135	8.39957e-132	DOWN	-7.18475	3.33701e-111	6.02163e-108	DOWN
ENSMUSG00000033308	Dpyd	54.8408	69.749	10.5888	3331	4869	788	52.6178	48.0214	9.61316	9410	7319	1795	0.346923	0.0837358	0.574905	一	-2.37271	1.90019e-28	1.48106e-26	DOWN	-2.71964	8.56353e-37	1.73925e-34	DOWN	-0.131875	0.474537	0.90232	一	-2.45247	2.26575e-31	1.25666e-29	DOWN	-2.32059	2.66437e-28	2.18539e-26	DOWN
ENSMUSG00000025911	Adhfe1	21.8055	16.4413	6.16371	667	578	231	21.5405	19.7121	6.83793	1940	1513	643	-0.407365	0.0739822	0.535	一	-1.82282	6.22069e-16	2.19669e-14	DOWN	-1.41546	6.574e-11	1.79889e-09	DOWN	-0.127971	0.49815	0.90232	一	-1.65542	1.89244e-15	3.81677e-14	DOWN	-1.52745	2.96931e-13	7.14416e-12	DOWN
ENSMUSG00000038286	Bphl	97.243	83.291	38.6148	705	694	343	119.507	82.3446	30.8247	2551	1498	687	-0.223435	0.336156	1	一	-1.33244	5.61827e-10	1.07551e-08	DOWN	-1.10901	6.22948e-08	1.18737e-06	DOWN	-0.537352	0.00860952	0.10442	一	-1.95494	1.67563e-20	4.80805e-19	DOWN	-1.41759	9.00833e-12	1.92146e-10	DOWN
ENSMUSG00000003809	Gcdh	126.566	89.6392	30.8075	3048	2481	909	121.724	81.567	18.0595	8631	4929	1337	-0.497688	0.0197913	0.227242	一	-2.03854	3.46733e-22	1.77126e-20	DOWN	-1.54085	1.52963e-14	6.15862e-13	DOWN	-0.577559	0.0041163	0.0612631	一	-2.75279	7.83383e-38	5.54525e-36	DOWN	-2.17523	3.25973e-25	2.12353e-23	DOWN
ENSMUSG00000033530	Ttc7b	5.76709	5.14448	1.34487	119	122	34	3.86805	4.92498	1.32423	235	255	84	-0.164817	0.603048	1	一	-2.10038	7.64337e-11	1.62455e-09	DOWN	-1.93556	1.20132e-09	2.83341e-08	DOWN	0.348511	0.182074	0.651409	一	-1.54646	2.29677e-09	2.64952e-08	DOWN	-1.89497	4.84522e-13	1.14891e-11	DOWN
ENSMUSG00000025766	D3Ertd751e	0.650865	0.505332	0.245183	65	58	30	0.789004	0.562665	0.208464	232	141	64	-0.365127	0.320568	1	一	-1.4085	6.36043e-05	0.000561236	DOWN	-1.04337	0.00231748	0.0160217	DOWN	-0.487756	0.0504522	0.327221	一	-1.92023	1.90873e-12	3.01159e-11	DOWN	-1.43248	4.70676e-07	5.37554e-06	DOWN
ENSMUSG00000030946	Lhpp	13.919	9.55881	2.56807	261	206	59	30.7915	19.2128	3.13992	1700	904	181	-0.542154	0.0337703	0.326197	一	-2.4383	1.52827e-18	6.50892e-17	DOWN	-1.89615	5.04436e-12	1.58702e-10	DOWN	-0.680467	0.00112938	0.022682	一	-3.29373	5.84084e-44	5.56317e-42	DOWN	-2.61326	8.88534e-29	7.56302e-27	DOWN
ENSMUSG00000030236	Slco1b2	259.314	195.266	43.3385	9274	8026	1899	147.873	142.968	9.78685	15571	12830	1076	-0.409258	0.0533754	0.443036	一	-2.58098	4.93823e-34	5.22131e-32	DOWN	-2.17172	2.52573e-26	2.5367e-24	DOWN	-0.0486669	0.755406	1	一	-3.91737	8.029e-67	1.78126e-64	DOWN	-3.8687	3.70307e-65	1.45265e-62	DOWN
ENSMUSG00000050663	Trhde	0.606413	0.313728	0	37	22	0	0.100194	0.0522508	0	18	8	0	-0.950785	0.0379493	0.352337	一	一	4.79413e-11	1.04414e-09	DOWN	一	7.44748e-07	1.19101e-05	DOWN	-0.93927	0.195373	0.672447	一	一	8.35118e-06	5.76127e-05	DOWN	一	0.00464266	0.0210971	DOWN
ENSMUSG00000027597	Ahcy	88.2045	106.68	26.8237	1664	2313	620	172.543	166.209	34.3478	9584	7868	1992	0.274362	0.173687	0.832344	一	-1.71734	3.34577e-16	1.20726e-14	DOWN	-1.9917	1.30931e-21	9.38541e-20	DOWN	-0.0539575	0.736675	1	一	-2.32867	8.03972e-29	3.77929e-27	DOWN	-2.27471	2.05282e-27	1.58984e-25	DOWN
ENSMUSG00000054827	Cyp2c50	289.012	179.479	26.1494	6071	4333	673	275.139	160.9	2.70998	17017	8481	175	-0.687315	0.00110994	0.0240496	一	-3.46628	3.85681e-53	9.87887e-51	DOWN	-2.77897	8.49529e-38	1.9171e-35	DOWN	-0.773997	0.000131391	0.00384581	一	-6.66574	2.61651e-135	4.32723e-132	DOWN	-5.89174	4.02439e-112	8.06891e-109	DOWN
ENSMUSG00000061959	Ces1e	42.382	25.9002	6.27708	766	538	139	47.5431	33.582	6.62328	2530	1523	368	-0.710487	0.00157495	0.0312911	一	-2.75529	3.42008e-30	3.0193e-28	DOWN	-2.0448	2.05834e-18	1.17945e-16	DOWN	-0.501548	0.0139771	0.147782	一	-2.84362	6.04374e-37	4.07214e-35	DOWN	-2.34207	4.0699e-26	2.85764e-24	DOWN
ENSMUSG00000056666	Retsat	58.9686	30.1181	8.84851	1523	894	280	71.5244	39.2547	16.2348	5439	2544	1289	-0.969318	8.2593e-06	0.000357031	一	-2.73644	2.53166e-33	2.61596e-31	DOWN	-1.76712	2.68212e-16	1.26683e-14	DOWN	-0.865569	2.42002e-05	0.000887275	一	-2.13935	8.71036e-25	3.26719e-23	DOWN	-1.27378	2.46767e-10	4.40804e-09	DOWN
ENSMUSG00000001670	Tat	1146.76	675.217	164.993	17563	11885	3096	1052.31	680.769	237.098	47452	26162	11163	-0.764145	0.000261333	0.0072906	一	-2.79709	4.40141e-39	5.80029e-37	DOWN	-2.03294	8.71536e-24	7.47925e-22	DOWN	-0.628323	0.00172953	0.0317056	一	-2.15	1.40778e-25	5.49577e-24	DOWN	-1.52168	2.83716e-14	7.73361e-13	DOWN
ENSMUSG00000025815	Dhtkd1	7.73416	10.3504	2.7172	381	586	164	8.41817	11.0589	1.88194	1221	1367	285	0.420365	0.0570229	0.461906	一	-1.50912	1.16367e-10	2.42412e-09	DOWN	-1.92949	3.93764e-17	2.03323e-15	DOWN	0.393623	0.0755524	0.415348	一	-2.16129	1.99882e-22	6.4702e-21	DOWN	-2.55491	1.72248e-29	1.55411e-27	DOWN
ENSMUSG00000036570	Fxyd1	17.8205	19.1646	5.96427	517	639	212	30.4264	22.1574	7.56844	2599	1613	675	0.104902	0.602224	1	一	-1.57912	3.29887e-12	8.11818e-11	DOWN	-1.68403	2.30569e-14	9.12245e-13	DOWN	-0.457537	0.0243512	0.215879	一	-2.00725	1.98111e-21	6.01676e-20	DOWN	-1.54972	1.25514e-13	3.14569e-12	DOWN
ENSMUSG00000025317	Car5a	41.6612	36.3509	7.9055	357	358	83	69.5196	54.8316	10.0976	1754	1179	266	-0.196711	0.432197	1	一	-2.39778	1.78999e-20	8.41497e-19	DOWN	-2.20106	4.5502e-18	2.53576e-16	DOWN	-0.342412	0.0918111	0.467494	一	-2.78341	1.79156e-34	1.09369e-32	DOWN	-2.441	5.10308e-27	3.80517e-25	DOWN
ENSMUSG00000042102	Dmgdh	175.347	111.769	23.2174	3717	2723	603	202.312	130.322	25.1972	12627	6932	1642	-0.649689	0.002194	0.0410675	一	-2.91694	1.02418e-39	1.38999e-37	DOWN	-2.26725	9.00252e-27	9.4573e-25	DOWN	-0.634495	0.00163197	0.0302327	一	-3.00524	7.40284e-44	6.97785e-42	DOWN	-2.37075	2.72649e-29	2.39997e-27	DOWN
ENSMUSG00000027513	Pck1	539.635	391.517	45.2402	18157	15140	1865	781.226	503.844	226.188	77394	42539	23396	-0.462908	0.0279497	0.289193	一	-3.5763	5.37718e-58	1.57725e-55	DOWN	-3.1134	2.18507e-47	7.53601e-45	DOWN	-0.632762	0.00159752	0.02972	一	-1.78822	6.65883e-19	1.70376e-17	DOWN	-1.15546	3.18432e-09	4.93228e-08	DOWN
ENSMUSG00000085995	Gm2788	4.3463	2.91923	0.186714	57	44	3	5.80109	5.46982	0.396858	224	180	16	-0.574199	0.12486	0.713532	一	-4.54089	1.26252e-13	3.53234e-12	DOWN	-3.96669	2.41281e-10	6.22055e-09	DOWN	-0.084831	0.708928	0.999657	一	-3.86963	2.73846e-28	1.23618e-26	DOWN	-3.7848	5.91876e-26	4.09211e-24	DOWN
ENSMUSG00000000753	Serpinf1	107.922	113.397	48.2294	2577	3112	1411	201.263	172.121	60.0767	14150	10313	4410	0.0714025	0.691661	1	一	-1.162	4.62924e-09	7.96475e-08	DOWN	-1.2334	1.67488e-10	4.38612e-09	DOWN	-0.225665	0.240627	0.737631	一	-1.74421	5.25386e-18	1.26259e-16	DOWN	-1.51854	3.94447e-14	1.04828e-12	DOWN
ENSMUSG00000032725	Folr2	10.2005	15.4647	2.39678	66	115	19	12.7029	16.938	2.91593	242	275	58	0.600341	0.0496407	0.421246	一	-2.08947	1.47168e-07	2.03374e-06	DOWN	-2.68981	9.64561e-14	3.6353e-12	DOWN	0.415099	0.100047	0.489346	一	-2.12313	1.40384e-14	2.66028e-13	DOWN	-2.53823	6.61994e-20	2.89242e-18	DOWN
ENSMUSG00000087382	Ctcflos	3.96852	2.07664	0.203866	143	86	9	3.51574	3.00827	0.758306	373	272	84	-0.934348	0.00130918	0.0273488	一	-4.28291	2.2775e-25	1.46875e-23	DOWN	-3.34856	6.36067e-14	2.42728e-12	DOWN	-0.224894	0.315201	0.807725	一	-2.21298	6.68025e-18	1.59484e-16	DOWN	-1.98808	3.10266e-14	8.39392e-13	DOWN
ENSMUSG00000010797	Wnt2	1.55297	1.67297	0.301762	21	26	5	1.83352	1.59148	0.144337	73	54	6	0.107383	0.894526	1	一	-2.36355	0.000672116	0.00453211	DOWN	-2.47093	6.47698e-05	0.00069074	DOWN	-0.204253	0.530417	0.917662	一	-3.66711	1.7945e-13	3.12099e-12	DOWN	-3.46285	2.70542e-11	5.42436e-10	DOWN
ENSMUSG00000002346	Slc25a42	9.17235	5.70988	2.5411	492	352	167	9.51041	9.88888	2.37725	1502	1331	392	-0.68383	0.00333657	0.0578099	一	-1.85184	2.36816e-15	7.96068e-14	DOWN	-1.16801	1.71726e-07	3.09409e-06	DOWN	0.056299	0.849982	1	一	-2.00022	2.42027e-20	6.86889e-19	DOWN	-2.05652	5.3155e-21	2.51095e-19	DOWN
ENSMUSG00000031613	Hpgd	60.8258	62.9692	18.132	627	746	229	92.6838	69.5899	12.528	2813	1800	397	0.0499629	0.787261	1	一	-1.74614	1.10576e-14	3.47912e-13	DOWN	-1.7961	3.28628e-16	1.5324e-14	DOWN	-0.413439	0.0406972	0.291486	一	-2.88716	3.40222e-38	2.46587e-36	DOWN	-2.47372	5.85005e-29	5.0752e-27	DOWN
ENSMUSG00000062181	Ces3b	117.571	70.6903	5.58108	2751	1901	160	72.0534	53.2246	2.98896	4964	3125	215	-0.733945	0.000574737	0.0141569	一	-4.39684	4.25019e-70	1.9819e-67	DOWN	-3.6629	1.05191e-52	4.17997e-50	DOWN	-0.436973	0.0292525	0.241416	一	-4.59135	6.37761e-78	1.87131e-75	DOWN	-4.15438	1.02385e-65	4.2966e-63	DOWN
ENSMUSG00000028199	Cryz	7.38047	8.03125	3.64483	395	494	239	9.31596	8.81643	4.02363	1468	1184	662	0.121912	0.564078	1	一	-1.01786	3.66731e-06	4.10675e-05	DOWN	-1.13978	8.89367e-08	1.66054e-06	DOWN	-0.0795095	0.658428	0.978675	一	-1.21121	2.62921e-09	3.0139e-08	DOWN	-1.1317	3.43884e-08	4.6552e-07	DOWN
ENSMUSG00000047150	1700001C19Rik	3.12835	3.161	1.23549	62	72	30	3.13609	3.35811	1.42797	183	167	87	0.0149802	1	1	一	-1.34032	0.000283508	0.00215008	DOWN	-1.3553	6.21505e-05	0.00066984	DOWN	0.0986814	0.772015	1	一	-1.13501	1.15275e-05	7.7412e-05	DOWN	-1.23369	2.98009e-06	2.97104e-05	DOWN
ENSMUSG00000078866	Gm14420	21.6982	24.2832	6.13272	283	364	98	19.6346	17.1722	5.16272	754	562	207	0.162388	0.465702	1	一	-1.82297	7.52062e-13	1.97075e-11	DOWN	-1.98536	9.93141e-16	4.48238e-14	DOWN	-0.19332	0.348415	0.843305	一	-1.92719	1.73911e-17	4.06134e-16	DOWN	-1.73387	3.64745e-14	9.75086e-13	DOWN
ENSMUSG00000020051	Pah	455.899	589.334	95.7466	9809	14573	2524	451.812	380.802	116.097	28622	20559	7679	0.370373	0.0630912	0.491228	一	-2.25142	3.38994e-27	2.43674e-25	DOWN	-2.62179	5.52273e-36	1.0301e-33	DOWN	-0.246681	0.201027	0.683662	一	-1.96039	6.37722e-22	1.97977e-20	DOWN	-1.71371	2.54766e-17	9.15787e-16	DOWN
ENSMUSG00000040740	Slc25a34	2.06108	1.46731	0.356836	33	27	7	5.00622	4.10698	1.17838	236	165	58	-0.490228	0.308151	1	一	-2.53007	1.14745e-05	0.000117962	DOWN	-2.03984	0.000352577	0.00311191	DOWN	-0.285643	0.24503	0.737631	一	-2.08691	4.6409e-14	8.44272e-13	DOWN	-1.80127	2.41458e-10	4.31825e-09	DOWN
ENSMUSG00000025279	Dnase1l3	14.1033	11.9396	4.66658	444	432	180	21.0155	17.064	5.80692	1948	1348	562	-0.240274	0.315848	1	一	-1.59559	5.30459e-12	1.27268e-10	DOWN	-1.35532	1.20395e-09	2.83595e-08	DOWN	-0.3005	0.135108	0.548744	一	-1.85561	1.58411e-18	3.96397e-17	DOWN	-1.55511	1.61407e-13	4.01183e-12	DOWN
ENSMUSG00000062410	Hsd3b3	25.1125	24.3112	6.97407	1252	1393	426	14.1493	18.3372	4.18231	2077	2294	641	-0.0467857	0.872003	1	一	-1.84833	9.18338e-18	3.67861e-16	DOWN	-1.80155	1.05196e-17	5.72283e-16	DOWN	0.374037	0.0868602	0.452384	一	-1.75836	4.29854e-17	9.81166e-16	DOWN	-2.1324	2.48681e-23	1.38075e-21	DOWN
ENSMUSG00000038641	Akr1d1	67.9526	86.4718	22.8483	1187	1736	489	93.2499	69.7208	20.6146	4796	3056	1107	0.347699	0.0904154	0.600843	一	-1.57244	1.10549e-13	3.10734e-12	DOWN	-1.92014	5.72196e-20	3.69582e-18	DOWN	-0.419514	0.0361404	0.270891	一	-2.17743	1.99452e-25	7.68734e-24	DOWN	-1.75792	1.77665e-17	6.48982e-16	DOWN
ENSMUSG00000030340	Scnn1a	2.99454	2.00326	0.282488	199	153	23	5.78546	3.01647	0.274118	1132	503	56	-0.579987	0.0294516	0.299617	一	-3.40607	1.0956e-24	6.68609e-23	DOWN	-2.82609	3.25298e-17	1.69889e-15	DOWN	-0.939571	1.41431e-05	0.000556906	一	-4.39956	1.20446e-58	2.06712e-56	DOWN	-3.45999	2.86884e-36	4.04439e-34	DOWN
ENSMUSG00000025735	Rhbdl1	1.03617	0.851449	0.140954	18	17	3	0.782031	1.16995	0.243429	40	51	13	-0.283273	0.755864	1	一	-2.87797	0.000243751	0.00187277	DOWN	-2.5947	0.0024261	0.016603	DOWN	0.58115	0.141558	0.564624	一	-1.68372	0.000305088	0.00157317	DOWN	-2.26487	6.52268e-07	7.24764e-06	DOWN
ENSMUSG00000044080	S100a1	51.5976	48.135	14.7614	388	416	136	37.8492	27.4525	8.99774	838	518	208	-0.100218	0.717626	1	一	-1.80548	5.79109e-14	1.68507e-12	DOWN	-1.70526	2.87502e-13	1.04271e-11	DOWN	-0.463324	0.0307257	0.248437	一	-2.07263	7.36675e-20	2.02441e-18	DOWN	-1.6093	1.90485e-12	4.28592e-11	DOWN
ENSMUSG00000019256	Ahr	11.5676	7.51545	3.41051	454	339	164	11.0507	11.0781	3.16609	1277	1091	382	-0.622154	0.00824807	0.118263	一	-1.76203	6.06664e-14	1.76178e-12	DOWN	-1.13987	3.34789e-07	5.69266e-06	DOWN	0.0035662	0.96065	1	一	-1.80337	4.9624e-17	1.12284e-15	DOWN	-1.80694	1.02109e-16	3.46346e-15	DOWN
ENSMUSG00000035864	Syt1	1.1142	1.04263	0.291692	106	114	34	1.36732	1.48709	0.478691	383	355	140	-0.095782	0.816301	1	一	-1.93349	4.96348e-09	8.49961e-08	DOWN	-1.83771	8.27111e-09	1.758e-07	DOWN	0.121147	0.658476	0.978675	一	-1.51418	1.60984e-10	2.09486e-09	DOWN	-1.63533	1.07223e-11	2.26562e-10	DOWN
ENSMUSG00000057068	Fam47e	3.97981	6.74017	1.42111	112	218	49	2.64304	3.11545	0.439236	219	220	38	0.760087	0.00367364	0.0625917	一	-1.48568	1.01134e-06	1.22615e-05	DOWN	-2.24577	1.59503e-15	7.04239e-14	DOWN	0.237243	0.379297	0.856981	一	-2.58913	5.90444e-18	1.4152e-16	DOWN	-2.82637	6.53507e-21	3.06299e-19	DOWN
ENSMUSG00000041571	Sepw1	58.2306	67.6209	22.7464	257	343	123	103.58	91.5608	32.3561	1346	1014	439	0.215692	0.355603	1	一	-1.35614	3.04117e-08	4.65544e-07	DOWN	-1.57183	3.27549e-11	9.31145e-10	DOWN	-0.177947	0.367347	0.856526	一	-1.67864	2.82347e-15	5.58917e-14	DOWN	-1.5007	2.02762e-12	4.52267e-11	DOWN
ENSMUSG00000038172	Ttc39b	6.05574	5.44309	2.71612	424	438	233	5.75308	6.02201	1.99311	1186	1058	429	-0.153879	0.535482	1	一	-1.15676	2.05162e-07	2.78231e-06	DOWN	-1.00288	1.99012e-06	2.94315e-05	DOWN	0.0659089	0.81705	1	一	-1.52931	4.64104e-13	7.75297e-12	DOWN	-1.59522	9.83694e-14	2.50011e-12	DOWN
ENSMUSG00000021646	Mccc2	25.0574	24.1262	11.0272	319	353	172	29.1595	23.0397	10.5273	1093	736	412	-0.054637	0.868107	1	一	-1.18417	3.00888e-07	3.97093e-06	DOWN	-1.12953	3.89608e-07	6.52762e-06	DOWN	-0.339842	0.100212	0.489652	一	-1.46984	3.6032e-12	5.50372e-11	DOWN	-1.12999	9.10146e-08	1.1706e-06	DOWN
ENSMUSG00000022235	Cmbl	79.474	67.4021	19.9517	712	694	219	97.8469	68.0153	19.4255	2581	1529	535	-0.237689	0.30623	1	一	-1.99397	2.10409e-18	8.8782e-17	DOWN	-1.75628	1.85824e-15	8.08731e-14	DOWN	-0.524668	0.0102235	0.11712	一	-2.33258	3.70863e-27	1.55814e-25	DOWN	-1.80791	2.36615e-17	8.53943e-16	DOWN
ENSMUSG00000037022	Mmaa	6.86284	6.43072	3.06401	117	126	64	4.36292	3.85707	1.81265	219	165	95	-0.0938255	0.796191	1	一	-1.16339	4.31553e-05	0.000394581	DOWN	-1.06956	8.91063e-05	0.000922818	DOWN	-0.17779	0.470946	0.90232	一	-1.26719	6.49857e-07	5.37862e-06	DOWN	-1.0894	2.56138e-05	0.000212702	DOWN
ENSMUSG00000039519	Cyp7b1	373.096	198.356	9.36298	4846	2961	149	18.2257	34.4565	5.25932	697	1123	210	-0.911457	1.59584e-05	0.000642162	一	-5.31644	1.19862e-94	8.71925e-92	DOWN	-4.40498	4.77671e-71	5.13608e-68	DOWN	0.918801	3.26377e-05	0.00115791	一	-1.79303	1.88208e-15	3.80855e-14	DOWN	-2.71183	2.10696e-31	2.06631e-29	DOWN
ENSMUSG00000039763	Dnajc28	1.38146	1.30932	0.503353	56	61	25	1.6338	1.49433	0.690114	195	152	86	-0.0773797	0.883432	1	一	-1.45656	0.000113737	0.000946211	DOWN	-1.37918	0.000187747	0.00179771	DOWN	-0.128734	0.602145	0.96053	一	-1.24332	1.51467e-06	1.18008e-05	DOWN	-1.11459	3.33204e-05	0.000270597	DOWN
ENSMUSG00000041044	Lrit1	4.5498	3.05297	0.283244	118	91	9	4.75369	2.68907	0.288477	363	175	23	-0.575592	0.0537923	0.445273	一	-4.00569	1.78216e-21	8.87954e-20	DOWN	-3.43009	7.19818e-15	2.96341e-13	DOWN	-0.821941	0.000606276	0.0137741	一	-4.04252	1.07563e-36	7.16771e-35	DOWN	-3.22058	9.58911e-22	4.83339e-20	DOWN
ENSMUSG00000025533	Asl	60.271	92.0679	19.292	2402	4217	942	74.5944	71.3182	29.7594	8753	7132	3646	0.611234	0.00280386	0.0499149	一	-1.64346	1.80209e-15	6.12576e-14	DOWN	-2.2547	3.30192e-27	3.57135e-25	DOWN	-0.0647975	0.697493	0.99387	一	-1.32572	1.62734e-11	2.35518e-10	DOWN	-1.26092	1.92109e-10	3.48754e-09	DOWN
ENSMUSG00000021943	Gdf10	1.66299	1.33121	0.217155	25	23	4	3.38881	2.27977	0.757328	150	86	35	-0.321037	0.517593	1	一	-2.93698	1.73427e-05	0.000172441	DOWN	-2.61594	0.000126105	0.00126305	DOWN	-0.571888	0.0396365	0.286117	一	-2.16179	7.84414e-12	1.16395e-10	DOWN	-1.5899	2.61205e-06	2.62615e-05	DOWN
ENSMUSG00000029776	Hibadh	31.3357	23.1675	9.42463	2076	1764	765	27.1964	20.5487	5.42068	5305	3416	1104	-0.435703	0.0436429	0.386501	一	-1.7333	1.02434e-16	3.8729e-15	DOWN	-1.2976	6.05544e-11	1.66949e-09	DOWN	-0.404371	0.0428312	0.298543	一	-2.32687	1.95966e-28	9.00254e-27	DOWN	-1.9225	2.48392e-20	1.11776e-18	DOWN
ENSMUSG00000024697	Gna14	1.676	2.61632	0.281629	34	61	7	0.770125	1.00188	0.144308	46	51	9	0.642514	0.104969	0.654722	一	-2.57316	7.45832e-06	7.91809e-05	DOWN	-3.21567	8.03798e-11	2.18315e-09	DOWN	0.379539	0.362818	0.85177	一	-2.41595	1.04e-06	8.33832e-06	DOWN	-2.79548	1.27337e-08	1.85157e-07	DOWN
ENSMUSG00000054855	Rnd1	2.34083	1.91457	0.955268	50	47	25	3.14834	2.42549	1.18787	198	130	78	-0.289998	0.505491	1	一	-1.29305	0.000770035	0.00511837	DOWN	-1.00305	0.00834948	0.046816	DOWN	-0.376311	0.139347	0.558468	一	-1.40622	8.60007e-08	8.01498e-07	DOWN	-1.0299	0.000193665	0.00130448	DOWN
ENSMUSG00000025479	Cyp2e1	3425.23	2913.58	517.094	37526	36686	6941	4692.76	4334.34	144.211	151376	119155	4857	-0.233408	0.27846	0.992548	一	-2.7277	1.15026e-37	1.39458e-35	DOWN	-2.49429	2.10757e-33	3.32106e-31	DOWN	-0.114624	0.525028	0.913628	一	-5.02418	5.27109e-98	3.09328e-95	DOWN	-4.90956	2.35028e-94	2.49475e-91	DOWN
ENSMUSG00000068246	Apol9b	76.8506	89.5013	33.7409	712	953	383	82.2263	91.063	38.6569	2243	2117	1101	0.219853	0.286053	0.996256	一	-1.18756	1.98638e-08	3.12224e-07	DOWN	-1.40741	1.12258e-11	3.36386e-10	DOWN	0.147265	0.529755	0.917138	一	-1.08887	3.35103e-08	3.28991e-07	DOWN	-1.23614	8.79347e-10	1.46112e-08	DOWN
ENSMUSG00000019838	Slc16a10	23.2798	25.7165	8.15037	753	956	323	24.3815	23.8284	2.87623	2322	1934	286	0.143614	0.47885	1	一	-1.51414	3.14157e-12	7.76259e-11	DOWN	-1.65776	6.09901e-15	2.52798e-13	DOWN	-0.0331073	0.819461	1	一	-3.08354	2.01505e-41	1.65125e-39	DOWN	-3.05043	3.93275e-40	6.63238e-38	DOWN
ENSMUSG00000045875	Adra1a	0.364284	0.179892	0.0482163	37	21	6	0.6253	0.455139	0.0384319	187	116	12	-1.01793	0.0266086	0.280224	一	-2.91747	5.91305e-07	7.44185e-06	DOWN	-1.89954	0.00281319	0.0188429	DOWN	-0.458241	0.0779916	0.421417	一	-4.02417	4.54802e-26	1.83048e-24	DOWN	-3.56593	6.04291e-19	2.46707e-17	DOWN
ENSMUSG00000028655	Mfsd2a	22.7599	15.9722	4.8592	367	296	96	80.1445	42.2625	6.17304	3805	1710	306	-0.510932	0.0350351	0.332348	一	-2.22771	1.68863e-18	7.17511e-17	DOWN	-1.71677	4.32922e-12	1.38346e-10	DOWN	-0.923227	7.91663e-06	0.000331028	一	-3.69855	1.49219e-56	2.34017e-54	DOWN	-2.77532	2.10044e-34	2.61396e-32	DOWN
ENSMUSG00000032066	Bco2	10.3931	7.8784	2.57053	132	115	40	12.301	6.84037	2.56118	460	218	100	-0.399648	0.16091	0.800154	一	-2.01548	1.18173e-10	2.45716e-09	DOWN	-1.61584	1.08927e-07	2.0031e-06	DOWN	-0.846634	0.000292546	0.00754433	一	-2.2639	1.10944e-19	3.02141e-18	DOWN	-1.41726	2.90934e-08	4.00145e-07	DOWN
ENSMUSG00000072664	Ugt3a1	26.044	13.8749	3.50878	521	319	86	16.4686	10.4787	2.53668	970	526	156	-0.908474	0.00010071	0.00323904	一	-2.89191	2.33942e-29	1.98807e-27	DOWN	-1.98343	4.61133e-15	1.93771e-13	DOWN	-0.652248	0.00244943	0.0411356	一	-2.6987	4.32888e-30	2.21834e-28	DOWN	-2.04645	6.53386e-18	2.44613e-16	DOWN
ENSMUSG00000029247	Paics	45.8456	40.3	14.9674	1655	1672	662	27.557	21.483	10.2815	2929	1946	1141	-0.186004	0.409362	1	一	-1.61496	1.08296e-14	3.41921e-13	DOWN	-1.42895	1.26752e-12	4.29056e-11	DOWN	-0.359223	0.0733723	0.40842	一	-1.42237	1.5923e-12	2.52106e-11	DOWN	-1.06314	9.6707e-08	1.23589e-06	DOWN
ENSMUSG00000037942	Crp	156.725	187.064	49.3769	3373	4627	1302	86.2277	103.326	30.8034	5464	5580	2038	0.255297	0.197985	0.878221	一	-1.66633	3.40314e-16	1.22316e-14	DOWN	-1.92163	2.45218e-21	1.72398e-19	DOWN	0.260981	0.234064	0.731431	一	-1.48506	1.12273e-13	1.9946e-12	DOWN	-1.74604	1.38112e-17	5.08618e-16	DOWN
ENSMUSG00000073424	Cyp4f15	39.9941	44.0145	11.2111	725	917	249	57.7062	49.2227	11.1794	3080	2239	623	0.138193	0.492606	1	一	-1.83486	2.64884e-16	9.59596e-15	DOWN	-1.97306	2.47149e-19	1.52623e-17	DOWN	-0.229402	0.241129	0.737631	一	-2.36788	3.53639e-28	1.58458e-26	DOWN	-2.13848	2.3571e-23	1.31277e-21	DOWN
ENSMUSG00000058486	Wdr91	3.61157	2.333	0.803933	132	98	36	2.76918	2.46424	1.05911	298	226	119	-0.630438	0.0277447	0.287822	一	-2.16748	8.07448e-12	1.89964e-10	DOWN	-1.53704	1.43125e-06	2.18197e-05	DOWN	-0.168317	0.460549	0.90232	一	-1.38661	1.06624e-08	1.11863e-07	DOWN	-1.21829	8.3012e-07	9.0456e-06	DOWN
ENSMUSG00000039653	Baat	94.6335	71.7518	26.1695	1703	1484	577	69.5475	47.7676	14.4789	3685	2157	801	-0.399335	0.0665436	0.503953	一	-1.85446	2.41532e-18	1.01444e-16	DOWN	-1.45513	7.51351e-13	2.61102e-11	DOWN	-0.541965	0.00758307	0.0949885	一	-2.26405	1.70317e-26	7.04182e-25	DOWN	-1.72208	1.88473e-16	6.28651e-15	DOWN
ENSMUSG00000027965	Olfm3	1.00931	1.0395	0.504358	49	58	30	0.482714	0.303725	0.134004	69	37	20	0.0425209	0.937522	1	一	-1.00085	0.00788991	0.0384984	DOWN	-1.04337	0.00231748	0.0160217	DOWN	-0.668405	0.0661973	0.382798	一	-1.84889	2.508e-06	1.87759e-05	DOWN	-1.18049	0.00694453	0.029915	DOWN
ENSMUSG00000000120	Ngfr	0.871095	1.60006	0.157983	18	38	4	1.95587	1.50428	0.362061	119	78	23	0.877225	0.0544345	0.44884	一	-2.46306	0.000910749	0.00590477	DOWN	-3.34029	4.82185e-08	9.30714e-07	DOWN	-0.378741	0.184725	0.65724	一	-2.43351	3.25781e-12	4.98034e-11	DOWN	-2.05476	2.79271e-08	3.86165e-07	DOWN
ENSMUSG00000078584	AU022252	6.48995	4.62258	2.11881	430	352	172	5.35677	4.19838	1.19794	1045	698	244	-0.489509	0.0378643	0.352298	一	-1.61495	4.00378e-12	9.72133e-11	DOWN	-1.12544	4.2391e-07	7.01235e-06	DOWN	-0.35153	0.0925612	0.469679	一	-2.16081	6.21979e-22	1.93751e-20	DOWN	-1.80928	9.23039e-16	2.92728e-14	DOWN
ENSMUSG00000041798	Gck	31.8318	43.8636	15.1071	896	1419	521	20.6692	28.741	6.51786	1713	2030	564	0.462556	0.026878	0.281076	一	-1.07524	1.80332e-07	2.4621e-06	DOWN	-1.5378	6.34961e-14	2.42728e-12	DOWN	0.475628	0.0286761	0.237552	一	-1.66501	1.92246e-15	3.87302e-14	DOWN	-2.14064	3.14173e-23	1.71795e-21	DOWN
ENSMUSG00000047793	Sned1	1.85406	1.1357	0.54477	125	88	45	2.94198	1.99203	0.969802	584	337	201	-0.707101	0.0171603	0.205266	一	-1.76697	7.32262e-09	1.22511e-07	DOWN	-1.05987	0.000426635	0.00368896	DOWN	-0.562548	0.0114237	0.126099	一	-1.60103	1.44003e-12	2.28396e-11	DOWN	-1.03848	5.18472e-06	4.93712e-05	DOWN
ENSMUSG00000061292	Cyp3a59	33.0121	30.752	11.8266	524	561	230	30.3839	24.2283	10.9435	1420	965	534	-0.102314	0.692727	1	一	-1.48096	4.13974e-11	9.07051e-10	DOWN	-1.37865	1.85265e-10	4.83779e-09	DOWN	-0.326617	0.109946	0.513804	一	-1.47324	1.52605e-12	2.41829e-11	DOWN	-1.14662	3.36386e-08	4.56055e-07	DOWN
ENSMUSG00000031958	Ldhd	18.9146	17.1139	6.49531	1003	1043	422	15.3461	12.9565	5.51478	2396	1724	899	-0.144329	0.539466	1	一	-1.54203	4.72608e-13	1.26955e-11	DOWN	-1.3977	1.08736e-11	3.26904e-10	DOWN	-0.244195	0.216581	0.711752	一	-1.47649	4.40939e-13	7.37954e-12	DOWN	-1.2323	1.4465e-09	2.35366e-08	DOWN
ENSMUSG00000042770	Hebp1	38.6729	43.0977	15.1891	958	1227	461	72.2134	58.2214	21.6669	5267	3619	1650	0.15629	0.435696	1	一	-1.34829	1.53979e-10	3.15345e-09	DOWN	-1.50458	2.71608e-13	9.92945e-12	DOWN	-0.310717	0.115359	0.528001	一	-1.73677	1.3362e-17	3.14466e-16	DOWN	-1.42606	1.62874e-12	3.6923e-11	DOWN
ENSMUSG00000052974	Cyp2f2	562.533	330.579	58.2978	7600	5133	965	344.304	193.416	57.954	13696	6557	2407	-0.766944	0.000264345	0.00736287	一	-3.27042	5.49234e-49	1.12229e-46	DOWN	-2.50348	2.36473e-32	3.48588e-30	DOWN	-0.831973	4.19548e-05	0.00143348	一	-2.5707	4.67123e-34	2.79536e-32	DOWN	-1.73873	1.60646e-17	5.89199e-16	DOWN
ENSMUSG00000030214	Plbd1	12.1977	8.30259	3.96755	271	212	108	17.3049	14.4935	5.34409	1132	808	365	-0.554973	0.0269914	0.281952	一	-1.62029	9.81325e-11	2.06555e-09	DOWN	-1.06531	8.65326e-06	0.000111941	DOWN	-0.255773	0.2097	0.701401	一	-1.69516	3.02775e-15	5.98055e-14	DOWN	-1.43939	2.43978e-11	4.94671e-10	DOWN
ENSMUSG00000030157	Clec2d	145.452	125.481	52.4013	1058	1049	467	60.2803	39.5572	10.1963	1291	722	228	-0.213072	0.34927	1	一	-1.47287	3.37445e-12	8.28174e-11	DOWN	-1.2598	4.95005e-10	1.22273e-08	DOWN	-0.607746	0.00396273	0.0596857	一	-2.56364	2.84973e-29	1.38616e-27	DOWN	-1.95589	7.68215e-18	2.85823e-16	DOWN
ENSMUSG00000054477	Kcnn2	1.92643	1.92653	0.653438	154	177	64	1.99685	1.72988	0.626653	470	347	154	7.42301e-05	0.97306	1	一	-1.55981	3.30867e-08	5.04371e-07	DOWN	-1.55989	5.88139e-09	1.26926e-07	DOWN	-0.207051	0.340257	0.833398	一	-1.67199	7.95694e-13	1.28784e-11	DOWN	-1.46494	7.6477e-10	1.28136e-08	DOWN
ENSMUSG00000035780	Ugt2a3	158.648	177.861	31.9538	2014	2595	497	123.443	115.18	22.7541	4614	3669	888	0.164924	0.399672	1	一	-2.31177	1.97359e-26	1.32932e-24	DOWN	-2.47669	1.19188e-30	1.62584e-28	DOWN	-0.0999576	0.578451	0.946673	一	-2.43964	3.54949e-30	1.83967e-28	DOWN	-2.33969	8.6069e-28	6.81191e-26	DOWN
ENSMUSG00000032786	Alas1	77.9645	72.432	28.6492	3174	3389	1429	125.407	116.823	30.5948	15032	11934	3829	-0.10619	0.649722	1	一	-1.44432	7.84374e-13	2.04952e-11	DOWN	-1.33813	6.30786e-12	1.96425e-10	DOWN	-0.102286	0.566743	0.938002	一	-2.03525	3.24883e-23	1.09449e-21	DOWN	-1.93297	4.81532e-21	2.28064e-19	DOWN
ENSMUSG00000018995	Nars2	2.93902	2.15262	0.986843	158	133	65	1.48466	1.40848	0.471967	235	190	78	-0.449239	0.107862	0.665402	一	-1.57444	2.06674e-08	3.23736e-07	DOWN	-1.1252	3.87997e-05	0.00043969	DOWN	-0.0759882	0.741251	1	一	-1.65337	2.61332e-10	3.31762e-09	DOWN	-1.57739	4.07904e-09	6.25371e-08	DOWN
ENSMUSG00000037780	Mbl1	213.195	135.824	39.6676	1180	864	269	99.7152	72.4345	23.92	1625	1006	407	-0.650431	0.00306978	0.0539886	一	-2.42614	6.47292e-27	4.54504e-25	DOWN	-1.77571	2.52094e-16	1.19689e-14	DOWN	-0.461137	0.0253885	0.22097	一	-2.0596	1.78478e-21	5.43864e-20	DOWN	-1.59846	1.11444e-13	2.81654e-12	DOWN
ENSMUSG00000020186	Csrp2	20.9094	16.4038	6.57465	122	110	47	17.8123	15.5729	3.45658	306	228	62	-0.350123	0.24679	0.958803	一	-1.66917	3.95663e-08	5.97139e-07	DOWN	-1.31905	7.80455e-06	0.000101972	DOWN	-0.193828	0.400394	0.876992	一	-2.36545	2.63017e-18	6.4747e-17	DOWN	-2.17162	5.72585e-15	1.66114e-13	DOWN
ENSMUSG00000078716	Tmem8b	0.242979	0.197323	0.0264477	15	14	2	0.39611	0.309857	0.105381	72	48	20	-0.300269	0.729435	1	一	-3.19962	0.000252789	0.00193405	DOWN	-2.89935	0.00339444	0.0221222	DOWN	-0.354297	0.309516	0.803269	一	-1.91029	1.02248e-06	8.20151e-06	DOWN	-1.55599	0.000158383	0.00109119	DOWN
ENSMUSG00000057037	Cfhr1	83.7975	74.4285	19.4176	1106	1129	314	56.4324	51.4516	12.3231	2193	1704	500	-0.171052	0.458224	1	一	-2.10954	1.75077e-21	8.74714e-20	DOWN	-1.93849	2.55918e-19	1.56977e-17	DOWN	-0.133307	0.480521	0.90232	一	-2.19516	2.1176e-24	7.70467e-23	DOWN	-2.06186	1.31788e-21	6.60587e-20	DOWN
ENSMUSG00000021135	Slc10a1	309.714	377.136	53.8255	3109	4351	662	422.892	415.345	84.2208	12499	10462	2599	0.284149	0.154152	0.792962	一	-2.52457	2.65711e-31	2.50374e-29	DOWN	-2.80872	1.80271e-38	4.33575e-36	DOWN	-0.0259806	0.841026	1	一	-2.32804	6.5303e-29	3.09373e-27	DOWN	-2.30206	4.46994e-28	3.6009e-26	DOWN
ENSMUSG00000033965	Slc16a2	31.9111	24.663	11.3724	868	771	379	60.2718	44.4228	19.5889	4827	3032	1638	-0.371712	0.0992253	0.635177	一	-1.48852	3.71987e-12	9.05617e-11	DOWN	-1.11681	4.21604e-08	8.18969e-07	DOWN	-0.440184	0.0281898	0.234741	一	-1.62145	1.04569e-15	2.14708e-14	DOWN	-1.18127	2.99607e-09	4.66069e-08	DOWN
ENSMUSG00000040134	Rdh7	594.308	535.305	239.663	6422	6648	3173	511.41	379.904	153.226	16271	10301	5090	-0.15085	0.499377	1	一	-1.3102	3.49631e-11	7.69781e-10	DOWN	-1.15935	9.41284e-10	2.25797e-08	DOWN	-0.428845	0.0306949	0.248302	一	-1.73882	6.15505e-18	1.47333e-16	DOWN	-1.30998	3.82736e-11	7.5152e-10	DOWN
ENSMUSG00000038704	Aspdh	23.3558	21.9726	8.65032	357	386	162	35.2406	26.9848	10.662	1586	1035	501	-0.0880712	0.748188	1	一	-1.43295	9.01097e-10	1.69116e-08	DOWN	-1.34488	2.63956e-09	5.93462e-08	DOWN	-0.385089	0.0602439	0.366853	一	-1.72477	3.20163e-16	6.88463e-15	DOWN	-1.33968	1.95896e-10	3.55271e-09	DOWN
ENSMUSG00000024292	Cyp4f14	92.3681	112.261	17.751	1444	2017	340	91.9856	89.6308	6.76256	4234	3516	325	0.281394	0.165028	0.809339	一	-2.37949	8.27262e-27	5.74221e-25	DOWN	-2.66089	2.07173e-33	3.29297e-31	DOWN	-0.0374127	0.800333	1	一	-3.76577	1.55758e-58	2.64271e-56	DOWN	-3.72835	4.93706e-57	1.56297e-54	DOWN
ENSMUSG00000030834	Abcc6	23.6241	24.424	10.7995	882	1048	494	45.0486	34.6275	14.1235	4952	3244	1621	0.0480395	0.786746	1	一	-1.12929	5.09326e-08	7.49401e-07	DOWN	-1.17733	4.29678e-09	9.45137e-08	DOWN	-0.379564	0.0568535	0.352689	一	-1.67338	1.53018e-16	3.33776e-15	DOWN	-1.29382	1.10155e-10	2.05558e-09	DOWN
ENSMUSG00000046840	Hnf4aos	3.64433	3.17092	0.832825	25	25	7	3.81219	2.32371	0.331936	77	40	7	-0.20075	0.704975	1	一	-2.12957	0.000538084	0.00375791	DOWN	-1.92882	0.000819566	0.00655043	DOWN	-0.714188	0.0363831	0.272477	一	-3.52164	1.92688e-13	3.33846e-12	DOWN	-2.80745	1.55011e-07	1.91457e-06	DOWN
ENSMUSG00000027947	Il6ra	6.84884	9.09767	3.36639	450	687	271	8.37401	7.8122	3.39626	1620	1288	686	0.409637	0.059764	0.474849	一	-1.02466	2.34163e-06	2.70209e-05	DOWN	-1.4343	1.76111e-11	5.16715e-10	DOWN	-0.100188	0.587989	0.953344	一	-1.30197	1.74493e-10	2.25773e-09	DOWN	-1.20178	4.99067e-09	7.61901e-08	DOWN
ENSMUSG00000003477	Inmt	103.432	201.947	45.6878	1238	2778	670	187.536	194.913	23.8889	6609	5854	879	0.965288	3.93765e-06	0.000183379	一	-1.1788	7.74569e-09	1.29114e-07	DOWN	-2.14409	1.42178e-24	1.28657e-22	DOWN	0.0556642	0.845485	1	一	-2.97275	6.09812e-42	5.20831e-40	DOWN	-3.02842	7.73401e-43	1.51696e-40	DOWN
ENSMUSG00000037703	Lzts3	4.04525	3.64113	1.48006	174	180	78	5.76411	5.84626	2.87376	730	631	380	-0.151843	0.587562	1	一	-1.45057	6.90516e-08	9.93492e-07	DOWN	-1.29873	5.7989e-07	9.43884e-06	DOWN	0.0204175	0.984495	1	一	-1.00415	1.32081e-06	1.04063e-05	DOWN	-1.02457	1.31664e-06	1.387e-05	DOWN
ENSMUSG00000036892	Prodh2	29.2771	27.8068	13.6546	819	894	468	51.4054	39.0487	17.1285	4234	2741	1473	-0.074337	0.778535	1	一	-1.10038	1.16582e-07	1.63466e-06	DOWN	-1.02604	2.35247e-07	4.11098e-06	DOWN	-0.396646	0.0474735	0.315091	一	-1.58552	4.30025e-15	8.41185e-14	DOWN	-1.18888	2.61353e-09	4.0903e-08	DOWN
ENSMUSG00000022742	Cpox	54.9067	38.7113	18.7117	1049	850	438	56.9582	45.0565	13.8595	3204	2160	814	-0.504228	0.0225711	0.249799	一	-1.55304	2.93367e-13	8.01078e-12	DOWN	-1.04881	1.49354e-07	2.70568e-06	DOWN	-0.338169	0.0903846	0.462852	一	-2.03903	3.00423e-22	9.656e-21	DOWN	-1.70086	3.87189e-16	1.24988e-14	DOWN
ENSMUSG00000062949	Atp11c	43.9176	30.1392	14.359	2731	2154	1094	21.5957	20.6873	8.16045	3954	3228	1560	-0.543159	0.0110442	0.147628	一	-1.61284	3.07619e-15	1.02649e-13	DOWN	-1.06968	2.23514e-08	4.50454e-07	DOWN	-0.0619988	0.710497	1	一	-1.40402	2.11978e-12	3.30446e-11	DOWN	-1.34203	2.55804e-11	5.16456e-10	DOWN
ENSMUSG00000054226	Tprkb	12.7887	12.7045	6.30428	755	862	456	8.39938	7.277	2.88725	1460	1078	524	-0.0095352	1	1	一	-1.02047	8.6589e-07	1.06399e-05	DOWN	-1.01093	3.52005e-07	5.95217e-06	DOWN	-0.206938	0.298018	0.788706	一	-1.54059	1.70022e-13	2.96552e-12	DOWN	-1.33365	2.03531e-10	3.68007e-09	DOWN
ENSMUSG00000033634	Cml2	446.129	318.77	53.6848	8831	7252	1302	306.903	265.994	32.6693	17887	13212	1988	-0.484945	0.0216084	0.241439	一	-3.05487	9.49663e-45	1.66063e-42	DOWN	-2.56993	1.70818e-34	2.89109e-32	DOWN	-0.206389	0.279836	0.772958	一	-3.23178	1.83408e-49	2.18076e-47	DOWN	-3.02539	4.32018e-44	8.75929e-42	DOWN
ENSMUSG00000046532	Ar	1.52167	1.35591	0.194529	83	85	13	3.19431	3.19286	0.0656007	513	437	11	-0.166394	0.650906	1	一	-2.9676	6.86091e-13	1.81092e-11	DOWN	-2.8012	4.78153e-12	1.50953e-10	DOWN	-0.000653391	0.956769	1	一	-5.60565	4.51242e-56	7.01623e-54	DOWN	-5.605	5.17835e-55	1.55739e-52	DOWN
ENSMUSG00000022843	Clcn2	3.7184	5.15263	1.2989	243	387	104	5.29067	6.40923	1.13988	1018	1051	229	0.470628	0.0431212	0.384718	一	-1.5174	2.21746e-09	3.98485e-08	DOWN	-1.98802	3.69299e-16	1.71766e-14	DOWN	0.2767	0.224447	0.721899	一	-2.21457	1.15349e-22	3.76061e-21	DOWN	-2.49127	2.32359e-27	1.78422e-25	DOWN
ENSMUSG00000072115	Ang	203.965	175.988	31.2205	1557	1544	292	296.094	230.124	58.4221	6655	4408	1371	-0.212843	0.341981	1	一	-2.70776	6.09012e-33	6.11906e-31	DOWN	-2.49491	1.69327e-29	2.1494e-27	DOWN	-0.363641	0.0666417	0.384987	一	-2.34147	6.90201e-29	3.25289e-27	DOWN	-1.97783	1.77504e-21	8.70395e-20	DOWN
ENSMUSG00000052520	Cyp2j5	330.039	240.636	34.9994	4641	3889	603	262.178	168.257	13.1162	10855	5937	567	-0.455784	0.0320406	0.318836	一	-3.23723	3.12895e-47	5.8663e-45	DOWN	-2.78145	1.2734e-37	2.8386e-35	DOWN	-0.63988	0.00150796	0.0283238	一	-4.32112	3.25206e-75	8.96385e-73	DOWN	-3.68124	6.92483e-58	2.31405e-55	DOWN
ENSMUSG00000022679	Mpv17l	2.48305	1.64199	0.47481	175	133	41	1.75413	1.50978	0.346164	364	267	75	-0.59667	0.0292062	0.298629	一	-2.38669	2.73637e-15	9.16458e-14	DOWN	-1.79002	2.72095e-09	6.11011e-08	DOWN	-0.216424	0.335248	0.827263	一	-2.34123	2.94754e-19	7.77126e-18	DOWN	-2.12481	1.67433e-15	5.15586e-14	DOWN
ENSMUSG00000020743	Mif4gd	6.36948	7.24735	2.37082	182	238	83	7.23876	7.05727	2.69807	609	506	237	0.186279	0.435238	1	一	-1.42579	6.89592e-08	9.92947e-07	DOWN	-1.61207	2.50873e-10	6.45874e-09	DOWN	-0.036632	0.823877	1	一	-1.42381	1.20103e-10	1.59018e-09	DOWN	-1.38718	6.55324e-10	1.1114e-08	DOWN
ENSMUSG00000021594	Srd5a1	38.1257	35.5744	3.33704	746	800	80	11.9595	10.3669	1.81209	689	509	109	-0.0999229	0.692269	1	一	-3.51412	9.16151e-42	1.41196e-39	DOWN	-3.4142	8.10727e-41	2.21183e-38	DOWN	-0.206165	0.321984	0.811769	一	-2.72243	2.04554e-28	9.37344e-27	DOWN	-2.51626	4.48076e-24	2.62517e-22	DOWN
ENSMUSG00000097969	Gm26999	3.75032	4.56824	1.0202	15	21	5	3.8212	3.18842	0.32529	45	32	4	0.284624	0.646181	1	一	-1.87816	0.0103994	0.0485304	DOWN	-2.16279	0.00106861	0.00824532	DOWN	-0.261185	0.561773	0.936128	一	-3.55422	1.69869e-09	1.97586e-08	DOWN	-3.29304	5.49458e-07	6.21239e-06	DOWN
ENSMUSG00000030364	Clec2h	3.80123	3.30742	0.291986	85	85	8	0.577164	1.15843	0.130918	38	65	9	-0.20076	0.574873	1	一	-3.7025	8.85054e-16	3.07755e-14	DOWN	-3.50174	2.03706e-14	8.09466e-13	DOWN	1.00512	0.00657398	0.0856538	一	-2.14032	2.54877e-05	0.000162123	DOWN	-3.14544	2.0503e-11	4.1995e-10	DOWN
ENSMUSG00000048087	Gm4737	168.685	229.746	51.2125	2105	3295	783	284.307	290.296	57.5306	10446	9090	2207	0.445711	0.0285357	0.292801	一	-1.71976	1.62256e-16	6.04669e-15	DOWN	-2.16547	3.33001e-25	3.15384e-23	DOWN	0.0300751	0.943216	1	一	-2.30505	2.23162e-28	1.01749e-26	DOWN	-2.33512	1.0791e-28	9.01497e-27	DOWN
ENSMUSG00000046070	Igfals	36.5754	49.9702	2.19218	463	727	34	68.2557	78.5474	7.52917	2544	2495	293	0.450195	0.0389033	0.356832	一	-4.06043	1.13249e-42	1.8226e-40	DOWN	-4.51063	4.43968e-54	1.88728e-51	DOWN	0.202614	0.370133	0.856981	一	-3.18039	9.96981e-44	9.34901e-42	DOWN	-3.383	5.15615e-48	1.31046e-45	DOWN
ENSMUSG00000062624	Cyp2c67	225.013	151.382	48.5653	2337	1807	618	95.0293	88.0227	14.5951	2906	2294	466	-0.571809	0.00763263	0.110817	一	-2.21201	7.15322e-25	4.48448e-23	DOWN	-1.6402	1.09128e-15	4.90109e-14	DOWN	-0.110496	0.547624	0.929052	一	-2.70289	1.49425e-34	9.24606e-33	DOWN	-2.59239	8.29727e-32	8.18165e-30	DOWN
ENSMUSG00000020072	Pbld2	49.295	44.7734	13.8142	2097	2189	720	64.223	50.1107	15.2094	8044	5349	1989	-0.138802	0.544847	1	一	-1.83529	2.39994e-18	1.01031e-16	DOWN	-1.69648	9.41403e-17	4.7145e-15	DOWN	-0.357971	0.0703273	0.398391	一	-2.07813	7.87406e-24	2.74416e-22	DOWN	-1.72016	3.82221e-17	1.34448e-15	DOWN
ENSMUSG00000035948	Acss3	2.44489	1.44775	0	72	49	0	7.83087	4.56046	0.243007	679	337	22	-0.755954	0.0322432	0.319994	一	一	2.45415e-19	1.08592e-17	DOWN	一	8.98453e-14	3.40017e-12	DOWN	-0.779992	0.000466762	0.0111528	一	-5.0101	5.57175e-57	8.97002e-55	DOWN	-4.23011	6.36062e-39	1.00682e-36	DOWN
ENSMUSG00000030972	Acsm5	53.8724	42.7502	16.701	932	850	354	53.7327	45.1272	15.7003	2737	1959	835	-0.333616	0.137517	0.740776	一	-1.68961	6.44534e-15	2.08939e-13	DOWN	-1.35599	6.77926e-11	1.84677e-09	DOWN	-0.251805	0.201932	0.685372	一	-1.775	1.1697e-17	2.76711e-16	DOWN	-1.5232	1.93776e-13	4.77038e-12	DOWN
ENSMUSG00000018727	Cpsf4l	1.41074	1.73896	0.28787	24	34	6	2.59534	2.41284	0.0764782	130	103	4	0.301773	0.563865	1	一	-2.29297	0.000313333	0.00234497	DOWN	-2.59474	5.56613e-06	7.46466e-05	DOWN	-0.105191	0.688005	0.991321	一	-5.08473	4.83076e-25	1.83852e-23	DOWN	-4.97954	9.15148e-23	4.90025e-21	DOWN
ENSMUSG00000032207	Lipc	70.4761	63.892	10.1425	811	845	143	106.724	69.9908	8.11288	3616	2021	287	-0.141497	0.5511	1	一	-2.79672	3.91075e-31	3.62861e-29	DOWN	-2.65522	2.21877e-29	2.75898e-27	DOWN	-0.608652	0.00283147	0.0457885	一	-3.71753	1.00687e-56	1.59278e-54	DOWN	-3.10888	1.4439e-41	2.65869e-39	DOWN
ENSMUSG00000055493	Epm2a	2.0048	2.02188	0.446277	44	51	12	1.76414	1.67054	0.592854	114	92	40	0.0122409	1	1	一	-2.16745	5.01418e-06	5.48664e-05	DOWN	-2.17969	1.94744e-06	2.88471e-05	DOWN	-0.0786435	0.768687	1	一	-1.57321	4.39128e-07	3.72082e-06	DOWN	-1.49457	3.70906e-06	3.6375e-05	DOWN
ENSMUSG00000004558	Ndrg2	313.809	513.868	125.697	4059	7639	1992	778.179	536.997	134.924	29636	17429	5365	0.711512	0.000484393	0.0124039	一	-1.31993	3.32033e-11	7.34593e-10	DOWN	-2.03145	1.31687e-23	1.11959e-21	DOWN	-0.535187	0.00735242	0.0927703	一	-2.52796	2.48155e-33	1.46098e-31	DOWN	-1.99277	3.30551e-22	1.71402e-20	DOWN
ENSMUSG00000034308	Sdr42e1	13.0408	8.4077	3.86428	471	349	171	23.8665	16.838	5.33185	2538	1526	592	-0.633249	0.00684904	0.10171	一	-1.75476	5.59163e-14	1.63488e-12	DOWN	-1.12151	4.58101e-07	7.53024e-06	DOWN	-0.503264	0.0136576	0.145543	一	-2.16228	4.65168e-24	1.64958e-22	DOWN	-1.65902	4.15699e-15	1.2257e-13	DOWN
ENSMUSG00000032492	Pth1r	1.31366	1.23568	0.376717	37	40	13	2.21874	1.79694	0.762236	184	127	66	-0.0882821	0.922372	1	一	-1.80204	0.000212314	0.00165218	DOWN	-1.71375	0.000216503	0.00203678	DOWN	-0.3042	0.237814	0.737243	一	-1.54143	1.76313e-08	1.79792e-07	DOWN	-1.23723	1.27821e-05	0.000112974	DOWN
ENSMUSG00000042118	Bhmt2	100.719	94.1056	36.9099	1490	1600	669	91.512	87.6323	34.0825	3986	3253	1550	-0.0979879	0.685082	1	一	-1.44826	2.76921e-12	6.88931e-11	DOWN	-1.35027	1.471e-11	4.3721e-10	DOWN	-0.0624975	0.708664	0.999657	一	-1.42493	1.06885e-12	1.71619e-11	DOWN	-1.36243	1.3503e-11	2.82998e-10	DOWN
ENSMUSG00000026839	Upp2	33.1861	50.0818	2.60292	1717	2978	165	49.7127	62.0909	3.2442	7573	8061	516	0.593706	0.00389916	0.0658026	一	-3.67238	5.74434e-52	1.30583e-49	DOWN	-4.26608	3.36846e-68	2.93201e-65	DOWN	0.320767	0.137912	0.554972	一	-3.93768	9.74727e-65	2.01503e-62	DOWN	-4.25845	9.679e-73	4.72047e-70	DOWN
ENSMUSG00000028470	Hint2	15.5907	13.7506	6.29732	293	297	145	8.78308	6.99784	3.49639	486	330	202	-0.181185	0.482182	1	一	-1.30787	4.59875e-08	6.84393e-07	DOWN	-1.12669	8.14864e-07	1.28515e-05	DOWN	-0.327817	0.139708	0.559531	一	-1.32886	3.24914e-09	3.66677e-08	DOWN	-1.00104	9.54557e-06	8.62543e-05	DOWN
ENSMUSG00000062209	Erbb4	0.536338	0.341459	0.0533788	41	30	5	0.568695	0.474407	0.0936153	128	91	22	-0.651429	0.128505	0.721079	一	-3.3288	2.30315e-08	3.57992e-07	DOWN	-2.67737	9.86585e-06	0.000126909	DOWN	-0.26153	0.347166	0.841652	一	-2.60284	8.09935e-14	1.45023e-12	DOWN	-2.34131	1.79624e-10	3.27075e-09	DOWN
ENSMUSG00000025175	Fn3k	2.53411	2.51316	0.37808	93	106	17	1.8139	1.78091	0.381137	196	164	43	-0.0119789	1	1	一	-2.74472	1.37546e-12	3.479e-11	DOWN	-2.73274	2.39423e-13	8.78798e-12	DOWN	-0.026478	0.899644	1	一	-2.25071	2.77009e-14	5.14745e-13	DOWN	-2.22424	1.50611e-13	3.75384e-12	DOWN
ENSMUSG00000049152	Ugt3a2	100.005	80.2829	30.1873	2301	2123	851	99.9768	74.0966	11.098	6773	4278	785	-0.316903	0.144916	0.761837	一	-1.72806	1.00341e-16	3.80169e-15	DOWN	-1.41115	1.34291e-12	4.52896e-11	DOWN	-0.432185	0.030406	0.246761	一	-3.17129	1.96965e-46	2.0593e-44	DOWN	-2.7391	4.60307e-36	6.2926e-34	DOWN
ENSMUSG00000073155	1810058I24Rik	12.2715	11.5812	5.5888	319	346	178	18.5005	17.8295	5.01792	1416	1163	401	-0.0835298	0.765707	1	一	-1.1347	8.91875e-07	1.09444e-05	DOWN	-1.05117	1.63051e-06	2.44095e-05	DOWN	-0.0532963	0.750498	1	一	-1.88241	2.07563e-18	5.15141e-17	DOWN	-1.82911	3.24226e-17	1.14944e-15	DOWN
ENSMUSG00000029269	Sult1b1	5.26019	5.27211	2.17384	158	182	80	6.79569	5.41325	1.20209	601	408	111	0.00326633	1	1	一	-1.27487	2.16944e-06	2.51776e-05	DOWN	-1.27814	5.89761e-07	9.59097e-06	DOWN	-0.328125	0.129588	0.5423	一	-2.49907	2.37683e-24	8.61339e-23	DOWN	-2.17094	2.17756e-18	8.43219e-17	DOWN
ENSMUSG00000019718	L3hypdh	5.3616	5.75514	2.12668	107	132	52	6.24586	7.02925	2.28198	367	352	140	0.102186	0.69377	1	一	-1.33406	1.15615e-05	0.000118723	DOWN	-1.43624	4.40579e-07	7.26835e-06	DOWN	0.170469	0.508843	0.907966	一	-1.45261	7.70811e-10	9.23754e-09	DOWN	-1.62308	1.46226e-11	3.05753e-10	DOWN
ENSMUSG00000028003	Lrat	4.30072	3.74204	0.992023	138	138	39	3.46116	3.47754	0.648807	327	280	64	-0.200755	0.507471	1	一	-2.11613	1.24091e-11	2.88953e-10	DOWN	-1.91538	2.75913e-10	7.06361e-09	DOWN	0.00681169	1	1	一	-2.4154	3.01903e-19	7.93673e-18	DOWN	-2.42221	6.17639e-19	2.5102e-17	DOWN
ENSMUSG00000072949	Acot1	4.81349	4.00205	1.30954	45	43	15	25.7216	17.9041	1.70496	708	420	49	-0.266343	0.534537	1	一	-1.87803	1.8943e-05	0.000186215	DOWN	-1.61168	0.000303319	0.00274474	DOWN	-0.522687	0.0161738	0.161788	一	-3.91516	1.64135e-45	1.64969e-43	DOWN	-3.39248	1.03943e-33	1.18712e-31	DOWN
ENSMUSG00000071204	Gm10319	37.0487	32.8262	10.0335	437	445	145	26.6347	25.6103	10.6451	925	758	386	-0.174574	0.487865	1	一	-1.8846	2.86835e-15	9.58893e-14	DOWN	-1.71003	1.40061e-13	5.24626e-12	DOWN	-0.0565832	0.743946	1	一	-1.32311	3.85142e-10	4.80886e-09	DOWN	-1.26653	3.08406e-09	4.78519e-08	DOWN
ENSMUSG00000002769	Gnmt	713.744	648.911	95.7579	6771	7075	1113	996.11	646.141	180.432	27823	15381	5262	-0.137386	0.541588	1	一	-2.89794	6.73068e-41	9.71461e-39	DOWN	-2.76056	1.11665e-38	2.7215e-36	DOWN	-0.624455	0.00186309	0.0334767	一	-2.46485	5.75809e-32	3.27347e-30	DOWN	-1.8404	1.90638e-19	8.21018e-18	DOWN
ENSMUSG00000050556	Kcnb1	0.64038	0.426085	0.0307352	17	13	1	0.409398	0.660527	0.0857771	32	44	7	-0.587787	0.395171	1	一	-4.38096	8.08043e-05	0.000698114	DOWN	-3.79318	0.00141036	0.0104078	DOWN	0.690114	0.0957073	0.47619	一	-2.25484	6.40444e-05	0.000380501	DOWN	-2.94495	1.69207e-08	2.42136e-07	DOWN
ENSMUSG00000037826	Ppm1k	14.7787	13.5478	2.64937	560	590	123	12.0106	8.22447	1.48513	1340	782	173	-0.125459	0.609857	1	一	-2.4798	3.03372e-24	1.78548e-22	DOWN	-2.35434	8.28076e-23	6.49631e-21	DOWN	-0.546319	0.00910212	0.108447	一	-3.01565	2.41559e-37	1.65205e-35	DOWN	-2.46933	8.49937e-26	5.74424e-24	DOWN
ENSMUSG00000021846	Peli2	4.98944	4.71344	2.32706	175	190	100	4.76423	5.16987	1.93835	492	455	209	-0.082099	0.803497	1	一	-1.10037	1.8273e-05	0.000180017	DOWN	-1.01827	2.78423e-05	0.000329191	DOWN	0.117883	0.664453	0.980929	一	-1.29741	6.88913e-09	7.44664e-08	DOWN	-1.4153	5.09338e-10	8.76169e-09	DOWN
ENSMUSG00000037316	Bag4	11.3654	10.01	4.36863	327	331	154	8.45206	7.45198	3.51616	716	538	311	-0.18321	0.47534	1	一	-1.37939	4.66876e-09	8.02515e-08	DOWN	-1.19618	1.33991e-07	2.43947e-06	DOWN	-0.181681	0.37592	0.856981	一	-1.2653	3.33278e-09	3.75186e-08	DOWN	-1.08362	5.17388e-07	5.87556e-06	DOWN
ENSMUSG00000020774	Aspa	1.89638	2.08867	0.470217	79	100	24	1.60612	1.35844	0.226449	197	142	29	0.139337	0.624047	1	一	-2.01185	4.42692e-08	6.60443e-07	DOWN	-2.15119	3.91932e-10	9.83862e-09	DOWN	-0.24163	0.333882	0.826329	一	-2.82632	9.0798e-19	2.30698e-17	DOWN	-2.58469	4.37656e-15	1.28415e-13	DOWN
ENSMUSG00000030861	Acadsb	28.5689	19.288	6.45097	1388	1077	384	14.7433	11.9513	4.74034	2109	1457	708	-0.566737	0.0092772	0.129407	一	-2.14686	1.04106e-22	5.51973e-21	DOWN	-1.58012	4.25304e-14	1.65056e-12	DOWN	-0.302885	0.131243	0.5423	一	-1.637	2.93925e-15	5.81205e-14	DOWN	-1.33411	1.06906e-10	2.00117e-09	DOWN
ENSMUSG00000020364	Zfp354a	0.70479	0.710795	0.287611	44	51	22	0.690911	0.740481	0.239682	127	116	46	0.0122409	1	1	一	-1.29307	0.00196109	0.0115681	DOWN	-1.30531	0.000811266	0.00649262	DOWN	0.0999637	0.796191	1	一	-1.52738	3.7754e-07	3.2321e-06	DOWN	-1.62734	1.07279e-07	1.36327e-06	DOWN
ENSMUSG00000020988	L2hgdh	19.284	18.9525	8.88906	386	436	218	15.6782	13.1802	5.86663	924	662	361	-0.0250184	0.963046	1	一	-1.1173	6.3545e-07	7.96437e-06	DOWN	-1.09228	3.29492e-07	5.60781e-06	DOWN	-0.250388	0.225354	0.721899	一	-1.41815	2.84695e-11	4.00865e-10	DOWN	-1.16777	4.85704e-08	6.46351e-07	DOWN
ENSMUSG00000051748	Wfdc21	658.977	795.037	127.955	1715	2378	408	153.341	153.13	35.8724	1175	1000	287	0.270793	0.178791	0.844122	一	-2.3646	5.49075e-27	3.90058e-25	DOWN	-2.63539	1.92435e-33	3.08554e-31	DOWN	-0.00198761	0.940489	1	一	-2.0958	2.9189e-21	8.73366e-20	DOWN	-2.09381	8.11358e-21	3.76374e-19	DOWN
ENSMUSG00000097354	2310001H17Rik	2.00986	1.83128	0.773789	106	111	50	0.927333	0.604508	0.222044	144	80	36	-0.134248	0.707185	1	一	-1.37709	6.38903e-06	6.8752e-05	DOWN	-1.24284	2.04422e-05	0.000249109	DOWN	-0.617326	0.0320531	0.255523	一	-2.06224	5.96119e-11	8.12329e-10	DOWN	-1.44492	2.29327e-05	0.000191761	DOWN
ENSMUSG00000009614	Sardh	86.8699	94.6281	41.3644	3747	4691	2186	139.505	97.9551	32.7905	17717	10602	4348	0.123412	0.514956	1	一	-1.07047	4.2474e-08	6.37847e-07	DOWN	-1.19388	4.03525e-10	1.00765e-08	DOWN	-0.510124	0.0106133	0.119788	一	-2.08897	2.87549e-24	1.03998e-22	DOWN	-1.57884	4.63621e-15	1.35592e-13	DOWN
ENSMUSG00000000811	Txnrd3	2.9989	2.35351	1.00785	51	46	21	4.73317	3.1167	1.26242	237	133	66	-0.34962	0.405	1	一	-1.57316	0.000116767	0.000966557	DOWN	-1.22354	0.00196109	0.0138351	DOWN	-0.602785	0.0185151	0.177781	一	-1.90661	1.84677e-12	2.91889e-11	DOWN	-1.30383	4.62034e-06	4.44188e-05	DOWN
ENSMUSG00000057346	Apol9a	36.7888	37.3296	17.2932	349	407	201	52.4495	52.3013	23.8655	1465	1245	696	0.0210531	0.907196	1	一	-1.08906	1.51354e-06	1.79506e-05	DOWN	-1.11012	3.44546e-07	5.83684e-06	DOWN	-0.00408159	0.931121	1	一	-1.136	1.82888e-08	1.8608e-07	DOWN	-1.13192	3.19735e-08	4.36431e-07	DOWN
ENSMUSG00000036110	Slc17a2	14.2147	18.9248	5.07025	913	1397	399	16.7784	16.3183	5.68746	3173	2630	1123	0.412898	0.0475116	0.408607	一	-1.48725	3.45042e-12	8.42041e-11	DOWN	-1.90015	3.26753e-19	1.98429e-17	DOWN	-0.040111	0.791613	1	一	-1.56075	1.43185e-14	2.71053e-13	DOWN	-1.52064	1.01613e-13	2.57891e-12	DOWN
ENSMUSG00000049971	Glt1d1	9.52716	11.8016	4.09574	262	373	138	9.71965	9.65139	2.77973	787	666	235	0.308859	0.176735	0.837356	一	-1.21792	4.45787e-07	5.73488e-06	DOWN	-1.52678	5.46294e-11	1.5107e-09	DOWN	-0.0101672	0.919885	1	一	-1.80596	6.17454e-16	1.30008e-14	DOWN	-1.79579	1.78674e-15	5.48328e-14	DOWN
ENSMUSG00000020902	Ntn1	1.1141	0.948763	0.328905	47	46	17	2.06909	1.59651	0.578318	257	169	75	-0.231764	0.607728	1	一	-1.76014	4.25715e-05	0.000389635	DOWN	-1.52838	0.000218654	0.00205372	DOWN	-0.374071	0.120722	0.535789	一	-1.83906	2.52633e-12	3.91474e-11	DOWN	-1.46499	8.77044e-08	1.13135e-06	DOWN
ENSMUSG00000029445	Hpd	515.37	597.796	54.5008	8814	11750	1142	803.52	616.301	78.3639	40461	26448	4120	0.214045	0.272328	0.981722	一	-3.24126	3.25347e-49	6.72358e-47	DOWN	-3.45531	1.15597e-55	5.56052e-53	DOWN	-0.3827	0.0521345	0.332819	一	-3.35807	7.67625e-53	1.04997e-50	DOWN	-2.97537	3.87904e-43	7.77747e-41	DOWN
ENSMUSG00000101249	Gm29216	1320.87	1044.01	515.388	3897	3540	1863	1959.2	1494.1	732.874	17019	11061	6647	-0.339362	0.114095	0.681679	一	-1.35776	1.05295e-11	2.46131e-10	DOWN	-1.0184	5.95321e-08	1.13827e-06	DOWN	-0.390991	0.0479441	0.317255	一	-1.41863	6.58015e-13	1.07553e-11	DOWN	-1.02764	1.15819e-07	1.46253e-06	DOWN
ENSMUSG00000052957	Gas1	2.53436	5.04735	0.275815	45	103	6	6.77135	5.25204	0.128246	354	234	7	0.993906	0.00209644	0.0394529	一	-3.19985	2.34787e-09	4.19433e-08	DOWN	-4.19375	3.83326e-19	2.32014e-17	DOWN	-0.366566	0.115205	0.527459	一	-5.72246	3.02088e-47	3.29077e-45	DOWN	-5.3559	2.48423e-39	3.96708e-37	DOWN
ENSMUSG00000107516	RP24-309B5.2	5.25077	4.38585	1.37131	25	24	8	3.85198	3.26432	0.341592	54	39	5	-0.25967	0.609275	1	一	-1.93698	0.00128011	0.00794271	DOWN	-1.67731	0.00282728	0.0189165	DOWN	-0.23882	0.546337	0.928182	一	-3.49525	1.58527e-10	2.06882e-09	DOWN	-3.25644	5.79084e-08	7.66098e-07	DOWN
ENSMUSG00000090264	Eif4ebp3	20.3969	28.4738	4.39059	91	146	24	17.433	20.0983	7.87444	229	225	108	0.481288	0.0826229	0.569651	一	-2.21586	7.34059e-10	1.38914e-08	DOWN	-2.69715	5.63082e-16	2.58607e-14	DOWN	0.205247	0.451913	0.90232	一	-1.14658	3.34309e-06	2.4543e-05	DOWN	-1.35182	1.04408e-07	1.32867e-06	DOWN
ENSMUSG00000033533	Acsm1	150.469	125.86	47.4928	2198	2113	850	158.266	129.206	42.2211	6807	4736	1896	-0.257646	0.240475	0.949533	一	-1.66368	1.05527e-15	3.64158e-14	DOWN	-1.40604	1.59011e-12	5.33315e-11	DOWN	-0.292677	0.135761	0.549982	一	-1.90632	1.29301e-20	3.73965e-19	DOWN	-1.61364	2.13429e-15	6.47282e-14	DOWN
ENSMUSG00000032310	Cyp1a2	455.245	229.229	78.9891	5165	2989	1098	379.524	264.499	94.8447	12678	7530	3308	-0.989853	2.77099e-06	0.000136317	一	-2.52692	1.6715e-32	1.66108e-30	DOWN	-1.53706	9.98592e-15	4.07439e-13	DOWN	-0.520932	0.00922899	0.109071	一	-2.00055	1.58196e-22	5.1391e-21	DOWN	-1.47962	1.71154e-13	4.23659e-12	DOWN
ENSMUSG00000046160	Olig1	1.92836	0.939612	0.125938	25	14	2	1.02169	1.13735	0.100356	39	37	4	-1.03723	0.0768534	0.544048	一	-3.93658	5.23325e-07	6.63681e-06	DOWN	-2.89935	0.00339444	0.0221222	DOWN	0.154721	0.769994	1	一	-3.34777	1.46254e-07	1.32305e-06	DOWN	-3.50249	2.97612e-08	4.08086e-07	DOWN
ENSMUSG00000038591	Colec10	11.0157	13.3174	2.78924	303	421	94	9.44589	11.3734	2.18781	765	785	185	0.273756	0.222996	0.927296	一	-1.98161	7.0762e-15	2.2817e-13	DOWN	-2.25536	1.09481e-19	6.9007e-18	DOWN	0.267906	0.24789	0.737631	一	-2.1102	4.35265e-20	1.22008e-18	DOWN	-2.3781	2.44475e-24	1.45117e-22	DOWN
ENSMUSG00000055730	Ces2a	119.667	75.378	14.2796	2264	1639	331	83.8892	66.1213	15.6462	4673	3139	910	-0.666805	0.00185197	0.0356985	一	-3.067	2.37144e-41	3.535e-39	DOWN	-2.40019	5.1009e-28	5.86411e-26	DOWN	-0.343371	0.0837913	0.44049	一	-2.42267	6.93419e-30	3.50408e-28	DOWN	-2.0793	8.39603e-23	4.52258e-21	DOWN
ENSMUSG00000055737	Ghr	57.0013	48.4425	11.8763	4125	4029	1053	38.879	40.3772	7.28196	8284	7332	1620	-0.23472	0.281468	0.994302	一	-2.26291	6.11398e-27	4.30964e-25	DOWN	-2.0282	3.54328e-23	2.89141e-21	DOWN	0.0545526	0.849298	1	一	-2.41659	1.47922e-30	7.80002e-29	DOWN	-2.47114	2.12048e-31	2.06833e-29	DOWN
ENSMUSG00000025486	Sirt3	24.8528	30.5094	11.6437	331	467	190	33.6106	31.6283	11.4061	1318	1057	467	0.295846	0.18499	0.85817	一	-1.09386	1.50372e-06	1.78619e-05	DOWN	-1.3897	3.35938e-10	8.51679e-09	DOWN	-0.0877009	0.632557	0.962565	一	-1.55911	1.3188e-13	2.33154e-12	DOWN	-1.47141	4.35175e-12	9.51847e-11	DOWN
ENSMUSG00000025481	Urah	53.6423	46.6741	14.9525	855	855	292	59.8132	46.6058	20.3066	2807	1864	995	-0.200748	0.386262	1	一	-1.84298	8.06501e-17	3.0878e-15	DOWN	-1.64224	1.9093e-14	7.63676e-13	DOWN	-0.359954	0.073087	0.407441	一	-1.55852	1.83212e-14	3.43254e-13	DOWN	-1.19856	3.18978e-09	4.9365e-08	DOWN
ENSMUSG00000028167	Bdh2	3.13988	4.15871	0.911175	90	137	32	2.45274	2.0299	0.556075	207	146	49	0.405427	0.142687	0.755575	一	-1.78491	1.36616e-07	1.89656e-06	DOWN	-2.19034	6.36484e-12	1.97526e-10	DOWN	-0.272989	0.287385	0.778954	一	-2.14104	1.11568e-13	1.98402e-12	DOWN	-1.86806	3.97006e-10	6.91644e-09	DOWN
ENSMUSG00000028402	Mpdz	2.0208	1.92288	0.771868	203	222	95	1.5113	1.84078	0.702687	447	464	217	-0.0716646	0.82646	1	一	-1.3885	7.50181e-08	1.07255e-06	DOWN	-1.31684	9.92185e-08	1.83379e-06	DOWN	0.284522	0.239322	0.737631	一	-1.10484	5.47049e-07	4.58825e-06	DOWN	-1.38936	8.73162e-10	1.45218e-08	DOWN
ENSMUSG00000068083	Cyp2d40	40.9363	67.238	18.7574	285	538	160	31.5145	45.6793	9.99884	646	798	214	0.715897	0.00172334	0.0337026	一	-1.12592	1.60227e-06	1.89582e-05	DOWN	-1.84181	8.97444e-16	4.07057e-14	DOWN	0.535528	0.0178101	0.171857	一	-1.65618	1.68615e-13	2.9438e-12	DOWN	-2.19171	1.54083e-21	7.63852e-20	DOWN
ENSMUSG00000027762	Sucnr1	19.543	11.0116	1.61618	227	147	23	15.3219	8.98919	0.560091	524	262	20	-0.827622	0.00148381	0.0300618	一	-3.596	7.67416e-28	5.79097e-26	DOWN	-2.76837	1.58091e-16	7.76812e-15	DOWN	-0.76933	0.000763426	0.0165114	一	-4.77379	1.03423e-49	1.23781e-47	DOWN	-4.00446	3.33927e-33	3.67422e-31	DOWN
ENSMUSG00000016756	Cmah	32.0377	19.5394	5.48757	2130	1493	447	10.0025	11.1193	2.66166	1958	1855	544	-0.713387	0.00088036	0.0199411	一	-2.54553	6.89915e-31	6.30492e-29	DOWN	-1.83215	2.50986e-18	1.43368e-16	DOWN	0.152712	0.51444	0.909725	一	-1.90996	2.16256e-19	5.76852e-18	DOWN	-2.06267	9.38906e-22	4.74581e-20	DOWN
ENSMUSG00000021340	Gpld1	63.1901	82.8694	31.1457	1593	2401	962	72.9669	70.9163	27.9618	5416	4486	2167	0.391142	0.0553687	0.453758	一	-1.02066	2.93648e-07	3.8895e-06	DOWN	-1.41181	1.08379e-12	3.68913e-11	DOWN	-0.0411246	0.785621	1	一	-1.38379	3.22356e-12	4.93628e-11	DOWN	-1.34266	1.96741e-11	4.04811e-10	DOWN
ENSMUSG00000028399	Ptprd	4.1263	3.54087	1.63544	799	788	388	4.00437	3.81161	1.0869	2283	1852	647	-0.220746	0.339592	1	一	-1.33517	3.73565e-10	7.27371e-09	DOWN	-1.11442	3.97095e-08	7.74652e-07	DOWN	-0.0711736	0.681885	0.991321	一	-1.88135	3.88707e-19	1.01019e-17	DOWN	-1.81018	1.21061e-17	4.46737e-16	DOWN
ENSMUSG00000032079	Apoa5	326.399	369.2	116.076	5040	6552	2196	539.724	406.596	109.314	24538	15754	5189	0.177764	0.359025	1	一	-1.49157	1.09602e-13	3.08548e-12	DOWN	-1.66934	3.63494e-17	1.88759e-15	DOWN	-0.408626	0.0388414	0.283278	一	-2.30375	1.3972e-28	6.48416e-27	DOWN	-1.89512	2.04084e-20	9.27633e-19	DOWN
ENSMUSG00000099146	0610031O16Rik	13.9507	17.67	5.14074	237	345	107	13.5948	11.3775	1.93394	680	485	101	0.340963	0.143822	0.758366	一	-1.44029	8.83749e-09	1.45975e-07	DOWN	-1.78126	2.19055e-13	8.07278e-12	DOWN	-0.256875	0.225789	0.722014	一	-2.81344	1.55825e-29	7.72418e-28	DOWN	-2.55656	2.58599e-24	1.52997e-22	DOWN
ENSMUSG00000003585	Sec14l2	136.657	72.0717	35.4421	3981	2413	1265	149.419	82.3957	40.478	12816	6023	3625	-0.92305	1.31438e-05	0.000543942	一	-1.94702	5.23572e-21	2.55273e-19	DOWN	-1.02397	6.60683e-08	1.25146e-06	DOWN	-0.858718	2.41952e-05	0.000887275	一	-1.88415	2.05147e-20	5.86799e-19	DOWN	-1.02543	1.39434e-07	1.73763e-06	DOWN
ENSMUSG00000034858	Fam214a	26.3735	19.6097	5.14809	715	611	171	24.7424	21.8735	6.05934	1975	1488	505	-0.427518	0.0596901	0.474478	一	-2.35698	8.98597e-24	5.10684e-22	DOWN	-1.92946	2.39958e-17	1.2604e-15	DOWN	-0.177804	0.360564	0.850078	一	-2.02975	2.28177e-21	6.88392e-20	DOWN	-1.85195	5.67099e-18	2.13194e-16	DOWN
ENSMUSG00000035000	Dpp4	25.2317	26.0414	6.16865	1085	1287	325	21.5859	20.361	4.24377	2733	2197	561	0.04557	0.7928	1	一	-2.03221	3.39831e-20	1.57657e-18	DOWN	-2.07778	7.71801e-22	5.6431e-20	DOWN	-0.0842772	0.634903	0.964474	一	-2.34667	1.45525e-27	6.24383e-26	DOWN	-2.26239	1.54437e-25	1.02835e-23	DOWN
ENSMUSG00000045316	Fahd1	29.0381	32.0724	14.0269	245	311	145	24.3138	21.9638	9.86994	604	465	256	0.143387	0.53978	1	一	-1.04975	1.03897e-05	0.000107479	DOWN	-1.19314	1.92278e-07	3.41892e-06	DOWN	-0.146645	0.471342	0.90232	一	-1.30066	2.58156e-09	2.96115e-08	DOWN	-1.15402	1.86167e-07	2.27139e-06	DOWN
ENSMUSG00000022514	Il1rap	12.5375	13.0368	4.36235	1133	1354	483	6.95294	5.87409	2.24256	1850	1332	623	0.0563323	0.75346	1	一	-1.52308	5.92057e-13	1.57414e-11	DOWN	-1.57941	1.99389e-14	7.94036e-13	DOWN	-0.243258	0.221814	0.719789	一	-1.63248	4.54166e-15	8.86502e-14	DOWN	-1.38922	2.59125e-11	5.21865e-10	DOWN
ENSMUSG00000069922	Ces3a	871.246	447.336	70.6119	10705	6317	1063	251.901	225.582	8.47183	9113	6955	320	-0.961721	4.57652e-06	0.00020868	一	-3.6251	6.22547e-59	1.91892e-56	DOWN	-2.66338	1.9962e-36	3.84089e-34	DOWN	-0.159202	0.396589	0.874219	一	-4.89404	1.00095e-88	4.13848e-86	DOWN	-4.73484	9.39989e-84	6.52389e-81	DOWN
ENSMUSG00000048938	Nr1h5	0.714704	0.994962	0.0777939	15	24	2	1.18131	1.46208	0.185988	73	77	12	0.477295	0.37983	1	一	-3.19962	0.000252789	0.00193405	DOWN	-3.67691	1.7433e-05	0.00021531	DOWN	0.307631	0.389982	0.867494	一	-2.66711	6.69328e-10	8.0799e-09	DOWN	-2.97474	2.2955e-12	5.09499e-11	DOWN
ENSMUSG00000027556	Car1	3.54814	3.16639	0.222773	39	40	3	2.19383	2.17541	0.266335	71	60	9	-0.164224	0.703673	1	一	-3.99341	1.72659e-09	3.12124e-08	DOWN	-3.82919	2.83788e-09	6.33378e-08	DOWN	-0.0121699	1	1	一	-3.04214	3.73319e-11	5.18826e-10	DOWN	-3.02997	2.22191e-10	3.98552e-09	DOWN
ENSMUSG00000033174	Mgll	17.1205	14.64	4.09065	813	799	238	23.1231	17.4307	5.29514	3233	2077	773	-0.225806	0.325928	1	一	-2.06532	6.28664e-20	2.88709e-18	DOWN	-1.83952	5.08366e-17	2.58842e-15	DOWN	-0.407699	0.0428304	0.298543	一	-2.12659	8.20356e-24	2.84807e-22	DOWN	-1.71889	2.25934e-16	7.4807e-15	DOWN
ENSMUSG00000058883	Zfp708	0.741153	0.429935	0.0287968	21	14	1	0.899014	0.78766	0	75	56	0	-0.785654	0.21141	0.908099	一	-4.68579	7.44748e-07	9.21987e-06	DOWN	-3.90014	0.000794618	0.00637613	DOWN	-0.190771	0.539296	0.923904	一	一	3.83289e-19	9.97537e-18	DOWN	一	1.04021e-15	3.26444e-14	DOWN
ENSMUSG00000025405	Inhbc	28.7549	23.3221	10.7309	339	316	155	23.0471	24.8796	9.85038	800	736	357	-0.30211	0.220879	0.925531	一	-1.42204	1.66135e-09	3.01529e-08	DOWN	-1.11993	7.08357e-07	1.13679e-05	DOWN	0.110381	0.665123	0.981505	一	-1.22633	6.37816e-09	6.90924e-08	DOWN	-1.33671	5.31265e-10	9.10415e-09	DOWN
ENSMUSG00000061601	Pclo	0.104873	0.0456248	0	22	11	0	0.135998	0.0949859	0.0155061	84	50	10	-1.20076	0.0506662	0.428491	一	一	4.1078e-07	5.30949e-06	DOWN	一	0.000667207	0.00546165	DOWN	-0.517805	0.119377	0.533868	一	-3.13269	7.70184e-13	1.24988e-11	DOWN	-2.61488	6.34742e-08	8.35443e-07	DOWN
ENSMUSG00000056204	Pgpep1	9.32525	9.80802	4.40501	273	330	158	9.15354	8.35834	3.65567	789	614	329	0.0728195	0.744615	1	一	-1.082	3.71369e-06	4.15357e-05	DOWN	-1.15482	3.19851e-07	5.46407e-06	DOWN	-0.131114	0.513016	0.909725	一	-1.3242	5.45626e-10	6.67969e-09	DOWN	-1.19308	3.29385e-08	4.47235e-07	DOWN
ENSMUSG00000021876	Rnase4	654.263	642.115	151.52	7831	8833	2222	822.815	793.971	158.363	28997	23846	5827	-0.0270405	0.940636	1	一	-2.11036	2.32672e-24	1.38733e-22	DOWN	-2.08332	1.19347e-24	1.09077e-22	DOWN	-0.0514829	0.74441	1	一	-2.37734	3.96771e-30	2.05059e-28	DOWN	-2.32585	9.28676e-29	7.86758e-27	DOWN
ENSMUSG00000039450	Dcxr	23.5784	24.0649	10.3214	289	339	155	47.2447	34.4972	15.7643	1705	1061	594	0.0294671	0.875309	1	一	-1.19183	4.61673e-07	5.9002e-06	DOWN	-1.22129	7.13472e-08	1.34449e-06	DOWN	-0.453673	0.027475	0.230511	一	-1.58349	2.97912e-14	5.52458e-13	DOWN	-1.12982	4.32532e-08	5.79009e-07	DOWN
ENSMUSG00000026417	Pigr	356.093	352.347	64.3065	9577	10891	2119	524.835	373.841	103.231	41560	25229	8535	-0.0152566	0.986192	1	一	-2.46922	1.16736e-31	1.1115e-29	DOWN	-2.45396	3.13419e-32	4.54681e-30	DOWN	-0.489439	0.0138733	0.147305	一	-2.34599	1.59964e-29	7.88636e-28	DOWN	-1.85655	8.62015e-20	3.7392e-18	DOWN
ENSMUSG00000040706	Agmat	75.8545	54.6571	23.6038	640	530	244	125.433	78.0307	24.4435	3116	1652	634	-0.472826	0.0383085	0.354729	一	-1.68422	5.67064e-14	1.65266e-12	DOWN	-1.21139	1.26772e-08	2.64227e-07	DOWN	-0.684808	0.000851967	0.0178334	一	-2.3594	4.65538e-28	2.07068e-26	DOWN	-1.67459	1.97227e-15	6.00162e-14	DOWN
ENSMUSG00000034687	Fras1	0.525481	0.533424	0.171556	60	70	24	0.348022	0.589857	0.111107	117	169	39	0.0216417	0.945653	1	一	-1.61496	2.06541e-05	0.000201727	DOWN	-1.6366	7.09985e-06	9.36351e-05	DOWN	0.761188	0.00628159	0.0833841	一	-1.64723	1.08927e-07	1.00131e-06	DOWN	-2.40841	5.94274e-15	1.71854e-13	DOWN
ENSMUSG00000058806	Col13a1	1.15126	0.801365	0.211431	40	32	9	1.5445	0.871734	0.365135	158	76	39	-0.522683	0.228883	0.932838	一	-2.44496	1.79919e-06	2.11371e-05	DOWN	-1.92227	0.000273436	0.0025139	DOWN	-0.82518	0.0035144	0.0541403	一	-2.08064	7.51029e-12	1.1172e-10	DOWN	-1.25546	0.000138614	0.000970247	DOWN
ENSMUSG00000104475	D630036G22Rik	10.9425	8.99939	3.24217	146	138	53	4.37832	6.21274	1.97481	172	208	81	-0.282048	0.322679	1	一	-1.75492	1.90199e-09	3.42471e-08	DOWN	-1.47287	1.7524e-07	3.14658e-06	DOWN	0.504853	0.0545713	0.343775	一	-1.14866	1.06748e-05	7.22725e-05	DOWN	-1.65352	5.8287e-10	9.95069e-09	DOWN
ENSMUSG00000075543	Urad	35.4858	63.2678	10.6613	163	334	60	38.4489	58.4764	12.8179	520	674	181	0.834229	0.000699961	0.0166324	一	-1.73486	9.24543e-10	1.73159e-08	DOWN	-2.56908	8.07608e-22	5.85804e-20	DOWN	0.604912	0.00792617	0.0980969	一	-1.58478	4.21016e-12	6.38793e-11	DOWN	-2.18969	7.77484e-21	3.62525e-19	DOWN
ENSMUSG00000078673	Mup19	2.76264	0.983363	0	22	9	0	1.32214	1.10098	0	31	22	0	-1.49025	0.0173117	0.205948	一	一	4.1078e-07	5.30949e-06	DOWN	一	0.00242129	0.016603	DOWN	-0.264085	0.62586	0.96053	一	一	3.99443e-09	4.44444e-08	DOWN	一	4.1078e-07	4.75162e-06	DOWN
ENSMUSG00000092260	Zfp963	1.94547	1.11083	0.248076	32	21	5	2.08547	1.84135	0.71195	101	76	36	-0.808476	0.0857668	0.584324	一	-2.97126	2.4095e-06	2.76462e-05	DOWN	-2.16279	0.00106861	0.00824532	DOWN	-0.179612	0.545747	0.928182	一	-1.55053	1.86891e-06	1.42914e-05	DOWN	-1.37092	5.85243e-05	0.000446731	DOWN
ENSMUSG00000102095	C730036E19Rik	11.0469	10.5336	1.23511	73	80	10	11.3585	13.2675	0.639941	221	220	13	-0.0686451	0.903281	1	一	-3.16092	2.61045e-12	6.51215e-11	DOWN	-3.09228	2.2955e-12	7.56025e-11	DOWN	0.224131	0.410707	0.885217	一	-4.14969	6.31336e-30	3.20818e-28	DOWN	-4.37382	4.91986e-33	5.28446e-31	DOWN
ENSMUSG00000030382	Slc27a5	179.107	187.373	56.4245	4280	5146	1652	214.913	163.369	41.2869	15121	9796	3033	0.0650934	0.711557	1	一	-1.66642	2.5876e-16	9.39282e-15	DOWN	-1.73152	4.20957e-18	2.38225e-16	DOWN	-0.395615	0.0455742	0.306142	一	-2.37999	4.83876e-30	2.47266e-28	DOWN	-1.98438	6.26187e-22	3.19196e-20	DOWN
ENSMUSG00000029864	Gstk1	38.7937	35.222	10.0556	529	552	168	42.3417	26.4781	6.65553	1700	906	279	-0.139348	0.57284	1	一	-1.94783	8.59362e-17	3.26953e-15	DOWN	-1.80848	1.70883e-15	7.47265e-14	DOWN	-0.677279	0.00118923	0.0236258	一	-2.66945	2.79226e-32	1.60242e-30	DOWN	-1.99218	5.11661e-19	2.12251e-17	DOWN
ENSMUSG00000020053	Igf1	26.2753	34.1994	4.89802	2071	3098	473	29.1163	36.4904	3.01275	6757	7217	730	0.380262	0.0607202	0.480261	一	-2.42344	1.60566e-28	1.27513e-26	DOWN	-2.8037	1.48798e-37	3.27697e-35	DOWN	0.32569	0.132	0.5423	一	-3.27267	8.87934e-49	1.02236e-46	DOWN	-3.59836	1.90415e-56	5.8238e-54	DOWN
ENSMUSG00000042248	Cyp2c37	220.703	324.882	51.4886	2414	4084	690	467.017	303.362	7.97038	15040	8326	268	0.55781	0.00627742	0.0954955	一	-2.09978	6.01122e-23	3.26329e-21	DOWN	-2.65759	3.41853e-35	6.0084e-33	DOWN	-0.622436	0.00196871	0.0349237	一	-5.87268	1.71602e-115	1.64304e-112	DOWN	-5.25025	4.96778e-97	5.60272e-94	DOWN
ENSMUSG00000057400	Ces1c	769.743	738.317	250.988	12015	13245	4800	1366.52	1055.67	183.307	62803	41348	8796	-0.0601362	0.813222	1	一	-1.61676	8.40474e-16	2.94506e-14	DOWN	-1.55662	1.6481e-15	7.25002e-14	DOWN	-0.372343	0.0583916	0.359689	一	-2.89817	8.98147e-42	7.59957e-40	DOWN	-2.52583	4.83935e-33	5.26061e-31	DOWN
ENSMUSG00000096606	Gm4980	2.81432	3.50505	1.03591	51	73	23	6.33479	3.73856	1.54374	338	170	86	0.316649	0.394759	1	一	-1.44188	0.000206754	0.00161514	DOWN	-1.75853	1.62689e-06	2.43753e-05	DOWN	-0.760813	0.00174913	0.0319649	一	-2.03687	1.95443e-15	3.92873e-14	DOWN	-1.27606	1.43904e-06	1.50362e-05	DOWN
ENSMUSG00000051359	Ncald	1.45832	0.771476	0.361837	125	76	38	1.88609	1.25534	0.364322	476	270	96	-0.918613	0.0023556	0.0436248	一	-2.01089	2.10672e-10	4.22879e-09	DOWN	-1.09228	0.000713538	0.00579163	DOWN	-0.587328	0.0103745	0.117927	一	-2.37212	2.90057e-21	8.6931e-20	DOWN	-1.78479	3.7832e-12	8.30509e-11	DOWN
ENSMUSG00000037795	N4bp2	2.9458	2.56314	1.20635	287	287	144	2.70868	2.00435	0.764595	777	490	229	-0.200748	0.445909	1	一	-1.28801	6.76098e-08	9.78116e-07	DOWN	-1.08726	1.9274e-06	2.85734e-05	DOWN	-0.434458	0.0418082	0.296307	一	-1.82482	3.61395e-16	7.7347e-15	DOWN	-1.39036	6.95752e-10	1.17116e-08	DOWN
ENSMUSG00000011382	Dhdh	54.3587	54.2833	24.4931	1239	1422	684	46.0884	43.274	15.3704	3093	2475	1077	-0.0020026	0.968138	1	一	-1.15013	1.69042e-08	2.68958e-07	DOWN	-1.14813	5.41749e-09	1.17608e-07	DOWN	-0.0909046	0.611384	0.96053	一	-1.58425	6.55834e-15	1.2679e-13	DOWN	-1.49334	2.73125e-13	6.59778e-12	DOWN
ENSMUSG00000022464	Slc38a4	197.433	209.866	82.6068	5066	6189	2597	179.643	166.62	66.7205	13572	10728	5263	0.0881116	0.629597	1	一	-1.25703	1.96832e-10	3.95972e-09	DOWN	-1.34514	3.2783e-12	1.06437e-10	DOWN	-0.108579	0.546359	0.928182	一	-1.42893	4.92352e-13	8.19475e-12	DOWN	-1.32035	2.73916e-11	5.47984e-10	DOWN
ENSMUSG00000072625	Gdf2	4.74391	3.88487	1.5943	85	80	35	7.62001	5.67164	2.46903	402	255	136	-0.28821	0.389637	1	一	-1.57316	3.33091e-06	3.75549e-05	DOWN	-1.28495	7.2329e-05	0.000763779	DOWN	-0.426026	0.0610536	0.369807	一	-1.62585	7.95976e-12	1.17919e-10	DOWN	-1.19982	6.66974e-07	7.40193e-06	DOWN
ENSMUSG00000074623	Gm826	0.823935	1.43379	0.0672257	10	20	1	0.587659	0.591048	0.134004	21	18	5	0.799235	0.232679	0.93867	一	-3.61545	0.00788025	0.0384622	DOWN	-4.41468	2.59951e-05	0.000309554	DOWN	0.00829688	1	1	一	-2.1327	0.00281319	0.0114517	DOWN	-2.141	0.00268218	0.0131486	DOWN
ENSMUSG00000063683	Glyat	40.234	30.4714	12.3399	1775	1545	667	26.0827	22.2582	7.57248	3388	2464	1027	-0.40096	0.0650713	0.49874	一	-1.70509	4.19082e-16	1.49147e-14	DOWN	-1.30413	6.39894e-11	1.75889e-09	DOWN	-0.228758	0.24148	0.737631	一	-1.78426	3.86701e-18	9.39234e-17	DOWN	-1.5555	3.43076e-14	9.22625e-13	DOWN
ENSMUSG00000033207	Mamdc2	0.899279	0.738959	0.0815694	18	17	2	1.6289	1.29413	0.39003	96	65	24	-0.283273	0.755864	1	一	-3.46267	4.57911e-05	0.000416587	DOWN	-3.17939	0.000700954	0.00570724	DOWN	-0.331916	0.286563	0.777719	一	-2.06224	6.18155e-09	6.70171e-08	DOWN	-1.73033	4.84003e-06	4.63579e-05	DOWN
ENSMUSG00000036585	Fgf1	7.83011	10.9594	2.65139	511	822	212	8.88892	10.0759	2.13834	1708	1650	429	0.485068	0.0248232	0.266761	一	-1.56228	5.56007e-12	1.33222e-10	DOWN	-2.04735	5.0833e-20	3.29495e-18	DOWN	0.180831	0.433675	0.90232	一	-2.05552	1.63245e-21	4.9828e-20	DOWN	-2.23635	1.84079e-24	1.10807e-22	DOWN
ENSMUSG00000031173	Otc	134.496	103.005	36.3846	3539	3115	1173	115.135	90.1459	16.3183	8920	5952	1320	-0.384857	0.0724763	0.529445	一	-1.88617	7.28073e-20	3.3352e-18	DOWN	-1.50131	3.23844e-14	1.26757e-12	DOWN	-0.352996	0.0739082	0.41049	一	-2.81876	2.44124e-39	1.88182e-37	DOWN	-2.46577	3.69873e-31	3.55019e-29	DOWN
ENSMUSG00000063730	Hsd3b2	7.55483	9.06265	1.60955	272	375	71	1.96215	3.79667	0.596306	208	343	66	0.262533	0.256255	0.959161	一	-2.23074	8.18202e-17	3.12601e-15	DOWN	-2.49328	7.15399e-22	5.25172e-20	DOWN	0.9523	0.000104965	0.0031728	一	-1.71831	2.86739e-10	3.63004e-09	DOWN	-2.67061	4.84581e-23	2.63381e-21	DOWN
ENSMUSG00000032735	Ablim3	6.48459	3.62068	0.566062	187	120	20	4.23992	4.54664	0.496323	360	329	44	-0.840756	0.0020263	0.0383394	一	-3.51798	2.38451e-24	1.41253e-22	DOWN	-2.67723	6.22716e-14	2.38629e-12	DOWN	0.100761	0.73131	1	一	-3.09469	2.47133e-27	1.05043e-25	DOWN	-3.19545	1.26645e-28	1.05313e-26	DOWN
ENSMUSG00000044206	Vsig4	19.6191	27.8005	5.33763	210	342	70	29.858	40.0612	10.4845	941	1076	345	0.502854	0.0344665	0.330183	一	-1.87798	6.04822e-12	1.44159e-10	DOWN	-2.38084	1.05099e-19	6.64742e-18	DOWN	0.424085	0.0575948	0.355779	一	-1.50986	2.02745e-12	3.16868e-11	DOWN	-1.93394	1.36024e-18	5.336e-17	DOWN
ENSMUSG00000064225	Paqr9	34.6598	36.4005	10.4599	1739	2099	643	31.2942	43.4716	9.12206	4623	5473	1407	0.0706962	0.697415	1	一	-1.72839	1.99284e-16	7.36621e-15	DOWN	-1.79909	2.51851e-18	1.43414e-16	DOWN	0.474176	0.0265149	0.226429	一	-1.77846	3.12969e-18	7.64233e-17	DOWN	-2.25264	8.76103e-27	6.40051e-25	DOWN
ENSMUSG00000017453	Pipox	84.3411	82.1226	29.2909	1537	1720	654	118.868	96.6368	31.9693	6378	4419	1791	-0.0384561	0.901645	1	一	-1.52578	2.32069e-13	6.40427e-12	DOWN	-1.48733	1.85847e-13	6.93399e-12	DOWN	-0.298711	0.128522	0.5423	一	-1.8946	2.22097e-20	6.33291e-19	DOWN	-1.59589	4.27305e-15	1.25787e-13	DOWN
ENSMUSG00000097691	9030616G12Rik	10.6168	11.716	0.845354	41	52	4	12.2247	7.8429	0.673899	139	76	8	0.142128	0.732261	1	一	-3.65065	4.38438e-09	7.58652e-08	DOWN	-3.79278	4.08836e-11	1.14794e-09	DOWN	-0.64034	0.0263044	0.226117	一	-4.18112	1.22125e-22	3.97442e-21	DOWN	-3.54078	4.03851e-14	1.07012e-12	DOWN
ENSMUSG00000057880	Abat	45.3189	26.1212	9.96889	2601	1723	701	54.2948	34.8505	12.7354	9175	5019	2247	-0.794891	0.000195371	0.00573439	一	-2.18461	1.35169e-24	8.19392e-23	DOWN	-1.38971	3.90546e-12	1.25242e-10	DOWN	-0.639635	0.00153353	0.0286815	一	-2.09197	3.82189e-24	1.36866e-22	DOWN	-1.45233	5.3654e-13	1.2656e-11	DOWN
ENSMUSG00000025197	Cyp2c44	148.506	208.118	16.771	1749	2817	242	166.31	168.379	8.50703	5767	4976	308	0.486882	0.0174166	0.207051	一	-3.14648	8.75168e-42	1.36033e-39	DOWN	-3.63336	1.71051e-54	7.62593e-52	DOWN	0.0178389	0.991217	1	一	-4.28907	6.07153e-72	1.55568e-69	DOWN	-4.30691	7.47746e-72	3.55081e-69	DOWN
ENSMUSG00000106303	Gm7652	2.1733	3.02551	0.354773	15	24	3	1.52546	1.61672	0.329918	31	28	7	0.477295	0.37983	1	一	-2.61492	0.00118753	0.0074806	DOWN	-3.09221	7.67958e-05	0.000806289	DOWN	0.0838245	1	1	一	-2.20907	9.82733e-05	0.000562198	DOWN	-2.29289	0.000150641	0.0010427	DOWN
ENSMUSG00000103502	9330121J05Rik	5.87463	3.80951	1.71888	106	79	38	2.07052	1.87735	0.450706	110	85	25	-0.624891	0.0447857	0.392049	一	-1.77303	3.07153e-08	4.69797e-07	DOWN	-1.14814	0.000379535	0.00333054	DOWN	-0.141299	0.645633	0.970266	一	-2.19973	2.05006e-10	2.6338e-09	DOWN	-2.05844	1.21863e-08	1.78046e-07	DOWN
ENSMUSG00000033594	Spata2l	4.91057	3.41241	1.50636	149	119	56	9.32405	6.22554	2.86239	833	474	267	-0.525097	0.0611569	0.482187	一	-1.70483	4.56769e-09	7.87375e-08	DOWN	-1.17973	2.75995e-05	0.000326954	DOWN	-0.582758	0.00685822	0.0883021	一	-1.70373	9.78103e-15	1.87105e-13	DOWN	-1.12098	3.27422e-07	3.84157e-06	DOWN
ENSMUSG00000033624	Pdpr	6.12584	5.88869	2.31432	229	253	106	4.44275	6.01259	1.91436	489	564	220	-0.0569598	0.882288	1	一	-1.40432	2.36232e-08	3.66876e-07	DOWN	-1.34736	2.57343e-08	5.14658e-07	DOWN	0.436534	0.0603448	0.367085	一	-1.21459	4.14158e-08	4.02262e-07	DOWN	-1.65112	3.37918e-13	8.06577e-12	DOWN
ENSMUSG00000074785	Plxnc1	4.23305	6.50692	2.07297	210	371	126	4.70331	5.30992	1.55401	687	661	237	0.620278	0.00900259	0.126587	一	-1.03	2.37414e-05	0.000229416	DOWN	-1.65028	3.12836e-12	1.02113e-10	DOWN	0.175014	0.469355	0.90232	一	-1.59768	6.48985e-13	1.06172e-11	DOWN	-1.7727	4.02703e-15	1.18933e-13	DOWN
ENSMUSG00000002588	Pon1	211.487	141.221	28.0999	4128	3168	672	297.947	170.975	6.18289	17123	8374	371	-0.582618	0.0060028	0.0921203	一	-2.91194	8.1398e-40	1.13e-37	DOWN	-2.32932	3.32748e-28	3.87408e-26	DOWN	-0.801273	7.67615e-05	0.00241864	一	-5.59063	3.90733e-109	2.63267e-106	DOWN	-4.78936	5.64235e-86	4.24234e-83	DOWN
ENSMUSG00000030737	Slco2b1	18.8214	13.7374	3.32813	937	786	203	29.131	27.6336	4.33211	4270	3452	663	-0.454267	0.0416636	0.377002	一	-2.4996	3.28302e-27	2.36925e-25	DOWN	-2.04533	8.09018e-20	5.17065e-18	DOWN	-0.0761303	0.659973	0.979419	一	-2.74941	2.30811e-36	1.52688e-34	DOWN	-2.67328	2.72162e-34	3.27411e-32	DOWN
ENSMUSG00000030731	Syt3	1.05776	0.920364	0.119074	29	29	4	0.978661	0.595972	0.177969	79	41	15	-0.200742	0.729274	1	一	-3.15108	2.39989e-06	2.75707e-05	DOWN	-2.95034	3.93054e-06	5.4429e-05	DOWN	-0.715566	0.0410173	0.292705	一	-2.45919	1.31681e-09	1.54651e-08	DOWN	-1.74362	0.000156542	0.00107982	DOWN
ENSMUSG00000021210	Akr1c6	622.749	385.923	148.38	7704	5487	2249	318.168	218.736	24.086	11589	6790	916	-0.690337	0.00102989	0.0225671	一	-2.06935	1.4123e-23	7.97641e-22	DOWN	-1.37901	1.1675e-12	3.96198e-11	DOWN	-0.540599	0.00699786	0.0893792	一	-3.72352	1.57788e-60	2.84206e-58	DOWN	-3.18292	1.32961e-46	3.11596e-44	DOWN
ENSMUSG00000030470	Csrp3	11.1403	11.1844	1.81854	65	75	13	16.7063	15.2314	1.56104	287	223	28	0.00570384	1	1	一	-2.61494	9.32996e-10	1.74562e-08	DOWN	-2.62064	1.60824e-10	4.23588e-09	DOWN	-0.133337	0.554499	0.934346	一	-3.41981	8.8422e-28	3.84826e-26	DOWN	-3.28648	9.66709e-25	5.99459e-23	DOWN
ENSMUSG00000045975	C2cd2	24.9316	21.4937	10.0498	980	971	484	25.6967	23.562	10.5099	2974	2324	1270	-0.214059	0.348828	1	一	-1.3108	3.95027e-10	7.66699e-09	DOWN	-1.09674	3.84252e-08	7.51203e-07	DOWN	-0.125121	0.501713	0.90232	一	-1.28983	9.53356e-11	1.27996e-09	DOWN	-1.16471	5.82951e-09	8.81793e-08	DOWN
ENSMUSG00000061353	Cxcl12	19.4448	28.4932	7.36774	1510	2543	701	21.8156	21.8928	6.05294	4988	4266	1445	0.551236	0.00746162	0.109229	一	-1.40009	1.13442e-11	2.64494e-10	DOWN	-1.95132	4.5507e-21	3.11544e-19	DOWN	0.00509595	0.961798	1	一	-1.84965	1.76849e-19	4.74518e-18	DOWN	-1.85475	2.68203e-19	1.14685e-17	DOWN
ENSMUSG00000055546	Timd4	4.52778	6.07643	0.375834	59	91	6	5.68207	7.64592	0.52423	218	250	21	0.424421	0.190163	0.864845	一	-3.59064	3.06841e-12	7.60247e-11	DOWN	-4.01506	4.73142e-17	2.4158e-15	DOWN	0.428273	0.0960835	0.477346	一	-3.43815	1.18798e-24	4.39263e-23	DOWN	-3.86642	2.22847e-31	2.16198e-29	DOWN
