# Supplementary material for: Omics-Based Identification of Shared and Gender Disparity Routes in Hras12V-Induced Hepatocarcinogenesis: An Important Role for Dlk1-Dio3 Genomic Imprinting Region
Source: Front Genet. 2021 May 31;12:620594. doi: 10.3389/fgene.2021.620594 (PMC8202007; doi:10.3389/fgene.2021.620594)
Supplement: Supplementary Figure 1 — Experimental flowchart. The miRNA and mRNA expression profiles of tissue samples from male and female mice were determined by next-generation sequencing. Following vertical and horizontal comparison, expression profiling, 3-node-FFL, DLK1-DIO3 GIR, and pathway enrichment analysis were performed. MW and FW, wild-type liver tissues of males and females, respectively; MP and FP, peri-tumor tissues of males and females, respectively; MT and FT, hepatic tumor tissues of males and females, respectively; “/”, comparison between former and latter; DEMIRs, differentially expressed miRNAs; DEMIRs, differentially expressed mRNAs; GIR, genomic imprinting region; FFL, feed-forward loop. [file Data_Sheet_1.ZIP › Supplementary files/Table S6. Relationships between TFs, miRNAs, and genes..xlsx]

## Sheet: Table S6
Table S6. Relationships between TFs, miRNAs, and genes.
Regulator nodes	Target nodes	Regulation type		Note
Ahr	1700001C19Rik	1		Regulation type	Direction	Relationship
Ahr	Acsm5	1		1	TF-gene	TF regulation of gene expression
Ahr	Akr1c6	1		2	miRNA-gene	miRNA repression of gene expression
Ahr	Alas1	1		3	miRNA-TF	miRNA repression of TF expression
Ahr	Aldh18a1	1		4	TF-miRNA	TF regulation of miRNA expression
Ahr	Aldh1a1	1
Ahr	Aldh1l2	1
Ahr	Apoa5	1
Ahr	Arhgef26	1
Ahr	Atp11c	1
Ahr	Atrnl1	1
Ahr	AU022252	1
Ahr	C9	1
Ahr	Ccdc125	1
Ahr	Chic1	1
Ahr	Clec2d	1
Ahr	Colec10	1
Ahr	Cryz	1
Ahr	Csrp2	1
Ahr	Cyp2c44	1
Ahr	Cyp4f14	1
Ahr	Dnajc28	1
Ahr	Ephx2	1
Ahr	Fam213b	1
Ahr	Fgd1	1
Ahr	Fgf1	1
Ahr	Flt4	1
Ahr	Folr2	1
Ahr	Fxyd1	1
Ahr	Gas1	1
Ahr	Gdf2	1
Ahr	Gsta4	1
Ahr	Ikbip	1
Ahr	Klkb1	1
Ahr	Lrit1	1
Ahr	Mgll	1
Ahr	Mllt11	1
Ahr	Ms4a7	1
Ahr	Mturn	1
Ahr	Nab2	1
Ahr	Ncald	1
Ahr	Olig1	1
Ahr	Pcolce2	1
Ahr	Pdpr	1
Ahr	Peli2	1
Ahr	Plekhb1	1
Ahr	Ppm1k	1
Ahr	Prodh2	1
Ahr	Ptk7	1
Ahr	Rab31	1
Ahr	Rnase4	1
Ahr	Rpain	1
Ahr	Sec14l2	1
Ahr	Sema5a	1
Ahr	Slc25a48	1
Ahr	Slc7a1	1
Ahr	Spata2l	1
Ahr	Stmn1	1
Ahr	Sult1b1	1
Ahr	Suox	1
Ahr	Syt3	1
Ahr	Tanc1	1
Ahr	Tbc1d31	1
Ahr	Traf3	1
Ahr	Trhde	1
Arnt2	Fgd1	1
Arnt2	Lrit1	1
Arnt2	Nab2	1
Arnt2	Pdpr	1
Bach1	1700001C19Rik	1
Bach1	Aldh1a1	1
Bach1	Bhmt2	1
Bach1	Ccdc125	1
Bach1	Cgref1	1
Bach1	Clec4f	1
Bach1	Cyp4f14	1
Bach1	Cyp7b1	1
Bach1	D630045J12Rik	1
Bach1	Dcxr	1
Bach1	Dnajc28	1
Bach1	Eda2r	1
Bach1	Fggy	1
Bach1	Fgl2	1
Bach1	Flt4	1
Bach1	Fmnl2	1
Bach1	Fxyd1	1
Bach1	Il6ra	1
Bach1	Isoc2a	1
Bach1	L2hgdh	1
Bach1	Ldhd	1
Bach1	Lrit1	1
Bach1	Lzts3	1
Bach1	Ndrg2	1
Bach1	Olig1	1
Bach1	P2rx7	1
Bach1	Pccb	1
Bach1	Pck1	1
Bach1	Pdpr	1
Bach1	Ptprd	1
Bach1	Sepn1	1
Bach1	Slc25a48	1
Bach1	Sntg2	1
Bach1	Urah	1
Bach1	Vsig10	1
Elf3	Acss3	1
Elf3	Cyp2f2	1
Elf3	Dpp4	1
Elf3	Hebp1	1
Elf3	Ikbip	1
Elf3	Neb	1
Elf3	Psd4	1
Elf3	Samd4	1
Elf3	Slc16a2	1
Elf3	Slco2b1	1
Elf3	Trhde	1
Elf3	Vasp	1
Elf4	Acss3	1
Elf4	Cyp2f2	1
Elf4	Dpp4	1
Elf4	Hebp1	1
Elf4	Ikbip	1
Elf4	Neb	1
Elf4	Psd4	1
Elf4	Samd4	1
Elf4	Slc16a2	1
Elf4	Slco2b1	1
Elf4	Trhde	1
Elf4	Vasp	1
Foxm1	Abat	1
Foxm1	Acss3	1
Foxm1	Adhfe1	1
Foxm1	Aldh1a2	1
Foxm1	Apoa5	1
Foxm1	Arhgef26	1
Foxm1	C2cd2	1
Foxm1	1700084C01Rik	1
Foxm1	Ces2e	1
Foxm1	Ces3a	1
Foxm1	Cryz	1
Foxm1	Cyp4f14	1
Foxm1	D3Ertd751e	1
Foxm1	Dnase1l3	1
Foxm1	Exph5	1
Foxm1	Fam198b	1
Foxm1	Fmnl2	1
Foxm1	Fras1	1
Foxm1	Fry	1
Foxm1	Fxyd1	1
Foxm1	Hyal1	1
Foxm1	Lactb	1
Foxm1	Lrit1	1
Foxm1	Mast2	1
Foxm1	Mbl1	1
Foxm1	Mgll	1
Foxm1	Mgst1	1
Foxm1	Msrb1	1
Foxm1	Pcolce2	1
Foxm1	Ptprd	1
Foxm1	Sepn1	1
Foxm1	Serpina3k	1
Foxm1	Serpinf1	1
Foxm1	Slc16a2	1
Foxm1	Slc25a48	1
Foxm1	Slc38a4	1
Foxm1	Slco1b2	1
Foxm1	Sntg2	1
Foxm1	Stmn1	1
Foxm1	Sult1b1	1
Foxm1	Timd4	1
Foxm1	Upp2	1
Foxm1	Vasp	1
Foxm1	Zfhx4	1
Foxm1	Zfp354a	1
Foxm1	Zfp963	1
Gata6	4930523C07Rik	1
Gata6	Acot1	1
Gata6	Ahcy	1
Gata6	Atp11c	1
Gata6	Ces1c	1
Gata6	Ces3a	1
Gata6	Chic1	1
Gata6	Cxcl12	1
Gata6	Cyp1a2	1
Gata6	Cyp2c44	1
Gata6	Cyp2f2	1
Gata6	Cyp2j9	1
Gata6	Cyp4f14	1
Gata6	Exph5	1
Gata6	Fgd1	1
Gata6	Gdf2	1
Gata6	Gfpt1	1
Gata6	Gjb3	1
Gata6	Hsd3b3	1
Gata6	Isoc2a	1
Gata6	Kcnk5	1
Gata6	Klkb1	1
Gata6	Magix	1
Gata6	Mamdc2	1
Gata6	Mgat5	1
Gata6	Mgst1	1
Gata6	Msrb1	1
Gata6	Pah	1
Gata6	Pclo	1
Gata6	Prodh	1
Gata6	Psd4	1
Gata6	Rnase4	1
Gata6	Rpain	1
Gata6	Sec14l2	1
Gata6	Slc25a42	1
Gata6	Sntg2	1
Gata6	Sult1b1	1
Gata6	Svip	1
Gata6	Tox3	1
Gata6	Urah	1
Gata6	Wnt2	1
Jun	Csrp2	1
Jun	Eda2r	1
Jun	Eif4ebp3	1
Jun	Folr2	1
Jun	Kcnk5	1
Jun	Mpdz	1
Jun	Ngfr	1
Jun	Panx1	1
Klf1	Pgpep1	1
Klf1	Sec14l2	1
Klf1	Ticrr	1
Klf4	Abcc6	1
Klf4	Adhfe1	1
Klf4	Ahr	1
Klf4	Apoa5	1
Klf4	Arpc1b	1
Klf4	Atp11c	1
Klf4	Bag4	1
Klf4	Bmp2	1
Klf4	D1Ertd622e	1
Klf4	D630045J12Rik	1
Klf4	Dusp4	1
Klf4	Eda2r	1
Klf4	Ephx2	1
Klf4	Fam213b	1
Klf4	Fgd1	1
Klf4	Flt4	1
Klf4	1110001J03Rik	1
Klf4	Fmnl2	1
Klf4	Fry	1
Klf4	Fstl1	1
Klf4	Fxyd1	1
Klf4	Gcdh	1
Klf4	Gfpt1	1
Klf4	Hacl1	1
Klf4	Hyal1	1
Klf4	Ikbip	1
Klf4	Kcnb1	1
Klf4	Kcnk5	1
Klf4	L2hgdh	1
Klf4	Magix	1
Klf4	Mamdc2	1
Klf4	Mgat5	1
Klf4	Mllt11	1
Klf4	Mpv17l	1
Klf4	Msrb1	1
Klf4	Nab2	1
Klf4	Ncald	1
Klf4	Ndfip1	1
Klf4	Ngfr	1
Klf4	Nipsnap1	1
Klf4	Notum	1
Klf4	Nrxn1	1
Klf4	Onecut1	1
Klf4	P2rx7	1
Klf4	Pclo	1
Klf4	Pdpr	1
Klf4	Peli2	1
Klf4	Pfkp	1
Klf4	Pgpep1	1
Klf4	Ppm1k	1
Klf4	Ptk7	1
Klf4	Rpain	1
Klf4	S1pr3	1
Klf4	Samd4	1
Klf4	Sema5a	1
Klf4	Sirt3	1
Klf4	Slc30a4	1
Klf4	Sntg2	1
Klf4	Stmn1	1
Klf4	Svip	1
Klf4	Tanc1	1
Klf4	Tmem25	1
Klf4	Tox3	1
Klf4	Gm4980	1
Klf4	Traf3	1
Klf4	Trhde	1
Klf4	Trpm4	1
Klf4	Ttc39b	1
Klf4	Urah	1
Klf4	Vasp	1
Klf6	1700001C19Rik	1
Klf6	4930523C07Rik	1
Klf6	Abat	1
Klf6	Ablim3	1
Klf6	Acot1	1
Klf6	Acsm5	1
Klf6	Acss3	1
Klf6	Adhfe1	1
Klf6	Adra1a	1
Klf6	Afmid	1
Klf6	Agbl3	1
Klf6	Agfg1	1
Klf6	Ahcy	1
Klf6	Ahr	1
Klf6	Ajuba	1
Klf6	Akr1d1	1
Klf6	Alas1	1
Klf6	Aldh18a1	1
Klf6	Aldh1a2	1
Klf6	Aldh1l2	1
Klf6	Aldh6a1	1
Klf6	Apoa5	1
Klf6	Apobec3	1
Klf6	Arhgef26	1
Klf6	Arpc1b	1
Klf6	Aspa	1
Klf6	Atp11c	1
Klf6	Atrnl1	1
Klf6	AU022252	1
Klf6	Baat	1
Klf6	Bag4	1
Klf6	Bdh2	1
Klf6	Bhmt2	1
Klf6	Bmp2	1
Klf6	C2cd2	1
Klf6	C9	1
Klf6	Ccdc125	1
Klf6	1700084C01Rik	1
Klf6	Ccng1	1
Klf6	Cd93	1
Klf6	Ces1c	1
Klf6	Ces2e	1
Klf6	Ces3a	1
Klf6	Cgref1	1
Klf6	Chic1	1
Klf6	Clec2d	1
Klf6	Clec2h	1
Klf6	Crp	1
Klf6	Cryz	1
Klf6	Csrp2	1
Klf6	Cxcl12	1
Klf6	Cyp1a2	1
Klf6	Cyp2c44	1
Klf6	Cyp2f2	1
Klf6	Cyp3a25	1
Klf6	Cyp3a59	1
Klf6	Cyp4f14	1
Klf6	Cyp7b1	1
Klf6	D1Ertd622e	1
Klf6	D3Ertd751e	1
Klf6	D630045J12Rik	1
Klf6	Dcxr	1
Klf6	Dhdh	1
Klf6	Dhtkd1	1
Klf6	Dnajc28	1
Klf6	Dnase1l3	1
Klf6	Dusp4	1
Klf6	Eda2r	1
Klf6	Eif4ebp3	1
Klf6	Elf4	1
Klf6	Ephx2	1
Klf6	Exph5	1
Klf6	Fam198b	1
Klf6	Fam213b	1
Klf6	Fam214a	1
Klf6	Fam47e	1
Klf6	Fgd1	1
Klf6	Fgf1	1
Klf6	Fgl2	1
Klf6	Fhdc1	1
Klf6	Flt4	1
Klf6	1110001J03Rik	1
Klf6	Fmnl2	1
Klf6	B930041F14Rik	1
Klf6	Folr2	1
Klf6	Fras1	1
Klf6	Fry	1
Klf6	Fstl1	1
Klf6	Fxyd1	1
Klf6	Gas1	1
Klf6	Gcdh	1
Klf6	Gdf2	1
Klf6	Gfpt1	1
Klf6	Gjb3	1
Klf6	Glis3	1
Klf6	Grip1	1
Klf6	Gsta4	1
Klf6	Hacl1	1
Klf6	Hebp1	1
Klf6	Hpgd	1
Klf6	Hsd3b2	1
Klf6	Hyal1	1
Klf6	Igf1	1
Klf6	Ikbip	1
Klf6	Il1rap	1
Klf6	Il6ra	1
Klf6	Inhbc	1
Klf6	Isoc2a	1
Klf6	Kcnb1	1
Klf6	Kcnk5	1
Klf6	Klkb1	1
Klf6	L2hgdh	1
Klf6	Lactb	1
Klf6	Ldhd	1
Klf6	Lrit1	1
Klf6	Lzts3	1
Klf6	Magix	1
Klf6	Mamdc2	1
Klf6	Mast2	1
Klf6	Mbl1	1
Klf6	Mfsd2a	1
Klf6	Mgat5	1
Klf6	Mgll	1
Klf6	Mgst1	1
Klf6	Mllt11	1
Klf6	Mmaa	1
Klf6	Mpdz	1
Klf6	Mpv17l	1
Klf6	Ms4a7	1
Klf6	Msrb1	1
Klf6	Msrb3	1
Klf6	Mturn	1
Klf6	Myo5a	1
Klf6	Nab2	1
Klf6	Ncald	1
Klf6	Ncs1	1
Klf6	Ndfip1	1
Klf6	Ndrg2	1
Klf6	Neb	1
Klf6	Nfatc2	1
Klf6	Nfe2	1
Klf6	Ngfr	1
Klf6	Nipsnap1	1
Klf6	Notum	1
Klf6	Nr1h5	1
Klf6	Nrxn1	1
Klf6	Olfm3	1
Klf6	Olig1	1
Klf6	Onecut1	1
Klf6	Otc	1
Klf6	Pah	1
Klf6	Panx1	1
Klf6	Paqr9	1
Klf6	Pard3b	1
Klf6	Pccb	1
Klf6	Pcdhac2	1
Klf6	Pck1	1
Klf6	Pcolce2	1
Klf6	Pdilt	1
Klf6	Pdpr	1
Klf6	Peli2	1
Klf6	Pfkp	1
Klf6	Pgpep1	1
Klf6	Pigr	1
Klf6	Plekhb1	1
Klf6	Plxnc1	1
Klf6	Polk	1
Klf6	Ppm1k	1
Klf6	Prkca	1
Klf6	Prodh	1
Klf6	Prodh2	1
Klf6	Psd4	1
Klf6	Ptgfrn	1
Klf6	Ptk2b	1
Klf6	Ptk7	1
Klf6	Ptprd	1
Klf6	Rab31	1
Klf6	Rnase4	1
Klf6	Rnf152	1
Klf6	Rpain	1
Klf6	Runx2	1
Klf6	S1pr3	1
Klf6	Samd10	1
Klf6	Samd4	1
Klf6	Scnn1a	1
Klf6	Sdr42e1	1
Klf6	Sdr9c7	1
Klf6	Sec14l2	1
Klf6	Sepn1	1
Klf6	Sepw1	1
Klf6	Sema5a	1
Klf6	Serpina3k	1
Klf6	Serpinf1	1
Klf6	Sirt3	1
Klf6	Slc16a2	1
Klf6	Slc25a42	1
Klf6	Slc25a48	1
Klf6	Slc30a4	1
Klf6	Slc6a8	1
Klf6	Slc7a1	1
Klf6	Slc7a9	1
Klf6	Slco1b2	1
Klf6	Slco2b1	1
Klf6	Sntg2	1
Klf6	Spata2l	1
Klf6	Stmn1	1
Klf6	Sult1b1	1
Klf6	Suox	1
Klf6	Syt1	1
Klf6	Syt3	1
Klf6	Tanc1	1
Klf6	Tbc1d31	1
Klf6	Ticrr	1
Klf6	Tmem25	1
Klf6	Tmie	1
Klf6	Tox3	1
Klf6	Gm4980	1
Klf6	Traf3	1
Klf6	Trhde	1
Klf6	Trpm4	1
Klf6	Ttc39b	1
Klf6	Ttc7b	1
Klf6	Ugt2a3	1
Klf6	Upp2	1
Klf6	Urad	1
Klf6	Urah	1
Klf6	Vasp	1
Klf6	Vipr1	1
Klf6	Vsig10	1
Klf6	Wnt2	1
Klf6	Zbtb20	1
Klf6	Zfhx4	1
Klf6	Zfp354a	1
Klf6	Zfp365	1
Klf6	Zfp385b	1
Klf6	Zfp53	1
Klf6	Zfp708	1
Klf6	Zfp963	1
Klf6	Gm14420	1
Mafb	1700001C19Rik	1
Mafb	4930523C07Rik	1
Mafb	Abat	1
Mafb	Aldh1a1	1
Mafb	Aldh6a1	1
Mafb	Apoa5	1
Mafb	Aspa	1
Mafb	Bhmt2	1
Mafb	Bmp2	1
Mafb	C9	1
Mafb	Ccdc125	1
Mafb	Ces2e	1
Mafb	Cgref1	1
Mafb	Clec2h	1
Mafb	Clec4f	1
Mafb	Cyp2j5	1
Mafb	Cyp3a25	1
Mafb	Cyp4f14	1
Mafb	Cyp7b1	1
Mafb	D1Ertd622e	1
Mafb	D630045J12Rik	1
Mafb	Dcxr	1
Mafb	Dnajc28	1
Mafb	Eda2r	1
Mafb	Elf4	1
Mafb	Fam214a	1
Mafb	Fggy	1
Mafb	Fgl2	1
Mafb	Flt4	1
Mafb	Fmnl2	1
Mafb	Folr2	1
Mafb	Fras1	1
Mafb	Fstl1	1
Mafb	Fxyd1	1
Mafb	Gas1	1
Mafb	Gsta4	1
Mafb	Hsd3b2	1
Mafb	Hsd3b3	1
Mafb	Hyal1	1
Mafb	Il6ra	1
Mafb	Isoc2a	1
Mafb	Kcnk5	1
Mafb	L2hgdh	1
Mafb	Ldhd	1
Mafb	Lrit1	1
Mafb	Lzts3	1
Mafb	Mmaa	1
Mafb	Mpv17l	1
Mafb	Mturn	1
Mafb	Myo5a	1
Mafb	Ndfip1	1
Mafb	Ndrg2	1
Mafb	Nfatc2	1
Mafb	Ngfr	1
Mafb	Nipsnap1	1
Mafb	Notum	1
Mafb	Olig1	1
Mafb	Otc	1
Mafb	P2rx7	1
Mafb	Panx1	1
Mafb	Pard3b	1
Mafb	Pccb	1
Mafb	Pck1	1
Mafb	Pcolce2	1
Mafb	Pdpr	1
Mafb	Pgpep1	1
Mafb	Plxnc1	1
Mafb	Polk	1
Mafb	Prkca	1
Mafb	Ptk7	1
Mafb	Ptprd	1
Mafb	Rdh16	1
Mafb	Runx2	1
Mafb	Scnn1a	1
Mafb	Sdr9c7	1
Mafb	Sepn1	1
Mafb	Slc25a42	1
Mafb	Slc25a48	1
Mafb	Slc7a9	1
Mafb	Sntg2	1
Mafb	Stmn1	1
Mafb	Suox	1
Mafb	Syt3	1
Mafb	Tbc1d31	1
Mafb	Ticrr	1
Mafb	Timd4	1
Mafb	Gm4980	1
Mafb	Upp2	1
Mafb	Urah	1
Mafb	Vsig10	1
Mafb	Wnt2	1
Mafb	Zbtb20	1
Mafb	Zfp963	1
Mafk	1700001C19Rik	1
Mafk	4930523C07Rik	1
Mafk	Abat	1
Mafk	Aldh1a1	1
Mafk	Aldh6a1	1
Mafk	Apoa5	1
Mafk	Aspa	1
Mafk	Bhmt2	1
Mafk	Bmp2	1
Mafk	C9	1
Mafk	Ccdc125	1
Mafk	Ces2e	1
Mafk	Cgref1	1
Mafk	Clec2h	1
Mafk	Clec4f	1
Mafk	Cyp2j5	1
Mafk	Cyp3a25	1
Mafk	Cyp4f14	1
Mafk	Cyp7b1	1
Mafk	D1Ertd622e	1
Mafk	D630045J12Rik	1
Mafk	Dcxr	1
Mafk	Dnajc28	1
Mafk	Eda2r	1
Mafk	Elf4	1
Mafk	Fam214a	1
Mafk	Fggy	1
Mafk	Fgl2	1
Mafk	Flt4	1
Mafk	Fmnl2	1
Mafk	Folr2	1
Mafk	Fras1	1
Mafk	Fstl1	1
Mafk	Fxyd1	1
Mafk	Gas1	1
Mafk	Gsta4	1
Mafk	Hsd3b2	1
Mafk	Hsd3b3	1
Mafk	Hyal1	1
Mafk	Il6ra	1
Mafk	Isoc2a	1
Mafk	Kcnk5	1
Mafk	L2hgdh	1
Mafk	Ldhd	1
Mafk	Lrit1	1
Mafk	Lzts3	1
Mafk	Mmaa	1
Mafk	Mpv17l	1
Mafk	Mturn	1
Mafk	Myo5a	1
Mafk	Ndfip1	1
Mafk	Ndrg2	1
Mafk	Nfatc2	1
Mafk	Ngfr	1
Mafk	Nipsnap1	1
Mafk	Notum	1
Mafk	Olig1	1
Mafk	Otc	1
Mafk	P2rx7	1
Mafk	Panx1	1
Mafk	Pard3b	1
Mafk	Pccb	1
Mafk	Pck1	1
Mafk	Pcolce2	1
Mafk	Pdpr	1
Mafk	Pgpep1	1
Mafk	Plxnc1	1
Mafk	Polk	1
Mafk	Prkca	1
Mafk	Ptk7	1
Mafk	Ptprd	1
Mafk	Rdh16	1
Mafk	Runx2	1
Mafk	Scnn1a	1
Mafk	Sdr9c7	1
Mafk	Sepn1	1
Mafk	Slc25a42	1
Mafk	Slc25a48	1
Mafk	Slc7a9	1
Mafk	Sntg2	1
Mafk	Stmn1	1
Mafk	Suox	1
Mafk	Syt3	1
Mafk	Tbc1d31	1
Mafk	Ticrr	1
Mafk	Timd4	1
Mafk	Gm4980	1
Mafk	Upp2	1
Mafk	Urah	1
Mafk	Vsig10	1
Mafk	Wnt2	1
Mafk	Zbtb20	1
Mafk	Zfp963	1
Mybl1	Ablim3	1
Mybl1	Adhfe1	1
Mybl1	Afmid	1
Mybl1	Akr1c6	1
Mybl1	Aldh1a2	1
Mybl1	Aldh1l2	1
Mybl1	Apobec3	1
Mybl1	C9	1
Mybl1	Chic1	1
Mybl1	Clec2d	1
Mybl1	Colec10	1
Mybl1	Crp	1
Mybl1	Cryz	1
Mybl1	Cyp3a25	1
Mybl1	D1Ertd622e	1
Mybl1	D3Ertd751e	1
Mybl1	Fgd1	1
Mybl1	Folr2	1
Mybl1	Hacl1	1
Mybl1	Hpgd	1
Mybl1	Inhbc	1
Mybl1	Kcnk5	1
Mybl1	Mamdc2	1
Mybl1	Mbl1	1
Mybl1	Mgat5	1
Mybl1	Mllt11	1
Mybl1	Ms4a7	1
Mybl1	Msrb1	1
Mybl1	Ncs1	1
Mybl1	Onecut1	1
Mybl1	P2rx7	1
Mybl1	Pah	1
Mybl1	Panx1	1
Mybl1	Pcdhac2	1
Mybl1	Pck1	1
Mybl1	Plxnc1	1
Mybl1	Prkca	1
Mybl1	Ptgfrn	1
Mybl1	Sema5a	1
Mybl1	Sirt3	1
Mybl1	Slc25a48	1
Mybl1	Slc30a4	1
Mybl1	Slco2b1	1
Mybl1	Sult1b1	1
Mybl1	Suox	1
Mybl1	Tox3	1
Mybl1	Traf3	1
Mybl1	Ttc39b	1
Mybl1	Urah	1
Mybl1	Vsig10	1
Mybl1	Gm14420	1
Nfatc2	1700001C19Rik	1
Nfatc2	4930523C07Rik	1
Nfatc2	Abat	1
Nfatc2	Abcc6	1
Nfatc2	Ablim3	1
Nfatc2	Acsm5	1
Nfatc2	Acss3	1
Nfatc2	Adhfe1	1
Nfatc2	Adra1a	1
Nfatc2	Afmid	1
Nfatc2	Agbl3	1
Nfatc2	Agfg1	1
Nfatc2	Ahr	1
Nfatc2	Ajuba	1
Nfatc2	Akr1c6	1
Nfatc2	Alas1	1
Nfatc2	Aldh18a1	1
Nfatc2	Aldh1a1	1
Nfatc2	Aldh1a2	1
Nfatc2	Aldh1l2	1
Nfatc2	Aldh6a1	1
Nfatc2	Apoa5	1
Nfatc2	Arhgef26	1
Nfatc2	Aspa	1
Nfatc2	Atp11c	1
Nfatc2	Atrnl1	1
Nfatc2	AU022252	1
Nfatc2	Baat	1
Nfatc2	Bag4	1
Nfatc2	Bhmt2	1
Nfatc2	C2cd2	1
Nfatc2	C9	1
Nfatc2	1700084C01Rik	1
Nfatc2	Ccng1	1
Nfatc2	Cd93	1
Nfatc2	Cgref1	1
Nfatc2	Chic1	1
Nfatc2	Clec2d	1
Nfatc2	Clec2h	1
Nfatc2	Colec10	1
Nfatc2	Crp	1
Nfatc2	Cxcl12	1
Nfatc2	Cyp2c44	1
Nfatc2	Cyp2c67	1
Nfatc2	Cyp2f2	1
Nfatc2	Cyp2j5	1
Nfatc2	Cyp2j9	1
Nfatc2	Cyp4f14	1
Nfatc2	Cyp7b1	1
Nfatc2	D1Ertd622e	1
Nfatc2	Dhtkd1	1
Nfatc2	Dnajc28	1
Nfatc2	Dpp4	1
Nfatc2	Dusp4	1
Nfatc2	Eda2r	1
Nfatc2	Elf4	1
Nfatc2	Ephx2	1
Nfatc2	Exph5	1
Nfatc2	Fam198b	1
Nfatc2	Fam213b	1
Nfatc2	Fam47e	1
Nfatc2	Fgd1	1
Nfatc2	Fgf1	1
Nfatc2	Fggy	1
Nfatc2	Fhdc1	1
Nfatc2	Flt4	1
Nfatc2	1110001J03Rik	1
Nfatc2	Fmnl2	1
Nfatc2	Folr2	1
Nfatc2	Fras1	1
Nfatc2	Fry	1
Nfatc2	Fxyd1	1
Nfatc2	Gas1	1
Nfatc2	Gfpt1	1
Nfatc2	Gjb3	1
Nfatc2	Grip1	1
Nfatc2	Gsta4	1
Nfatc2	Hacl1	1
Nfatc2	Hebp1	1
Nfatc2	Hpgd	1
Nfatc2	Hsd3b2	1
Nfatc2	Hsd3b3	1
Nfatc2	Hyal1	1
Nfatc2	Igf1	1
Nfatc2	Ikbip	1
Nfatc2	Il1rap	1
Nfatc2	Inhbc	1
Nfatc2	Kcnk5	1
Nfatc2	Klkb1	1
Nfatc2	L2hgdh	1
Nfatc2	Lactb	1
Nfatc2	Ldhd	1
Nfatc2	Lzts3	1
Nfatc2	Magix	1
Nfatc2	Mamdc2	1
Nfatc2	Mast2	1
Nfatc2	Mbl1	1
Nfatc2	Mfsd2a	1
Nfatc2	Mgll	1
Nfatc2	Mgst1	1
Nfatc2	Mpdz	1
Nfatc2	Mpv17l	1
Nfatc2	Ms4a7	1
Nfatc2	Msrb1	1
Nfatc2	Mturn	1
Nfatc2	Nab2	1
Nfatc2	Ncald	1
Nfatc2	Ncs1	1
Nfatc2	Ndfip1	1
Nfatc2	Neb	1
Nfatc2	Nfatc2	1
Nfatc2	Nfe2	1
Nfatc2	Nipsnap1	1
Nfatc2	Nr1h5	1
Nfatc2	Nrxn1	1
Nfatc2	Olfm3	1
Nfatc2	Olig1	1
Nfatc2	Onecut1	1
Nfatc2	P2rx7	1
Nfatc2	Pah	1
Nfatc2	Panx1	1
Nfatc2	Pard3b	1
Nfatc2	Pcdhac2	1
Nfatc2	Pck1	1
Nfatc2	Pclo	1
Nfatc2	Pcolce2	1
Nfatc2	Pdilt	1
Nfatc2	Pdpr	1
Nfatc2	Peli2	1
Nfatc2	Pfkp	1
Nfatc2	Pgpep1	1
Nfatc2	Pigr	1
Nfatc2	Plekhb1	1
Nfatc2	Polk	1
Nfatc2	Ppm1k	1
Nfatc2	Prkca	1
Nfatc2	Prodh	1
Nfatc2	Prrg4	1
Nfatc2	Ptgfrn	1
Nfatc2	Ptprd	1
Nfatc2	Rab31	1
Nfatc2	Rdh16	1
Nfatc2	Rnase4	1
Nfatc2	Rnf152	1
Nfatc2	Rpain	1
Nfatc2	Runx2	1
Nfatc2	S1pr3	1
Nfatc2	Samd10	1
Nfatc2	Samd4	1
Nfatc2	Scnn1a	1
Nfatc2	Sdr42e1	1
Nfatc2	Sdr9c7	1
Nfatc2	Sec14l2	1
Nfatc2	Sepw1	1
Nfatc2	Sema5a	1
Nfatc2	Serpinf1	1
Nfatc2	Slc16a2	1
Nfatc2	Slc25a42	1
Nfatc2	Slc30a4	1
Nfatc2	Slc38a4	1
Nfatc2	Slc6a8	1
Nfatc2	Slc7a9	1
Nfatc2	Slco1b2	1
Nfatc2	Sntg2	1
Nfatc2	Spata2l	1
Nfatc2	Stmn1	1
Nfatc2	Sult1b1	1
Nfatc2	Svip	1
Nfatc2	Syt1	1
Nfatc2	Sytl5	1
Nfatc2	Ticrr	1
Nfatc2	Timd4	1
Nfatc2	Tmem25	1
Nfatc2	Tmie	1
Nfatc2	Tox3	1
Nfatc2	Gm4980	1
Nfatc2	Trpm4	1
Nfatc2	Ttc39b	1
Nfatc2	Ttc7b	1
Nfatc2	Ugt2a3	1
Nfatc2	Ugt3a1	1
Nfatc2	Upp2	1
Nfatc2	Urad	1
Nfatc2	Urah	1
Nfatc2	Vsig10	1
Nfatc2	Wnt2	1
Nfatc2	Zbtb20	1
Nfatc2	Zfhx4	1
Nfatc2	Zfp354a	1
Nfatc2	Zfp365	1
Nfatc2	Zfp53	1
Nfatc2	Zfp708	1
Nfatc2	Zfp963	1
Nfatc2	Gm14420	1
Onecut1	Cd93	1
Onecut1	Cyp2j9	1
Onecut1	Isoc2a	1
Onecut1	Mturn	1
Onecut1	Sdr42e1	1
Onecut1	Suox	1
Onecut1	Timd4	1
Onecut1	Ugt3a1	1
Rarg	1700001C19Rik	1
Rarg	Abat	1
Rarg	Ablim3	1
Rarg	Acsm5	1
Rarg	Adra1a	1
Rarg	Ajuba	1
Rarg	Akr1d1	1
Rarg	Aldh18a1	1
Rarg	Aldh1l2	1
Rarg	AU022252	1
Rarg	Bhmt2	1
Rarg	1700084C01Rik	1
Rarg	Chic1	1
Rarg	Clec2d	1
Rarg	Clec4f	1
Rarg	Colec10	1
Rarg	Cxcl12	1
Rarg	Cyp1a2	1
Rarg	Cyp2c44	1
Rarg	Cyp7b1	1
Rarg	Dcxr	1
Rarg	Dhtkd1	1
Rarg	Dnajc28	1
Rarg	Dpp4	1
Rarg	Dusp4	1
Rarg	Fam213b	1
Rarg	Fhdc1	1
Rarg	Flt4	1
Rarg	Fmnl2	1
Rarg	Hyal1	1
Rarg	Il6ra	1
Rarg	Kcnk5	1
Rarg	Magix	1
Rarg	Mgll	1
Rarg	Mpv17l	1
Rarg	Msrb1	1
Rarg	Myo5a	1
Rarg	Nfatc2	1
Rarg	Notum	1
Rarg	Oat	1
Rarg	Olig1	1
Rarg	Onecut1	1
Rarg	Otc	1
Rarg	Pah	1
Rarg	Panx1	1
Rarg	Pcdhac2	1
Rarg	Pck1	1
Rarg	Pgpep1	1
Rarg	Pigr	1
Rarg	Plxnc1	1
Rarg	Ptgfrn	1
Rarg	Ptk2b	1
Rarg	Rdh16	1
Rarg	S1pr3	1
Rarg	Scnn1a	1
Rarg	Sema5a	1
Rarg	Slc30a4	1
Rarg	Slc38a4	1
Rarg	Slc7a1	1
Rarg	Slco1b2	1
Rarg	Slco2b1	1
Rarg	Suox	1
Rarg	Syt3	1
Rarg	Tmem25	1
Rarg	Tmie	1
Rarg	Traf3	1
Rarg	Vsig10	1
Rarg	Zfp53	1
Relb	Adra1a	1
Relb	C9	1
Relb	Dnase1l3	1
Relb	Elf4	1
Relb	Klkb1	1
Relb	Msrb3	1
Relb	Pcolce2	1
Relb	Rab31	1
Relb	Samd4	1
Relb	Ugt3a1	1
Runx2	4930523C07Rik	1
Runx2	Ahcy	1
Runx2	Cxcl12	1
Runx2	Dpp4	1
Runx2	Elf4	1
Runx2	Fam213b	1
Runx2	Fgl2	1
Runx2	Flt4	1
Runx2	Fras1	1
Runx2	L2hgdh	1
Runx2	Mfsd2a	1
Runx2	Pck1	1
Runx2	Stmn1	1
Runx2	Syt3	1
Runx2	Tbc1d31	1
Runx2	Traf3	1
Sox9	1700001C19Rik	1
Sox9	4930523C07Rik	1
Sox9	Abat	1
Sox9	Abcc6	1
Sox9	Acot1	1
Sox9	Acss3	1
Sox9	Adhfe1	1
Sox9	Adra1a	1
Sox9	Afmid	1
Sox9	Agbl3	1
Sox9	Ahcy	1
Sox9	Ahr	1
Sox9	Ajuba	1
Sox9	Akr1c6	1
Sox9	Akr1d1	1
Sox9	Alas1	1
Sox9	Aldh18a1	1
Sox9	Aldh1a1	1
Sox9	Aldh1a2	1
Sox9	Aldh1l2	1
Sox9	Aldh6a1	1
Sox9	Apoa5	1
Sox9	Apobec3	1
Sox9	Arhgef26	1
Sox9	Aspa	1
Sox9	Atp11c	1
Sox9	Atrnl1	1
Sox9	AU022252	1
Sox9	Baat	1
Sox9	Bag4	1
Sox9	Bdh2	1
Sox9	Bmp2	1
Sox9	C2cd2	1
Sox9	C9	1
Sox9	1700084C01Rik	1
Sox9	Ccng1	1
Sox9	Cd93	1
Sox9	Ces1c	1
Sox9	Ces2e	1
Sox9	Ces3a	1
Sox9	Cgref1	1
Sox9	Chic1	1
Sox9	Clec2d	1
Sox9	Clec2h	1
Sox9	Clec4f	1
Sox9	Colec10	1
Sox9	Crp	1
Sox9	Csrp2	1
Sox9	Cxcl12	1
Sox9	Cyp1a2	1
Sox9	Cyp2c44	1
Sox9	Cyp2c67	1
Sox9	Cyp2f2	1
Sox9	Cyp2j5	1
Sox9	Cyp2j9	1
Sox9	Cyp3a25	1
Sox9	Cyp3a59	1
Sox9	Cyp4f14	1
Sox9	Cyp7b1	1
Sox9	D1Ertd622e	1
Sox9	D3Ertd751e	1
Sox9	Dcxr	1
Sox9	Dhdh	1
Sox9	Dhtkd1	1
Sox9	Dnase1l3	1
Sox9	Dpp4	1
Sox9	Dusp4	1
Sox9	Eda2r	1
Sox9	Eif4ebp3	1
Sox9	Elf4	1
Sox9	Ephx2	1
Sox9	Exph5	1
Sox9	Fam198b	1
Sox9	Fam213b	1
Sox9	Fam47e	1
Sox9	Fgd1	1
Sox9	Fgf1	1
Sox9	Fggy	1
Sox9	Fhdc1	1
Sox9	1110001J03Rik	1
Sox9	Fmnl2	1
Sox9	B930041F14Rik	1
Sox9	Folr2	1
Sox9	Fras1	1
Sox9	Fry	1
Sox9	Fstl1	1
Sox9	Fxyd1	1
Sox9	Gas1	1
Sox9	Gcdh	1
Sox9	Gdf2	1
Sox9	Gfpt1	1
Sox9	Gjb3	1
Sox9	Glis3	1
Sox9	Grip1	1
Sox9	Gsta4	1
Sox9	Hebp1	1
Sox9	Hpgd	1
Sox9	Hsd3b2	1
Sox9	Hsd3b3	1
Sox9	Hyal1	1
Sox9	Igf1	1
Sox9	Ikbip	1
Sox9	Il6ra	1
Sox9	Inhbc	1
Sox9	Kcnk5	1
Sox9	Klkb1	1
Sox9	L2hgdh	1
Sox9	Ldhd	1
Sox9	Lrit1	1
Sox9	Lzts3	1
Sox9	Magix	1
Sox9	Mamdc2	1
Sox9	Mast2	1
Sox9	Mbl1	1
Sox9	Mfsd2a	1
Sox9	Mgat5	1
Sox9	Mgll	1
Sox9	Mgst1	1
Sox9	Mllt11	1
Sox9	Mpdz	1
Sox9	Mpv17l	1
Sox9	Ms4a7	1
Sox9	Msrb1	1
Sox9	Msrb3	1
Sox9	Mturn	1
Sox9	Myo5a	1
Sox9	Nab2	1
Sox9	Ncald	1
Sox9	Ncs1	1
Sox9	Ndfip1	1
Sox9	Ndrg2	1
Sox9	Neb	1
Sox9	Nfatc2	1
Sox9	Nfe2	1
Sox9	Ngfr	1
Sox9	Nipsnap1	1
Sox9	Notum	1
Sox9	Nr1h5	1
Sox9	Nrxn1	1
Sox9	Oat	1
Sox9	Olfm3	1
Sox9	Olig1	1
Sox9	Otc	1
Sox9	P2rx7	1
Sox9	Pah	1
Sox9	Panx1	1
Sox9	Pard3b	1
Sox9	Pccb	1
Sox9	Pcdhac2	1
Sox9	Pclo	1
Sox9	Pcolce2	1
Sox9	Pdilt	1
Sox9	Pdpr	1
Sox9	Peli2	1
Sox9	Pfkp	1
Sox9	Pgpep1	1
Sox9	Pigr	1
Sox9	Plekhb1	1
Sox9	Plxnc1	1
Sox9	Polk	1
Sox9	Ppm1k	1
Sox9	Prkca	1
Sox9	Prodh	1
Sox9	Prodh2	1
Sox9	Prrg4	1
Sox9	Psd4	1
Sox9	Ptgfrn	1
Sox9	Ptk2b	1
Sox9	Ptk7	1
Sox9	Ptprd	1
Sox9	Rnase4	1
Sox9	Rnf152	1
Sox9	Runx2	1
Sox9	Samd10	1
Sox9	Samd4	1
Sox9	Scnn1a	1
Sox9	Sdr9c7	1
Sox9	Sec14l2	1
Sox9	Sepw1	1
Sox9	Sema5a	1
Sox9	Serpina3k	1
Sox9	Serpinf1	1
Sox9	Slc25a42	1
Sox9	Slc30a4	1
Sox9	Slc38a4	1
Sox9	Slc6a8	1
Sox9	Slc7a1	1
Sox9	Slc7a9	1
Sox9	Slco1b2	1
Sox9	Slco2b1	1
Sox9	Sntg2	1
Sox9	Spata2l	1
Sox9	Stmn1	1
Sox9	Sult1b1	1
Sox9	Suox	1
Sox9	Syt1	1
Sox9	Syt3	1
Sox9	Tanc1	1
Sox9	Tbc1d31	1
Sox9	Timd4	1
Sox9	Tmem25	1
Sox9	Tox3	1
Sox9	Gm4980	1
Sox9	Trhde	1
Sox9	Ugt2a3	1
Sox9	Ugt3a1	1
Sox9	Upp2	1
Sox9	Urad	1
Sox9	Urah	1
Sox9	Vasp	1
Sox9	Vipr1	1
Sox9	Vsig10	1
Sox9	Wnt2	1
Sox9	Zbtb20	1
Sox9	Zfhx4	1
Sox9	Zfp354a	1
Sox9	Zfp365	1
Sox9	Zfp385b	1
Sox9	Zfp53	1
Sox9	Zfp708	1
Sox9	Zfp963	1
Sox9	Gm14420	1
Klf6	mmu-let-7e-5p	4
Mafb	mmu-let-7e-5p	4
Mafk	mmu-let-7e-5p	4
Nfatc2	mmu-let-7e-5p	4
Rarg	mmu-let-7e-5p	4
Foxm1	mmu-miR-1193-3p	4
Gata6	mmu-miR-1193-3p	4
Klf6	mmu-miR-1193-3p	4
Mafb	mmu-miR-1193-3p	4
Mafk	mmu-miR-1193-3p	4
Sox9	mmu-miR-1193-3p	4
Klf6	mmu-miR-125a-3p	4
Mafb	mmu-miR-125a-3p	4
Mafk	mmu-miR-125a-3p	4
Nfatc2	mmu-miR-125a-3p	4
Rarg	mmu-miR-125a-3p	4
Klf6	mmu-miR-125a-5p	4
Mafb	mmu-miR-125a-5p	4
Mafk	mmu-miR-125a-5p	4
Nfatc2	mmu-miR-125a-5p	4
Rarg	mmu-miR-125a-5p	4
Foxm1	mmu-miR-130b-3p	4
Klf6	mmu-miR-130b-3p	4
Nfatc2	mmu-miR-130b-3p	4
Klf6	mmu-miR-134-5p	4
Nfatc2	mmu-miR-134-5p	4
Runx2	mmu-miR-134-5p	4
Sox9	mmu-miR-134-5p	4
Ahr	mmu-miR-136-3p	4
Klf6	mmu-miR-136-3p	4
Sox9	mmu-miR-136-3p	4
Klf6	mmu-miR-137-3p	4
Mybl1	mmu-miR-137-3p	4
Nfatc2	mmu-miR-137-3p	4
Sox9	mmu-miR-137-3p	4
Foxm1	mmu-miR-148b-5p	4
Klf6	mmu-miR-148b-5p	4
Sox9	mmu-miR-148b-5p	4
Gata6	mmu-miR-155-5p	4
Rarg	mmu-miR-155-5p	4
Sox9	mmu-miR-155-5p	4
Bach1	mmu-miR-181b-5p	4
Gata6	mmu-miR-181b-5p	4
Mafb	mmu-miR-181b-5p	4
Mafk	mmu-miR-181b-5p	4
Nfatc2	mmu-miR-181b-5p	4
Sox9	mmu-miR-181b-5p	4
Klf6	mmu-miR-182-5p	4
Mybl1	mmu-miR-182-5p	4
Klf6	mmu-miR-183-3p	4
Nfatc2	mmu-miR-183-3p	4
Sox9	mmu-miR-183-3p	4
Klf6	mmu-miR-183-5p	4
Nfatc2	mmu-miR-183-5p	4
Sox9	mmu-miR-183-5p	4
Bach1	mmu-miR-190a-5p	4
Gata6	mmu-miR-190a-5p	4
Klf6	mmu-miR-190a-5p	4
Mafb	mmu-miR-190a-5p	4
Mafk	mmu-miR-190a-5p	4
Mybl1	mmu-miR-190a-5p	4
Nfatc2	mmu-miR-190a-5p	4
Bach1	mmu-miR-1933-3p	4
Klf6	mmu-miR-1933-3p	4
Mafb	mmu-miR-1933-3p	4
Mafk	mmu-miR-1933-3p	4
Sox9	mmu-miR-1933-3p	4
Klf6	mmu-miR-193a-3p	4
Nfatc2	mmu-miR-193a-3p	4
Klf6	mmu-miR-193a-5p	4
Nfatc2	mmu-miR-193a-5p	4
Jun	mmu-miR-1983	4
Nfatc2	mmu-miR-1983	4
Sox9	mmu-miR-1983	4
Foxm1	mmu-miR-21a-5p	4
Klf6	mmu-miR-21a-5p	4
Nfatc2	mmu-miR-21a-5p	4
Sox9	mmu-miR-21a-5p	4
Ahr	mmu-miR-23a-3p	4
Bach1	mmu-miR-23a-3p	4
Elf3	mmu-miR-23a-3p	4
Elf4	mmu-miR-23a-3p	4
Foxm1	mmu-miR-23a-3p	4
Klf6	mmu-miR-23a-3p	4
Mafb	mmu-miR-23a-3p	4
Mafk	mmu-miR-23a-3p	4
Rarg	mmu-miR-23a-3p	4
Sox9	mmu-miR-23a-3p	4
Ahr	mmu-miR-24-2-5p	4
Foxm1	mmu-miR-24-2-5p	4
Klf6	mmu-miR-24-2-5p	4
Nfatc2	mmu-miR-24-2-5p	4
Rarg	mmu-miR-24-2-5p	4
Ahr	mmu-miR-27a-3p	4
Bach1	mmu-miR-27a-3p	4
Elf3	mmu-miR-27a-3p	4
Elf4	mmu-miR-27a-3p	4
Foxm1	mmu-miR-27a-3p	4
Klf6	mmu-miR-27a-3p	4
Mafb	mmu-miR-27a-3p	4
Mafk	mmu-miR-27a-3p	4
Rarg	mmu-miR-27a-3p	4
Sox9	mmu-miR-27a-3p	4
Ahr	mmu-miR-27a-5p	4
Bach1	mmu-miR-27a-5p	4
Elf3	mmu-miR-27a-5p	4
Elf4	mmu-miR-27a-5p	4
Foxm1	mmu-miR-27a-5p	4
Klf6	mmu-miR-27a-5p	4
Mafb	mmu-miR-27a-5p	4
Mafk	mmu-miR-27a-5p	4
Rarg	mmu-miR-27a-5p	4
Sox9	mmu-miR-27a-5p	4
Foxm1	mmu-miR-296-3p	4
Klf6	mmu-miR-296-3p	4
Nfatc2	mmu-miR-296-3p	4
Sox9	mmu-miR-296-3p	4
Foxm1	mmu-miR-296-5p	4
Klf6	mmu-miR-296-5p	4
Nfatc2	mmu-miR-296-5p	4
Sox9	mmu-miR-296-5p	4
Foxm1	mmu-miR-298-5p	4
Gata6	mmu-miR-298-5p	4
Klf6	mmu-miR-298-5p	4
Nfatc2	mmu-miR-298-5p	4
Sox9	mmu-miR-298-5p	4
Klf6	mmu-miR-31-5p	4
Nfatc2	mmu-miR-31-5p	4
Runx2	mmu-miR-31-5p	4
Sox9	mmu-miR-31-5p	4
Klf4	mmu-miR-369-3p	4
Mybl1	mmu-miR-369-3p	4
Sox9	mmu-miR-369-3p	4
Ahr	mmu-miR-376c-3p	4
Klf6	mmu-miR-376c-3p	4
Sox9	mmu-miR-376c-3p	4
Klf6	mmu-miR-382-5p	4
Nfatc2	mmu-miR-382-5p	4
Runx2	mmu-miR-382-5p	4
Sox9	mmu-miR-382-5p	4
Klf6	mmu-miR-411-3p	4
Mafb	mmu-miR-411-3p	4
Mafk	mmu-miR-411-3p	4
Mybl1	mmu-miR-411-3p	4
Rarg	mmu-miR-411-3p	4
Sox9	mmu-miR-411-3p	4
Klf6	mmu-miR-421-3p	4
Rarg	mmu-miR-421-3p	4
Klf6	mmu-miR-433-3p	4
Nfatc2	mmu-miR-433-3p	4
Klf4	mmu-miR-484	4
Klf6	mmu-miR-484	4
Nfatc2	mmu-miR-484	4
Ahr	mmu-miR-582-5p	4
Klf6	mmu-miR-582-5p	4
Mybl1	mmu-miR-582-5p	4
Nfatc2	mmu-miR-582-5p	4
Rarg	mmu-miR-582-5p	4
Sox9	mmu-miR-582-5p	4
Bach1	mmu-miR-664-5p	4
Klf6	mmu-miR-664-5p	4
Mafb	mmu-miR-664-5p	4
Mafk	mmu-miR-664-5p	4
Nfatc2	mmu-miR-664-5p	4
Sox9	mmu-miR-664-5p	4
Foxm1	mmu-miR-666-3p	4
Gata6	mmu-miR-666-3p	4
Klf6	mmu-miR-666-3p	4
Nfatc2	mmu-miR-666-3p	4
Sox9	mmu-miR-666-3p	4
Foxm1	mmu-miR-666-5p	4
Gata6	mmu-miR-666-5p	4
Klf6	mmu-miR-666-5p	4
Nfatc2	mmu-miR-666-5p	4
Sox9	mmu-miR-666-5p	4
Klf6	mmu-miR-674-3p	4
Nfatc2	mmu-miR-674-3p	4
Ahr	mmu-miR-675-3p	4
Arnt2	mmu-miR-675-3p	4
Gata6	mmu-miR-675-3p	4
Klf6	mmu-miR-675-3p	4
Mafb	mmu-miR-675-3p	4
Mafk	mmu-miR-675-3p	4
Nfatc2	mmu-miR-675-3p	4
Sox9	mmu-miR-675-3p	4
Klf6	mmu-miR-9769-3p	4
Nfatc2	mmu-miR-9769-3p	4
Sox9	mmu-miR-9769-3p	4
Klf6	mmu-miR-99b-5p	4
Mafb	mmu-miR-99b-5p	4
Mafk	mmu-miR-99b-5p	4
Mybl1	mmu-miR-99b-5p	4
Nfatc2	mmu-miR-99b-5p	4
Rarg	mmu-miR-99b-5p	4
mmu-miR-182-5p	Onecut1	3
mmu-miR-27a-5p	Olig1	3
mmu-miR-674-3p	Zfp354a	3
mmu-miR-296-3p	Zbtb20	3
mmu-miR-27a-3p	Zbtb20	3
mmu-miR-31-5p	Zbtb20	3
mmu-miR-376c-3p	Ahr	3
mmu-miR-376c-3p	Onecut1	3
mmu-miR-666-3p	Zfp354a	3
mmu-miR-664-5p	Olig1	3
mmu-miR-193a-3p	Elf4	3
mmu-miR-137-3p	Nfatc2	3
mmu-miR-137-3p	Nfe2	3
mmu-miR-9769-3p	Glis3	3
mmu-miR-9769-3p	Runx2	3
mmu-miR-298-5p	Mpv17l	2
mmu-miR-298-5p	Alas1	2
mmu-miR-298-5p	Tmem25	2
mmu-miR-298-5p	Prodh	2
mmu-miR-298-5p	Serpinf1	2
mmu-miR-298-5p	Svip	2
mmu-miR-298-5p	Aldh1a1	2
mmu-miR-298-5p	Pard3b	2
mmu-miR-298-5p	Fam47e	2
mmu-miR-298-5p	Cyp2j9	2
mmu-miR-298-5p	1110001J03Rik	2
mmu-miR-298-5p	Pcolce2	2
mmu-miR-298-5p	Csrp2	2
mmu-miR-298-5p	Sepw1	2
mmu-miR-298-5p	Scnn1a	2
mmu-miR-298-5p	Rdh16	2
mmu-miR-298-5p	Suox	2
mmu-miR-298-5p	Urah	2
mmu-miR-298-5p	Gm14420	2
mmu-miR-298-5p	Mbl1	2
mmu-miR-298-5p	Paqr9	2
mmu-miR-298-5p	Cxcl12	2
mmu-miR-298-5p	Gas1	2
mmu-miR-298-5p	Gm4980	2
mmu-miR-298-5p	Slc25a42	2
mmu-miR-298-5p	Pigr	2
mmu-miR-298-5p	Peli2	2
mmu-miR-298-5p	Nr1h5	2
mmu-miR-298-5p	Hebp1	2
mmu-miR-298-5p	Fras1	2
mmu-miR-298-5p	Ahcy	2
mmu-miR-182-5p	Ncald	2
mmu-miR-182-5p	Aldh6a1	2
mmu-miR-182-5p	C2cd2	2
mmu-miR-182-5p	Chic1	2
mmu-miR-182-5p	Ppm1k	2
mmu-miR-182-5p	Otc	2
mmu-miR-182-5p	Igf1	2
mmu-miR-182-5p	Rnase4	2
mmu-miR-182-5p	Slco2b1	2
mmu-miR-182-5p	Rnf152	2
mmu-miR-182-5p	Atrnl1	2
mmu-miR-182-5p	Pard3b	2
mmu-miR-182-5p	Mpv17l	2
mmu-miR-183-5p	Ttc7b	2
mmu-miR-183-5p	Fggy	2
mmu-miR-183-5p	Aldh6a1	2
mmu-miR-183-5p	Sdr42e1	2
mmu-miR-296-5p	Fggy	2
mmu-miR-296-5p	Tmem25	2
mmu-miR-296-5p	Sirt3	2
mmu-miR-582-5p	Chic1	2
mmu-miR-582-5p	Ndfip1	2
mmu-miR-1933-3p	Il6ra	2
mmu-miR-1933-3p	Trhde	2
mmu-miR-1933-3p	Pdilt	2
mmu-miR-1933-3p	Pgpep1	2
mmu-miR-1933-3p	Arhgef26	2
mmu-miR-1933-3p	Mbl1	2
mmu-miR-1933-3p	Dhdh	2
mmu-miR-1933-3p	Clec2d	2
mmu-miR-1933-3p	Clec2h	2
mmu-miR-1933-3p	Cyp2c44	2
mmu-miR-1933-3p	Eif4ebp3	2
mmu-miR-1933-3p	Mmaa	2
mmu-miR-1933-3p	Magix	2
mmu-miR-1933-3p	Pcolce2	2
mmu-miR-1933-3p	Gdf2	2
mmu-miR-1933-3p	Otc	2
mmu-miR-1933-3p	Isoc2a	2
mmu-miR-1933-3p	Fam213b	2
mmu-miR-1933-3p	Vipr1	2
mmu-miR-1933-3p	Apoa5	2
mmu-miR-1933-3p	Prodh2	2
mmu-miR-1933-3p	Atrnl1	2
mmu-miR-1933-3p	1700001C19Rik	2
mmu-miR-1933-3p	C9	2
mmu-miR-1933-3p	AU022252	2
mmu-miR-27a-5p	Cyp2f2	2
mmu-miR-27a-5p	Zfp963	2
mmu-miR-27a-5p	Plekhb1	2
mmu-miR-27a-5p	Arhgef26	2
mmu-miR-27a-5p	Ngfr	2
mmu-miR-27a-5p	Rpain	2
mmu-miR-27a-5p	Zfp385b	2
mmu-miR-27a-5p	Hsd3b2	2
mmu-miR-27a-5p	Cryz	2
mmu-miR-27a-5p	Pcolce2	2
mmu-miR-27a-5p	Adra1a	2
mmu-miR-27a-5p	Bdh2	2
mmu-miR-27a-5p	Dhdh	2
mmu-miR-27a-5p	Peli2	2
mmu-miR-27a-5p	Clec4f	2
mmu-miR-27a-5p	Hacl1	2
mmu-miR-27a-5p	Csrp2	2
mmu-miR-27a-5p	AU022252	2
mmu-miR-27a-5p	Acsm5	2
mmu-miR-27a-5p	Abat	2
mmu-miR-27a-5p	Rnf152	2
mmu-miR-27a-5p	Ldhd	2
mmu-miR-674-3p	Pck1	2
mmu-miR-674-3p	Kcnb1	2
mmu-miR-674-3p	Rnf152	2
mmu-miR-674-3p	Pgpep1	2
mmu-miR-674-3p	Adra1a	2
mmu-miR-674-3p	Rnase4	2
mmu-miR-674-3p	Aspa	2
mmu-miR-674-3p	Csrp2	2
mmu-miR-674-3p	Fam47e	2
mmu-miR-674-3p	Arhgef26	2
mmu-miR-674-3p	Scnn1a	2
mmu-miR-674-3p	Aldh1a1	2
mmu-miR-674-3p	Dcxr	2
mmu-miR-674-3p	Acss3	2
mmu-miR-674-3p	Ndrg2	2
mmu-miR-674-3p	Slco1b2	2
mmu-miR-674-3p	Fgf1	2
mmu-miR-674-3p	Zfp708	2
mmu-miR-674-3p	Upp2	2
mmu-miR-674-3p	Crp	2
mmu-miR-1983	Crp	2
mmu-miR-1983	Paqr9	2
mmu-miR-1983	Prodh2	2
mmu-miR-1983	Arhgef26	2
mmu-miR-1983	Aspa	2
mmu-miR-1983	Mbl1	2
mmu-miR-1983	Ncald	2
mmu-miR-1983	Ces1c	2
mmu-miR-1983	Svip	2
mmu-miR-1983	Urad	2
mmu-miR-136-3p	Fam47e	2
mmu-miR-136-3p	Crp	2
mmu-miR-136-3p	Paqr9	2
mmu-miR-136-3p	Hpgd	2
mmu-miR-136-3p	Acsm5	2
mmu-miR-136-3p	Apoa5	2
mmu-miR-136-3p	Gdf2	2
mmu-miR-136-3p	Inhbc	2
mmu-miR-136-3p	AU022252	2
mmu-miR-136-3p	Slc38a4	2
mmu-miR-155-5p	Upp2	2
mmu-miR-155-5p	Il6ra	2
mmu-miR-155-5p	Ttc39b	2
mmu-miR-155-5p	Slc16a2	2
mmu-miR-155-5p	Pard3b	2
mmu-miR-155-5p	Ndfip1	2
mmu-miR-296-3p	Exph5	2
mmu-miR-296-3p	Ngfr	2
mmu-miR-134-5p	Atrnl1	2
mmu-miR-134-5p	Plxnc1	2
mmu-miR-134-5p	Msrb1	2
mmu-miR-134-5p	Aldh6a1	2
mmu-miR-134-5p	Fgf1	2
mmu-miR-134-5p	4930523C07Rik	2
mmu-miR-134-5p	Hyal1	2
mmu-miR-183-3p	Chic1	2
mmu-miR-183-3p	Cyp1a2	2
mmu-miR-183-3p	Dhdh	2
mmu-miR-183-3p	Adhfe1	2
mmu-miR-183-3p	Atrnl1	2
mmu-miR-183-3p	Abat	2
mmu-miR-183-3p	Agbl3	2
mmu-miR-183-3p	Exph5	2
mmu-miR-183-3p	Crp	2
mmu-miR-183-3p	Aldh1a1	2
mmu-miR-183-3p	Arhgef26	2
mmu-miR-183-3p	Pcolce2	2
mmu-let-7e-5p	Fras1	2
mmu-let-7e-5p	Plxnc1	2
mmu-let-7e-5p	Adhfe1	2
mmu-let-7e-5p	Klkb1	2
mmu-miR-27a-3p	C2cd2	2
mmu-miR-27a-3p	Peli2	2
mmu-miR-27a-3p	Csrp2	2
mmu-miR-27a-3p	Arhgef26	2
mmu-miR-27a-3p	Paqr9	2
mmu-miR-27a-3p	Kcnk5	2
mmu-miR-27a-3p	Atp11c	2
mmu-miR-27a-3p	Mfsd2a	2
mmu-miR-27a-3p	Ngfr	2
mmu-miR-27a-3p	Ndrg2	2
mmu-miR-27a-3p	D3Ertd751e	2
mmu-miR-27a-3p	Zfhx4	2
mmu-miR-27a-3p	Fgf1	2
mmu-miR-27a-3p	Ppm1k	2
mmu-miR-27a-3p	Syt3	2
mmu-miR-130b-3p	Lrit1	2
mmu-miR-130b-3p	Chic1	2
mmu-miR-31-5p	Pdpr	2
mmu-miR-31-5p	C2cd2	2
mmu-miR-31-5p	Akr1d1	2
mmu-miR-31-5p	Abat	2
mmu-miR-31-5p	Peli2	2
mmu-miR-31-5p	Aldh6a1	2
mmu-miR-31-5p	Eif4ebp3	2
mmu-miR-31-5p	Arhgef26	2
mmu-miR-31-5p	Cxcl12	2
mmu-miR-31-5p	Wnt2	2
mmu-miR-484	Fgf1	2
mmu-miR-484	Lzts3	2
mmu-miR-484	Klkb1	2
mmu-miR-484	Pard3b	2
mmu-miR-484	Aldh1a1	2
mmu-miR-484	Csrp2	2
mmu-miR-484	Nipsnap1	2
mmu-miR-484	Abcc6	2
mmu-miR-484	Afmid	2
mmu-miR-484	Folr2	2
mmu-miR-484	Gcdh	2
mmu-miR-484	Dnajc28	2
mmu-miR-484	Ngfr	2
mmu-miR-484	Tmie	2
mmu-miR-484	Serpina3k	2
mmu-miR-484	Crp	2
mmu-miR-484	Dpp4	2
mmu-miR-484	Bag4	2
mmu-miR-484	Sdr9c7	2
mmu-miR-484	Cyp2j5	2
mmu-miR-433-3p	Pccb	2
mmu-miR-433-3p	L2hgdh	2
mmu-miR-433-3p	Slc38a4	2
mmu-miR-433-3p	Pclo	2
mmu-miR-433-3p	Exph5	2
mmu-miR-125a-5p	Sec14l2	2
mmu-miR-125a-5p	Pgpep1	2
mmu-miR-125a-5p	Lactb	2
mmu-miR-125a-5p	Mamdc2	2
mmu-miR-125a-5p	Scnn1a	2
mmu-miR-125a-5p	Il6ra	2
mmu-miR-125a-5p	Bhmt2	2
mmu-miR-125a-5p	Mgll	2
mmu-miR-125a-5p	Tmem25	2
mmu-miR-125a-5p	Apoa5	2
mmu-miR-125a-5p	Bag4	2
mmu-miR-421-3p	Ndfip1	2
mmu-miR-421-3p	Fam214a	2
mmu-miR-421-3p	Il1rap	2
mmu-miR-421-3p	Igf1	2
mmu-miR-421-3p	Timd4	2
mmu-miR-369-3p	Chic1	2
mmu-miR-369-3p	Notum	2
mmu-miR-369-3p	Atp11c	2
mmu-miR-369-3p	Oat	2
mmu-miR-369-3p	Agbl3	2
mmu-miR-369-3p	Arhgef26	2
mmu-miR-369-3p	Zfhx4	2
mmu-miR-369-3p	Slco1b2	2
mmu-miR-181b-5p	Chic1	2
mmu-miR-181b-5p	Ncald	2
mmu-miR-181b-5p	Gm14420	2
mmu-miR-181b-5p	Mamdc2	2
mmu-miR-181b-5p	Adhfe1	2
mmu-miR-181b-5p	Ttc39b	2
mmu-miR-181b-5p	Oat	2
mmu-miR-181b-5p	Zfhx4	2
mmu-miR-181b-5p	Atp11c	2
mmu-miR-181b-5p	Hpgd	2
mmu-miR-181b-5p	Ndrg2	2
mmu-miR-24-2-5p	Svip	2
mmu-miR-24-2-5p	Scnn1a	2
mmu-miR-24-2-5p	Ugt2a3	2
mmu-miR-24-2-5p	Dhdh	2
mmu-miR-21a-5p	Hpgd	2
mmu-miR-21a-5p	Ppm1k	2
mmu-miR-21a-5p	Chic1	2
mmu-miR-148b-5p	Hebp1	2
mmu-miR-148b-5p	Exph5	2
mmu-miR-148b-5p	Nipsnap1	2
mmu-miR-148b-5p	Pah	2
mmu-miR-382-5p	Olfm3	2
mmu-miR-382-5p	Syt1	2
mmu-miR-382-5p	Akr1c6	2
mmu-miR-382-5p	Ndrg2	2
mmu-miR-382-5p	Timd4	2
mmu-miR-125a-3p	Ndfip1	2
mmu-miR-125a-3p	Sec14l2	2
mmu-miR-125a-3p	Adhfe1	2
mmu-miR-125a-3p	Neb	2
mmu-miR-125a-3p	Chic1	2
mmu-miR-125a-3p	Pard3b	2
mmu-miR-125a-3p	Dhdh	2
mmu-miR-125a-3p	Arhgef26	2
mmu-miR-125a-3p	Mpv17l	2
mmu-miR-125a-3p	Cyp4f14	2
mmu-miR-125a-3p	Urad	2
mmu-miR-125a-3p	Mmaa	2
mmu-miR-125a-3p	Csrp2	2
mmu-miR-125a-3p	Hsd3b2	2
mmu-miR-125a-3p	Ngfr	2
mmu-miR-125a-3p	Cyp2c67	2
mmu-miR-125a-3p	Cyp7b1	2
mmu-miR-125a-3p	Crp	2
mmu-miR-125a-3p	Slc16a2	2
mmu-miR-125a-3p	Cyp3a25	2
mmu-miR-125a-3p	Fxyd1	2
mmu-miR-23a-3p	Zfhx4	2
mmu-miR-23a-3p	Rnf152	2
mmu-miR-23a-3p	Paqr9	2
mmu-miR-23a-3p	Il6ra	2
mmu-miR-23a-3p	Fam214a	2
mmu-miR-23a-3p	Sntg2	2
mmu-miR-23a-3p	Akr1d1	2
mmu-miR-23a-3p	Ahcy	2
mmu-miR-23a-3p	Ptk2b	2
mmu-miR-23a-3p	Ttc7b	2
mmu-miR-23a-3p	Upp2	2
mmu-miR-23a-3p	Slc38a4	2
mmu-miR-23a-3p	Aspa	2
mmu-miR-23a-3p	Csrp2	2
mmu-miR-23a-3p	Adhfe1	2
mmu-miR-1193-3p	Slco2b1	2
mmu-miR-1193-3p	Ugt3a1	2
mmu-miR-1193-3p	Sult1b1	2
mmu-miR-411-3p	Slco1b2	2
mmu-miR-411-3p	Mgst1	2
mmu-miR-411-3p	Zfhx4	2
mmu-miR-376c-3p	Trhde	2
mmu-miR-376c-3p	Ablim3	2
mmu-miR-376c-3p	Chic1	2
mmu-miR-376c-3p	Atp11c	2
mmu-miR-376c-3p	Pclo	2
mmu-miR-376c-3p	Ptprd	2
mmu-miR-666-3p	Peli2	2
mmu-miR-666-3p	Cyp3a25	2
mmu-miR-666-3p	Cyp3a59	2
mmu-miR-666-3p	Timd4	2
mmu-miR-666-3p	Kcnb1	2
mmu-miR-666-3p	Il6ra	2
mmu-miR-666-3p	Paqr9	2
mmu-miR-666-3p	Bmp2	2
mmu-miR-666-3p	Dhtkd1	2
mmu-miR-666-3p	Pdpr	2
mmu-miR-666-3p	Slc25a48	2
mmu-miR-666-3p	Baat	2
mmu-miR-666-3p	Acot1	2
mmu-miR-666-5p	Ngfr	2
mmu-miR-675-3p	Olfm3	2
mmu-miR-675-3p	Arhgef26	2
mmu-miR-675-3p	Aspa	2
mmu-miR-675-3p	Ces3a	2
mmu-miR-675-3p	Clec2h	2
mmu-miR-675-3p	Cyp3a25	2
mmu-miR-675-3p	Eif4ebp3	2
mmu-miR-675-3p	Hacl1	2
mmu-miR-675-3p	Isoc2a	2
mmu-miR-675-3p	Mpv17l	2
mmu-miR-675-3p	Pigr	2
mmu-miR-675-3p	Slco2b1	2
mmu-miR-675-3p	Urah	2
mmu-miR-664-5p	Syt1	2
mmu-miR-664-5p	Aldh6a1	2
mmu-miR-664-5p	Ptk2b	2
mmu-miR-664-5p	Rnf152	2
mmu-miR-664-5p	Spata2l	2
mmu-miR-664-5p	Slc25a42	2
mmu-miR-664-5p	Paqr9	2
mmu-miR-664-5p	Dnase1l3	2
mmu-miR-664-5p	Pcolce2	2
mmu-miR-664-5p	Slco1b2	2
mmu-miR-664-5p	Vipr1	2
mmu-miR-664-5p	Chic1	2
mmu-miR-664-5p	Mpdz	2
mmu-miR-664-5p	Gdf2	2
mmu-miR-664-5p	Colec10	2
mmu-miR-664-5p	Zfp385b	2
mmu-miR-664-5p	Pclo	2
mmu-miR-664-5p	Plekhb1	2
mmu-miR-664-5p	Hsd3b3	2
mmu-miR-664-5p	Mbl1	2
mmu-miR-664-5p	Ephx2	2
mmu-miR-664-5p	4930523C07Rik	2
mmu-miR-664-5p	Scnn1a	2
mmu-miR-664-5p	Notum	2
mmu-miR-664-5p	Hsd3b2	2
mmu-miR-664-5p	Mgst1	2
mmu-miR-664-5p	Clec2d	2
mmu-miR-193a-3p	Fhdc1	2
mmu-miR-193a-3p	Sepn1	2
mmu-miR-193a-3p	Vsig10	2
mmu-miR-193a-3p	Prrg4	2
mmu-miR-193a-3p	Ccdc125	2
mmu-miR-193a-3p	Stmn1	2
mmu-miR-193a-3p	Prkca	2
mmu-miR-193a-3p	Rab31	2
mmu-miR-193a-3p	Psd4	2
mmu-miR-193a-3p	Mllt11	2
mmu-miR-193a-3p	Sytl5	2
mmu-miR-193a-3p	Zfp365	2
mmu-miR-137-3p	Fmnl2	2
mmu-miR-137-3p	Ptgfrn	2
mmu-miR-137-3p	Fgl2	2
mmu-miR-137-3p	Slc6a8	2
mmu-miR-137-3p	Dusp4	2
mmu-miR-137-3p	Tbc1d31	2
mmu-miR-137-3p	Aldh1a2	2
mmu-miR-137-3p	Gfpt1	2
mmu-miR-137-3p	Nrxn1	2
mmu-miR-137-3p	Grip1	2
mmu-miR-137-3p	Fry	2
mmu-miR-137-3p	Nab2	2
mmu-miR-137-3p	Slc30a4	2
mmu-miR-137-3p	Msrb3	2
mmu-miR-137-3p	Ikbip	2
mmu-miR-137-3p	Gjb3	2
mmu-miR-137-3p	Ms4a7	2
mmu-miR-137-3p	D1Ertd622e	2
mmu-miR-137-3p	Traf3	2
mmu-miR-137-3p	Fstl1	2
mmu-miR-137-3p	Tox3	2
mmu-miR-193a-5p	Slc7a1	2
mmu-miR-193a-5p	P2rx7	2
mmu-miR-193a-5p	Pcdhac2	2
mmu-miR-193a-5p	Vasp	2
mmu-miR-193a-5p	Cgref1	2
mmu-miR-193a-5p	Ticrr	2
mmu-miR-193a-5p	Traf3	2
mmu-miR-193a-5p	Ajuba	2
mmu-miR-190a-5p	Eda2r	2
mmu-miR-190a-5p	D630045J12Rik	2
mmu-miR-190a-5p	Myo5a	2
mmu-miR-190a-5p	Nrxn1	2
mmu-miR-190a-5p	Samd4	2
mmu-miR-190a-5p	Gfpt1	2
mmu-miR-190a-5p	Gjb3	2
mmu-miR-190a-5p	Agfg1	2
mmu-miR-9769-3p	Samd10	2
mmu-miR-9769-3p	Slc7a1	2
mmu-miR-9769-3p	Polk	2
mmu-miR-9769-3p	S1pr3	2
mmu-miR-9769-3p	Mllt11	2
mmu-miR-9769-3p	Sema5a	2
mmu-miR-9769-3p	Ncs1	2
mmu-miR-9769-3p	Traf3	2
mmu-miR-9769-3p	Mgat5	2
mmu-miR-9769-3p	Aldh1l2	2
mmu-miR-9769-3p	Arpc1b	2
mmu-miR-9769-3p	Zfp53	2
mmu-miR-9769-3p	Slc7a9	2
mmu-miR-9769-3p	Pfkp	2
mmu-miR-9769-3p	Mturn	2
mmu-miR-9769-3p	Flt4	2
mmu-miR-9769-3p	Tanc1	2
mmu-miR-9769-3p	Fam198b	2
mmu-miR-9769-3p	Gsta4	2
mmu-miR-9769-3p	Ces2e	2
mmu-miR-9769-3p	Trpm4	2
mmu-miR-9769-3p	Prrg4	2
mmu-miR-9769-3p	Panx1	2
mmu-miR-9769-3p	Mast2	2
mmu-miR-9769-3p	Slc6a8	2
mmu-miR-9769-3p	1700084C01Rik	2
mmu-miR-9769-3p	Apobec3	2
mmu-miR-9769-3p	B930041F14Rik	2
mmu-miR-9769-3p	Ptk7	2
mmu-miR-9769-3p	Agfg1	2
mmu-miR-9769-3p	Cd93	2
mmu-miR-9769-3p	Ccng1	2
mmu-miR-9769-3p	Aldh18a1	2
mmu-miR-9769-3p	Fgd1	2
