# Supplementary material for: Omics-Based Identification of Shared and Gender Disparity Routes in Hras12V-Induced Hepatocarcinogenesis: An Important Role for Dlk1-Dio3 Genomic Imprinting Region
Source: Front Genet. 2021 May 31;12:620594. doi: 10.3389/fgene.2021.620594 (PMC8202007; doi:10.3389/fgene.2021.620594)
Supplement: Supplementary Figure 1 — Experimental flowchart. The miRNA and mRNA expression profiles of tissue samples from male and female mice were determined by next-generation sequencing. Following vertical and horizontal comparison, expression profiling, 3-node-FFL, DLK1-DIO3 GIR, and pathway enrichment analysis were performed. MW and FW, wild-type liver tissues of males and females, respectively; MP and FP, peri-tumor tissues of males and females, respectively; MT and FT, hepatic tumor tissues of males and females, respectively; “/”, comparison between former and latter; DEMIRs, differentially expressed miRNAs; DEMIRs, differentially expressed mRNAs; GIR, genomic imprinting region; FFL, feed-forward loop. [file Data_Sheet_1.ZIP › Supplementary files/Table S7. Summary of 3-node FFL based on CRC-related prediction data..xlsx]

## Sheet: Table S7
Table S7. Summary of 3-node FFL based on CRC-related prediction data.
Number of nodes					Number of links
3-node motif	Number of merged FFLs	Genes	miRNAs	TFs	Total	TF-gene	miRNA-gene	miRNA-TF	TF-miRNA
TF-FFL	898	243	42	11	1132	566	439	0	127
miRNA-FFL	3	3	2	2	8	3	3	2	0
Composite-FFL	19	19	2	2	42	19	19	2	2
Total	920	265	46	15	1182	588	461	4	129
Note:
FFL: feed-forward loop
