# Supplementary material for: Omics-Based Identification of Shared and Gender Disparity Routes in Hras12V-Induced Hepatocarcinogenesis: An Important Role for Dlk1-Dio3 Genomic Imprinting Region
Source: Front Genet. 2021 May 31;12:620594. doi: 10.3389/fgene.2021.620594 (PMC8202007; doi:10.3389/fgene.2021.620594)
Supplement: Supplementary Figure 1 — Experimental flowchart. The miRNA and mRNA expression profiles of tissue samples from male and female mice were determined by next-generation sequencing. Following vertical and horizontal comparison, expression profiling, 3-node-FFL, DLK1-DIO3 GIR, and pathway enrichment analysis were performed. MW and FW, wild-type liver tissues of males and females, respectively; MP and FP, peri-tumor tissues of males and females, respectively; MT and FT, hepatic tumor tissues of males and females, respectively; “/”, comparison between former and latter; DEMIRs, differentially expressed miRNAs; DEMIRs, differentially expressed mRNAs; GIR, genomic imprinting region; FFL, feed-forward loop. [file Data_Sheet_1.ZIP › Supplementary files/Table S8. HCC related genes in miRNA-FFLs, TF-FFLs, and composite-FFLs..xlsx]

## Sheet: Table S8.1.
Table S8.1. HCC related genes in miRNA-FFLs.
miRNA-FFLs		HCC-related genes
mmu-miR-9769-3p	Runx2	Traf3	Flt4
mmu-miR-193a-3p	Elf4	Psd4

## Sheet: Table S8.2.
Table S8.2. HCC related genes in TF-FFLs.
TF-FFLs		HCC-related genes
Bach1	mmu-miR-181b-5p	Ndrg2
Bach1	mmu-miR-190a-5p	Eda2r	D630045J12Rik
Bach1	mmu-miR-1933-3p	Il6ra	Isoc2a	1700001C19Rik
Bach1	mmu-miR-23a-3p	Il6ra	Sntg2
Bach1	mmu-miR-27a-3p	Ndrg2
Bach1	mmu-miR-27a-5p	Clec4f	Ldhd
Elf3	mmu-miR-27a-5p	Cyp2f2
Foxm1	mmu-miR-1193-3p	Sult1b1
Foxm1	mmu-miR-130b-3p	Lrit1
Foxm1	mmu-miR-148b-5p	Exph5
Foxm1	mmu-miR-23a-3p	Zfhx4	Sntg2	Upp2	Slc38a4	Adhfe1
Foxm1	mmu-miR-27a-3p	C2cd2	Arhgef26	D3Ertd751e	Zfhx4
Foxm1	mmu-miR-27a-5p	Zfp963	Arhgef26	Cryz	Pcolce2	Abat
Foxm1	mmu-miR-296-3p	Exph5
Foxm1	mmu-miR-298-5p	Serpinf1	Pcolce2	Mbl1	Fras1
Foxm1	mmu-miR-666-3p	Timd4	Slc25a48
Gata6	mmu-miR-1193-3p	Sult1b1
Gata6	mmu-miR-181b-5p	Chic1	Mamdc2	Atp11c
Gata6	mmu-miR-190a-5p	Gfpt1	Gjb3
Gata6	mmu-miR-298-5p	Prodh	Svip	Cyp2j9	Urah	Cxcl12	Slc25a42	Ahcy
Gata6	mmu-miR-666-3p	Acot1
Gata6	mmu-miR-675-3p	Ces3a	Isoc2a	Urah
Klf4	mmu-miR-369-3p	Notum	Atp11c
Klf4	mmu-miR-484	Nipsnap1	Abcc6	Gcdh	Ngfr	Bag4
Mafb	mmu-let-7e-5p	Fras1	Plxnc1
Mafb	mmu-miR-125a-3p	Ndfip1	Pard3b	Mpv17l	Cyp4f14	Mmaa	Hsd3b2	Ngfr	Cyp7b1	Cyp3a25	Fxyd1
Mafb	mmu-miR-125a-5p	Pgpep1	Scnn1a	Il6ra	Bhmt2	Apoa5
Mafb	mmu-miR-181b-5p	Ndrg2
Mafb	mmu-miR-190a-5p	Eda2r	D630045J12Rik	Myo5a
Mafb	mmu-miR-1933-3p	Il6ra	Pgpep1	Clec2h	Mmaa	Pcolce2	Otc	Isoc2a	Apoa5	1700001C19Rik	C9
Mafb	mmu-miR-23a-3p	Il6ra	Fam214a	Sntg2	Upp2	Aspa
Mafb	mmu-miR-27a-3p	Kcnk5	Ngfr	Ndrg2	Syt3
Mafb	mmu-miR-27a-5p	Zfp963	Ngfr	Hsd3b2	Pcolce2	Clec4f	Abat	Ldhd
Mafb	mmu-miR-664-5p	Aldh6a1	Slc25a42	Pcolce2	Hsd3b3	4930523C07Rik	Scnn1a	Notum	Hsd3b2
Mafb	mmu-miR-675-3p	Aspa	Clec2h	Cyp3a25	Isoc2a	Mpv17l	Urah
Mafk	mmu-let-7e-5p	Fras1	Plxnc1
Mafk	mmu-miR-125a-3p	Ndfip1	Pard3b	Mpv17l	Cyp4f14	Mmaa	Hsd3b2	Ngfr	Cyp7b1	Cyp3a25	Fxyd1
Mafk	mmu-miR-125a-5p	Pgpep1	Scnn1a	Il6ra	Bhmt2	Apoa5
Mafk	mmu-miR-181b-5p	Ndrg2
Mafk	mmu-miR-190a-5p	Eda2r	D630045J12Rik	Myo5a
Mafk	mmu-miR-1933-3p	Il6ra	Pgpep1	Clec2h	Mmaa	Pcolce2	Otc	Isoc2a	Apoa5	1700001C19Rik	C9
Mafk	mmu-miR-23a-3p	Il6ra	Fam214a	Sntg2	Upp2	Aspa
Mafk	mmu-miR-27a-3p	Kcnk5	Ngfr	Ndrg2	Syt3
Mafk	mmu-miR-27a-5p	Zfp963	Ngfr	Hsd3b2	Pcolce2	Clec4f	Abat	Ldhd
Mafk	mmu-miR-664-5p	Aldh6a1	Slc25a42	Pcolce2	Hsd3b3	4930523C07Rik	Scnn1a	Notum	Hsd3b2
Mafk	mmu-miR-675-3p	Aspa	Clec2h	Cyp3a25	Isoc2a	Mpv17l	Urah
Mybl1	mmu-miR-137-3p	Ptgfrn	Aldh1a2	Slc30a4	Ms4a7	D1Ertd622e	Traf3	Tox3
Mybl1	mmu-miR-182-5p	Chic1	Slco2b1
Mybl1	mmu-miR-369-3p	Chic1
Mybl1	mmu-miR-582-5p	Chic1
Rarg	mmu-let-7e-5p	Plxnc1
Rarg	mmu-miR-125a-3p	Chic1	Mpv17l	Cyp7b1
Rarg	mmu-miR-125a-5p	Pgpep1	Scnn1a	Il6ra	Bhmt2	Mgll	Tmem25
Rarg	mmu-miR-155-5p	Il6ra
Rarg	mmu-miR-23a-3p	Il6ra	Akr1d1	Ptk2b	Slc38a4
Rarg	mmu-miR-24-2-5p	Scnn1a
Rarg	mmu-miR-27a-3p	Kcnk5	Syt3
Rarg	mmu-miR-27a-5p	Adra1a	Clec4f	AU022252	Acsm5	Abat
Rarg	mmu-miR-411-3p	Slco1b2
Rarg	mmu-miR-582-5p	Chic1
Sox9	mmu-miR-1193-3p	Slco2b1	Ugt3a1	Sult1b1
Sox9	mmu-miR-134-5p	Atrnl1	Plxnc1	Msrb1	Aldh6a1	Fgf1	4930523C07Rik	Hyal1
Sox9	mmu-miR-136-3p	Fam47e	Crp	Hpgd	Apoa5	Gdf2	Inhbc	AU022252	Slc38a4
Sox9	mmu-miR-137-3p	Fmnl2	Ptgfrn	Slc6a8	Dusp4	Tbc1d31	Aldh1a2	Gfpt1	Nrxn1	Grip1	Fry	Nab2	Slc30a4	Msrb3	Ikbip	Gjb3	Ms4a7	D1Ertd622e	Fstl1	Tox3
Sox9	mmu-miR-148b-5p	Hebp1	Exph5	Nipsnap1	Pah
Sox9	mmu-miR-155-5p	Upp2	Il6ra	Pard3b	Ndfip1
Sox9	mmu-miR-181b-5p	Chic1	Ncald	Gm14420	Mamdc2	Adhfe1	Oat	Zfhx4	Atp11c	Hpgd	Ndrg2
Sox9	mmu-miR-183-3p	Chic1	Cyp1a2	Dhdh	Adhfe1	Atrnl1	Abat	Agbl3	Exph5	Crp	Aldh1a1	Arhgef26	Pcolce2
Sox9	mmu-miR-183-5p	Fggy	Aldh6a1
Sox9	mmu-miR-1933-3p	Il6ra	Trhde	Pdilt	Pgpep1	Arhgef26	Mbl1	Dhdh	Clec2d	Clec2h	Cyp2c44	Eif4ebp3	Magix	Pcolce2	Gdf2	Otc	Fam213b	Vipr1	Apoa5	Prodh2	Atrnl1	1700001C19Rik	C9	AU022252
Sox9	mmu-miR-1983	Crp	Prodh2	Arhgef26	Aspa	Mbl1	Ncald	Ces1c	Urad
Sox9	mmu-miR-21a-5p	Hpgd	Ppm1k	Chic1
Sox9	mmu-miR-23a-3p	Zfhx4	Rnf152	Il6ra	Sntg2	Akr1d1	Ahcy	Ptk2b	Upp2	Slc38a4	Aspa	Csrp2	Adhfe1
Sox9	mmu-miR-27a-3p	C2cd2	Peli2	Csrp2	Arhgef26	Kcnk5	Atp11c	Mfsd2a	Ngfr	Ndrg2	D3Ertd751e	Zfhx4	Fgf1	Ppm1k	Syt3
Sox9	mmu-miR-27a-5p	Cyp2f2	Zfp963	Plekhb1	Arhgef26	Ngfr	Zfp385b	Hsd3b2	Pcolce2	Adra1a	Bdh2	Dhdh	Peli2	Clec4f	Csrp2	AU022252	Abat	Rnf152	Ldhd
Sox9	mmu-miR-296-3p	Exph5	Ngfr
Sox9	mmu-miR-296-5p	Fggy	Tmem25
Sox9	mmu-miR-298-5p	Mpv17l	Alas1	Tmem25	Prodh	Serpinf1	Aldh1a1	Pard3b	Fam47e	Cyp2j9	1110001J03Rik	Pcolce2	Csrp2	Sepw1	Scnn1a	Suox	Urah	Gm14420	Mbl1	Cxcl12	Gas1	Gm4980	Slc25a42	Pigr	Peli2	Nr1h5	Hebp1	Fras1	Ahcy
Sox9	mmu-miR-31-5p	Pdpr	C2cd2	Akr1d1	Abat	Peli2	Aldh6a1	Eif4ebp3	Arhgef26	Cxcl12	Wnt2
Sox9	mmu-miR-369-3p	Chic1	Notum	Atp11c	Oat	Agbl3	Arhgef26	Zfhx4	Slco1b2
Sox9	mmu-miR-376c-3p	Trhde	Chic1	Atp11c	Pclo	Ptprd
Sox9	mmu-miR-382-5p	Olfm3	Syt1	Akr1c6	Ndrg2	Timd4
Sox9	mmu-miR-411-3p	Slco1b2	Mgst1	Zfhx4
Sox9	mmu-miR-582-5p	Chic1	Ndfip1
Sox9	mmu-miR-664-5p	Syt1	Aldh6a1	Ptk2b	Rnf152	Spata2l	Slc25a42	Dnase1l3	Pcolce2	Slco1b2	Vipr1	Chic1	Mpdz	Gdf2	Colec10	Zfp385b	Pclo	Plekhb1	Hsd3b3	Mbl1	Ephx2	4930523C07Rik	Scnn1a	Notum	Hsd3b2	Mgst1	Clec2d
Sox9	mmu-miR-666-3p	Peli2	Cyp3a25	Cyp3a59	Timd4	Il6ra	Bmp2	Dhtkd1	Pdpr	Baat	Acot1
Sox9	mmu-miR-666-5p	Ngfr
Sox9	mmu-miR-675-3p	Olfm3	Arhgef26	Aspa	Ces3a	Clec2h	Cyp3a25	Eif4ebp3	Mpv17l	Pigr	Slco2b1	Urah
Sox9	mmu-miR-9769-3p	Samd10	Slc7a1	Polk	Mllt11	Sema5a	Ncs1	Mgat5	Aldh1l2	Zfp53	Slc7a9	Pfkp	Mturn	Tanc1	Fam198b	Gsta4	Ces2e	Prrg4	Panx1	Mast2	Slc6a8	1700084C01Rik	Apobec3	B930041F14Rik	Ptk7	Cd93	Ccng1	Aldh18a1	Fgd1
Klf6	mmu-let-7e-5p	Fras1	Plxnc1	Adhfe1	Klkb1
Klf6	mmu-miR-1193-3p	Slco2b1	Sult1b1
Klf6	mmu-miR-125a-3p	Ndfip1	Sec14l2	Adhfe1	Neb	Chic1	Pard3b	Dhdh	Arhgef26	Mpv17l	Cyp4f14	Urad	Mmaa	Csrp2	Hsd3b2	Ngfr	Cyp7b1	Crp	Slc16a2	Cyp3a25	Fxyd1
Klf6	mmu-miR-125a-5p	Sec14l2	Pgpep1	Lactb	Mamdc2	Scnn1a	Il6ra	Bhmt2	Mgll	Tmem25	Apoa5	Bag4
Klf6	mmu-miR-130b-3p	Lrit1	Chic1
Klf6	mmu-miR-134-5p	Atrnl1	Plxnc1	Msrb1	Aldh6a1	Fgf1	4930523C07Rik	Hyal1
Klf6	mmu-miR-136-3p	Fam47e	Crp	Paqr9	Hpgd	Acsm5	Apoa5	Gdf2	Inhbc	AU022252
Klf6	mmu-miR-137-3p	Fmnl2	Ptgfrn	Fgl2	Slc6a8	Dusp4	Tbc1d31	Aldh1a2	Gfpt1	Nrxn1	Grip1	Fry	Nab2	Slc30a4	Msrb3	Ikbip	Gjb3	Ms4a7	D1Ertd622e	Traf3	Fstl1	Tox3
Klf6	mmu-miR-148b-5p	Hebp1	Exph5	Nipsnap1	Pah
Klf6	mmu-miR-182-5p	Ncald	Aldh6a1	C2cd2	Chic1	Ppm1k	Otc	Igf1	Rnase4	Slco2b1	Rnf152	Atrnl1	Pard3b	Mpv17l
Klf6	mmu-miR-183-3p	Chic1	Cyp1a2	Dhdh	Adhfe1	Atrnl1	Abat	Agbl3	Exph5	Crp	Arhgef26	Pcolce2
Klf6	mmu-miR-183-5p	Ttc7b	Aldh6a1	Sdr42e1
Klf6	mmu-miR-190a-5p	Eda2r	D630045J12Rik	Myo5a	Nrxn1	Samd4	Gfpt1	Gjb3	Agfg1
Klf6	mmu-miR-1933-3p	Il6ra	Trhde	Pdilt	Pgpep1	Arhgef26	Mbl1	Dhdh	Clec2d	Clec2h	Cyp2c44	Eif4ebp3	Mmaa	Magix	Pcolce2	Gdf2	Otc	Isoc2a	Fam213b	Vipr1	Apoa5	Prodh2	Atrnl1	1700001C19Rik	C9	AU022252
Klf6	mmu-miR-193a-3p	Fhdc1	Sepn1	Vsig10	Ccdc125	Stmn1	Prkca	Rab31	Psd4	Mllt11	Zfp365
Klf6	mmu-miR-193a-5p	Slc7a1	Pcdhac2	Vasp	Cgref1	Ticrr	Traf3	Ajuba
Klf6	mmu-miR-21a-5p	Hpgd	Ppm1k	Chic1
Klf6	mmu-miR-23a-3p	Zfhx4	Rnf152	Paqr9	Il6ra	Fam214a	Sntg2	Akr1d1	Ahcy	Ptk2b	Ttc7b	Upp2	Aspa	Csrp2	Adhfe1
Klf6	mmu-miR-24-2-5p	Scnn1a	Ugt2a3	Dhdh
Klf6	mmu-miR-27a-3p	C2cd2	Peli2	Csrp2	Arhgef26	Paqr9	Kcnk5	Atp11c	Mfsd2a	Ngfr	Ndrg2	D3Ertd751e	Zfhx4	Fgf1	Ppm1k	Syt3
Klf6	mmu-miR-27a-5p	Cyp2f2	Zfp963	Plekhb1	Arhgef26	Ngfr	Rpain	Zfp385b	Hsd3b2	Cryz	Pcolce2	Adra1a	Bdh2	Dhdh	Peli2	Hacl1	Csrp2	AU022252	Acsm5	Abat	Rnf152	Ldhd
Klf6	mmu-miR-296-3p	Exph5	Ngfr
Klf6	mmu-miR-296-5p	Tmem25	Sirt3
Klf6	mmu-miR-298-5p	Mpv17l	Alas1	Tmem25	Prodh	Serpinf1	Pard3b	Fam47e	1110001J03Rik	Pcolce2	Csrp2	Sepw1	Scnn1a	Suox	Urah	Gm14420	Mbl1	Paqr9	Cxcl12	Gas1	Gm4980	Slc25a42	Pigr	Peli2	Nr1h5	Hebp1	Fras1	Ahcy
Klf6	mmu-miR-31-5p	Pdpr	C2cd2	Akr1d1	Abat	Peli2	Aldh6a1	Eif4ebp3	Arhgef26	Cxcl12	Wnt2
Klf6	mmu-miR-376c-3p	Trhde	Ablim3	Chic1	Atp11c	Ptprd
Klf6	mmu-miR-382-5p	Olfm3	Syt1	Ndrg2
Klf6	mmu-miR-411-3p	Slco1b2	Mgst1	Zfhx4
Klf6	mmu-miR-421-3p	Ndfip1	Fam214a	Il1rap	Igf1
Klf6	mmu-miR-433-3p	Pccb	L2hgdh	Exph5
Klf6	mmu-miR-484	Fgf1	Lzts3	Klkb1	Pard3b	Csrp2	Nipsnap1	Afmid	Folr2	Gcdh	Dnajc28	Ngfr	Tmie	Serpina3k	Crp	Bag4	Sdr9c7
Klf6	mmu-miR-582-5p	Chic1	Ndfip1
Klf6	mmu-miR-664-5p	Syt1	Aldh6a1	Ptk2b	Rnf152	Spata2l	Slc25a42	Paqr9	Dnase1l3	Pcolce2	Slco1b2	Vipr1	Chic1	Mpdz	Gdf2	Zfp385b	Plekhb1	Mbl1	Ephx2	4930523C07Rik	Scnn1a	Notum	Hsd3b2	Mgst1	Clec2d
Klf6	mmu-miR-666-3p	Peli2	Cyp3a25	Cyp3a59	Kcnb1	Il6ra	Paqr9	Bmp2	Dhtkd1	Pdpr	Slc25a48	Baat	Acot1
Klf6	mmu-miR-666-5p	Ngfr
Klf6	mmu-miR-674-3p	Pck1	Kcnb1	Rnf152	Pgpep1	Adra1a	Rnase4	Aspa	Csrp2	Fam47e	Arhgef26	Scnn1a	Dcxr	Acss3	Ndrg2	Slco1b2	Fgf1	Zfp708	Upp2	Crp
Klf6	mmu-miR-675-3p	Olfm3	Arhgef26	Aspa	Ces3a	Clec2h	Cyp3a25	Eif4ebp3	Hacl1	Isoc2a	Mpv17l	Pigr	Slco2b1	Urah
Klf6	mmu-miR-9769-3p	Samd10	Slc7a1	Polk	S1pr3	Mllt11	Sema5a	Ncs1	Traf3	Mgat5	Aldh1l2	Arpc1b	Zfp53	Slc7a9	Pfkp	Mturn	Flt4	Tanc1	Fam198b	Gsta4	Ces2e	Trpm4	Panx1	Mast2	Slc6a8	1700084C01Rik	Apobec3	B930041F14Rik	Ptk7	Agfg1	Cd93	Ccng1	Aldh18a1	Fgd1

## Sheet: Table S8.3.
Table S8.3. HCC related genes in composite-FFLs.
composite-FFLs		HCC-related genes
mmu-miR-376c-3p	Ahr	Trhde	Chic1	Atp11c
mmu-miR-137-3p	Nfatc2	Fmnl2	Ptgfrn	Slc6a8	Dusp4	Aldh1a2	Gfpt1	Nrxn1	Grip1	Fry	Nab2	Slc30a4	Ikbip	Gjb3	Ms4a7	D1Ertd622e	Tox3
