# Supplementary material for: Omics-Based Identification of Shared and Gender Disparity Routes in Hras12V-Induced Hepatocarcinogenesis: An Important Role for Dlk1-Dio3 Genomic Imprinting Region
Source: Front Genet. 2021 May 31;12:620594. doi: 10.3389/fgene.2021.620594 (PMC8202007; doi:10.3389/fgene.2021.620594)
Supplement: Supplementary Figure 1 — Experimental flowchart. The miRNA and mRNA expression profiles of tissue samples from male and female mice were determined by next-generation sequencing. Following vertical and horizontal comparison, expression profiling, 3-node-FFL, DLK1-DIO3 GIR, and pathway enrichment analysis were performed. MW and FW, wild-type liver tissues of males and females, respectively; MP and FP, peri-tumor tissues of males and females, respectively; MT and FT, hepatic tumor tissues of males and females, respectively; “/”, comparison between former and latter; DEMIRs, differentially expressed miRNAs; DEMIRs, differentially expressed mRNAs; GIR, genomic imprinting region; FFL, feed-forward loop. [file Data_Sheet_1.ZIP › Supplementary files/Table S9. DEMIRs in the Dlk1-Dio3 DIR..xlsx]

## Sheet: Table S9
Table S9. DEMIRs in the Dlk1-Dio3 DIR.
miRNA ID	MW_Tpm	MP_Tpm	MT_Tpm	MW_count	MP_count	MT_count	FW_Tpm	FP_Tpm	FT_Tpm	FW_count	FP_count	FT_count	MP/MW				MT/MW				MT/MP				FP/FW				FT/FW				FT/FP
													log2FC	Pvalue	Qvalue	UP/DOWN	log2FC	Pvalue	Qvalue	UP/DOWN	log2FC	Pvalue	Qvalue	UP/DOWN	log2FC	Pvalue	Qvalue	UP/DOWN	log2FC	Pvalue	Qvalue	UP/DOWN	log2FC	Pvalue	Qvalue	UP/DOWN
mmu-miR-127-3p	521.115	129.547	1185.06	5421	1711	18179	79.9494	207.34	4519.07	715	1948	59702	-2.00813	2.37e-18	4.01e-16	DOWN	1.18529	0.000491783	0.00293102	UP	3.19342	3.42539e-33	3.68474e-31	UP	1.37484	6.58475e-09	7.11153e-07	UP	5.82079	5.30256e-104	9.69042e-102	UP	4.44596	1.20354e-69	2.93664e-67	UP
mmu-miR-411-5p	296.654	130.91	780.24	3086	1729	11969	46.7396	139.646	3218.42	418	1312	42519	-1.18021	7.85e-07	3.33e-05	DOWN	1.39514	7.80779e-06	7.09366e-05	UP	2.57535	7.56802e-21	3.5617e-19	UP	1.57905	5.63477e-11	9.12832e-09	UP	6.10556	3.81403e-109	9.29352e-107	UP	4.52651	1.30264e-71	4.76766e-69	UP
mmu-miR-541-5p	71.3278	32.8599	231.549	742	434	3552	9.61629	35.7629	923.085	86	336	12195	-1.11814	1.24e-05	0.000349603	DOWN	1.69878	8.75546e-09	1.44952e-07	UP	2.81692	1.00964e-23	6.91145e-22	UP	1.89491	2.80066e-11	6.04942e-09	UP	6.58484	9.70984e-111	3.54894e-108	UP	4.68993	4.47829e-72	3.27811e-69	UP
mmu-miR-434-3p	86.9006	19.3828	140.481	904	256	2155	13.6417	26.0771	495.491	122	245	6546	-2.16459	3.51e-18	4.1e-16	DOWN	0.692936	0.286213	0.506481	一	2.85753	3.35695e-23	1.94445e-21	UP	0.934753	0.00183546	0.0371681	一	5.18276	1.69832e-75	1.55184e-73	UP	4.24801	4.60969e-59	6.74859e-57	UP
mmu-miR-410-3p	18.8413	8.40427	80.7032	196	111	1238	4.02546	14.0497	295.963	36	132	3910	-1.1647	0.000138896	0.00261588	DOWN	2.09873	3.02351e-12	8.34264e-11	UP	3.26343	3.32383e-27	2.50285e-25	UP	1.80331	3.89151e-07	2.88637e-05	UP	6.20012	7.09481e-86	8.64385e-84	UP	4.39681	9.03845e-59	1.10269e-56	UP
mmu-miR-409-3p	20.86	7.72283	64.5365	217	102	990	1.90087	8.30206	234.045	17	78	3092	-1.43354	1.43e-06	5.1e-05	DOWN	1.62938	5.32232e-07	6.19552e-06	UP	3.06291	4.92478e-23	2.64883e-21	UP	2.12681	1.37932e-06	8.12547e-05	UP	6.94399	2.4731e-89	3.61568e-87	UP	4.81717	2.23349e-64	4.08729e-62	UP
mmu-miR-381-3p	28.8387	12.3414	45.8927	300	163	704	3.13085	10.6437	207.098	28	100	2736	-1.2245	1.4e-05	0.000374981	DOWN	0.670255	0.374126	0.62152	一	1.89476	3.7085e-08	4.50404e-07	UP	1.76537	7.02145e-06	0.000324993	UP	6.04761	6.53708e-77	6.82658e-75	UP	4.28224	1.68683e-53	1.37196e-51	UP
mmu-miR-300-3p	18.2645	7.49569	47.2616	190	99	725	4.13722	8.40852	180.227	37	79	2381	-1.28491	3.15e-05	0.000761746	DOWN	1.37162	0.000126863	0.000875121	UP	2.65654	2.14749e-16	6.73775e-15	UP	1.02319	0.012814	0.145675	一	5.44501	1.33384e-66	9.7504e-65	UP	4.42182	1.87204e-54	1.71292e-52	UP
mmu-miR-434-5p	16.0536	4.31571	35.5276	167	57	545	2.23635	5.21546	140.185	20	49	1852	-1.89523	3.68e-09	2.64e-07	DOWN	1.14605	0.00515116	0.0215596	UP	3.04127	4.47486e-19	1.77346e-17	UP	1.22164	0.0148663	0.157924	一	5.97004	7.89775e-68	6.41473e-66	UP	4.74839	1.55059e-56	1.62148e-54	UP
mmu-miR-136-5p	13.458	4.31571	20.1432	140	57	309	2.01273	4.8961	84.6256	18	46	1118	-1.6408	7.44e-07	3.33e-05	DOWN	0.581823	0.65587	0.87486	一	2.22262	7.11076e-09	1.02969e-07	UP	1.28248	0.0144973	0.156571	一	5.39387	1.23014e-51	6.42309e-50	UP	4.11139	6.29695e-41	3.84114e-39	UP
mmu-miR-431-5p	4.4219	1.66574	16.2971	46	22	250	0.670876	2.98026	57.1488	6	28	755	-1.40851	0.00311624	0.0384147	DOWN	1.88187	2.53614e-06	2.69918e-05	UP	3.29038	1.6003e-15	4.63472e-14	UP	2.15132	0.00282728	0.0482125	UP	6.41253	9.52124e-50	4.64002e-48	UP	4.26121	2.17673e-37	9.95853e-36	UP
mmu-miR-379-5p	8.36327	2.64997	10.6257	87	35	163	2.23635	3.51242	53.7426	20	33	710	-1.65809	1.44e-05	0.000374981	DOWN	0.345425	0.69377	0.902023	一	2.00351	1.36607e-05	9.53083e-05	UP	0.651317	0.265924	0.681101	一	4.58685	1.56622e-36	4.77045e-35	UP	3.93553	2.01953e-33	7.0395e-32	UP
mmu-miR-341-3p	3.55678	0.151431	9.12636	37	2	140	0.335488	1.80938	46.476	3	17	614	-4.55384	1.27e-08	7.86e-07	DOWN	1.35947	0.0073981	0.0304507	UP	5.91331	1.76211e-18	6.63435e-17	UP	2.43117	0.00639309	0.0817512	一	7.11408	5.45587e-47	2.49265e-45	UP	4.68291	7.30389e-38	3.81889e-36	UP
mmu-miR-376b-3p	9.03614	2.42283	10.039	94	32	154	0.447251	1.38368	41.7072	4	13	551	-1.89902	5.68e-07	2.75e-05	DOWN	0.151843	0.276476	0.493945	一	2.05086	1.15615e-05	8.29126e-05	UP	1.62935	0.0884894	0.427919	一	6.54307	5.20148e-43	2.11238e-41	UP	4.91372	8.46176e-38	4.12934e-36	UP
mmu-miR-411-3p	3.84515	2.87712	9.64788	40	38	148	0.894501	1.80938	40.4961	8	17	535	-0.418417	0.501896	0.839769	一	1.32717	0.0105514	0.0413725	UP	1.74559	0.000309213	0.00167509	UP	1.01634	0.257411	0.668185	一	5.50056	4.90257e-38	1.70656e-36	UP	4.48421	2.06413e-34	8.39412e-33	UP
mmu-miR-136-3p	3.17228	1.06001	8.6701	33	14	133	0.111863	0.95797	40.3448	1	9	533	-1.58144	0.00557603	0.0581623	一	1.45053	0.00490983	0.0207831	UP	3.03196	2.00558e-09	3.28305e-08	UP	3.09825	0.0246349	0.210045	一	8.49451	3.57484e-46	1.53718e-44	UP	5.39626	1.99078e-40	1.12096e-38	UP
mmu-miR-134-5p	2.21095	1.51431	9.77824	23	20	150	0.782739	1.59658	37.9983	7	15	502	-0.54601	0.495638	0.839769	一	2.14491	4.89785e-06	4.80118e-05	UP	2.69092	1.52043e-08	1.97394e-07	UP	1.02838	0.311691	0.737138	一	5.60126	6.75821e-37	2.24557e-35	UP	4.57288	1.2479e-33	4.80771e-32	UP
mmu-miR-379-3p	3.94128	1.81717	8.93082	41	24	137	0.335488	1.91584	35.1976	3	18	465	-1.11697	0.0236976	0.194215	一	1.18013	0.0364278	0.114994	一	2.2971	1.48635e-06	1.38175e-05	UP	2.51364	0.00394482	0.0580964	一	6.71307	1.12925e-39	4.34463e-38	UP	4.19943	3.65705e-30	1.1154e-28	UP
mmu-miR-369-5p	2.11483	0.530007	9.5827	22	7	147	0.111863	1.38368	30.8074	1	13	407	-1.99646	0.00429585	0.0499638	DOWN	2.17989	3.02753e-06	3.13265e-05	UP	4.17635	9.50579e-15	2.65106e-13	UP	3.62871	0.00444385	0.0612684	一	8.1054	1.61088e-38	5.88778e-37	UP	4.4767	4.24457e-30	1.24281e-28	UP
mmu-miR-337-5p	4.51803	1.06001	8.996	47	14	138	0.559113	1.27722	29.5205	5	12	390	-2.09161	4.05e-05	0.000947909	DOWN	0.993591	0.108862	0.271641	一	3.0852	6.5306e-10	1.26091e-08	UP	1.1918	0.227948	0.66566	一	5.72243	8.99909e-33	2.63133e-31	UP	4.53063	1.29972e-29	3.6592e-28	UP
mmu-miR-673-5p	2.69157	0.757153	5.6714	28	10	87	0.223625	1.70304	22.7838	2	16	301	-1.82979	0.00266073	0.0346919	DOWN	1.07526	0.108368	0.271641	一	2.90505	1.00766e-06	9.72779e-06	UP	2.92895	0.00339444	0.0559008	一	6.67078	4.89926e-30	1.37745e-28	UP	3.74183	3.67457e-21	8.67672e-20	UP
mmu-miR-1247-5p	30.5691	120.84	23.3374	318	1596	358	82.7448	127.512	22.7082	740	1198	300	1.98295	1.25e-20	4.23e-18	UP	-0.389428	0.000279984	0.00179817	一	-2.37238	1.16555e-36	1.46276e-34	DOWN	0.62389	0.0195828	0.176245	一	-1.86546	2.20552e-23	5.03822e-22	DOWN	-2.48935	1.46385e-33	5.3577e-32	DOWN
mmu-miR-299a-3p	2.21095	1.51431	4.1721	23	20	64	0.223625	1.06442	22.1783	2	10	293	-0.54601	0.495638	0.839769	一	0.916106	0.340904	0.577213	一	1.46212	0.0318622	0.0983289	一	2.25092	0.0727117	0.383066	一	6.63192	2.28787e-29	6.1942e-28	UP	4.381	2.37691e-24	5.79966e-23	UP
mmu-miR-376b-5p	3.6529	1.81717	4.23728	38	24	65	0.447251	0.638612	20.8158	4	6	275	-1.00735	0.0464848	0.296526	一	0.214094	0.511247	0.748288	一	1.22145	0.1128	0.275773	一	0.513857	0.759851	1	一	5.54045	9.95298e-26	2.34698e-24	UP	5.0266	1.64463e-26	4.15128e-25	UP
mmu-miR-369-3p	1.24971	0.605722	4.43282	13	8	68	0.223625	1.17077	14.9117	2	11	197	-1.04486	0.211789	0.640716	一	1.82664	0.00480939	0.0204743	UP	2.8715	1.03465e-05	7.56403e-05	UP	2.3883	0.0443061	0.283648	一	6.05921	1.35118e-21	2.90503e-20	UP	3.67091	2.13844e-16	3.91335e-15	UP
mmu-miR-376c-3p	0.86512	0.757153	3.38977	9	10	52	0.335488	0.851518	14.4575	3	8	191	-0.192317	1	1	一	1.97022	0.00630869	0.026111	UP	2.16253	0.00259342	0.0113537	UP	1.34378	0.2392	0.66566	一	5.42941	2.49197e-20	4.92332e-19	UP	4.08564	9.42972e-18	1.91738e-16	UP
mmu-miR-299a-5p	1.24971	0.378576	2.60753	13	5	40	0.223625	0.851518	11.5811	2	8	153	-1.72293	0.0760833	0.350915	一	1.0611	0.242949	0.461048	一	2.78403	0.00059626	0.00305431	UP	1.92895	0.118117	0.500477	一	5.69455	7.12947e-18	1.21201e-16	UP	3.76559	5.13157e-14	7.82565e-13	UP
mmu-miR-154-5p	2.30707	0.757153	1.69493	24	10	26	0.111863	0.745065	11.3541	1	7	150	-1.60741	0.0156043	0.141063	一	-0.444841	0.05607	0.161908	一	1.16257	0.428549	0.69682	一	2.73564	0.0757931	0.393223	一	6.66534	3.83326e-19	7.00528e-18	UP	3.9297	9.50579e-15	1.51266e-13	UP
mmu-miR-382-5p	0.384498	0.454292	3.45495	4	6	53	0.335488	0.212905	9.46174	3	2	125	0.240643	0.759851	0.988265	一	3.16762	3.79475e-05	0.000291453	UP	2.92698	6.81982e-05	0.000420928	UP	-0.65605	1	1	一	4.81777	6.36067e-14	8.15729e-13	UP	5.47382	2.88075e-16	5.1432e-15	UP
mmu-miR-380-3p	1.34583	0.0757153	2.73789	14	1	42	0	0.53216	9.23462	0	5	122	-4.15177	0.000794618	0.0128274	DOWN	1.02457	0.317351	0.546019	一	5.17634	1.46665e-06	1.38048e-05	UP	Inf	0.0656324	0.363503	一	Inf	1.78718e-17	2.96916e-16	UP	4.11712	2.39276e-13	3.503e-12	UP
mmu-miR-1193-3p	0.384498	0.227146	2.28163	4	3	35	0.111863	0.638612	8.47768	1	6	112	-0.759357	1	1	一	2.56902	0.00282728	0.013002	UP	3.32837	0.000200837	0.00111199	UP	2.51321	0.131529	0.500477	一	6.24387	1.60445e-14	2.17195e-13	UP	3.73066	1.36206e-11	1.66171e-10	UP
mmu-miR-543-3p	0.86512	0.151431	2.34681	9	2	36	0	0.319358	8.09921	0	3	107	-2.51424	0.0443061	0.288842	一	1.43973	0.110704	0.272994	一	3.95397	4.04722e-05	0.00026272	UP	Inf	0.253731	0.66566	一	Inf	1.09012e-15	1.59376e-14	UP	4.66454	2.87136e-13	4.12125e-12	UP
mmu-miR-667-3p	0.961332	0.378576	1.82529	10	5	28	0	0.638612	8.09921	0	6	107	-1.34445	0.227948	0.657654	一	0.925017	0.533661	0.773497	一	2.26947	0.0131976	0.0473227	UP	Inf	0.0336166	0.24204	一	Inf	1.09012e-15	1.59376e-14	UP	3.66477	5.55867e-11	6.25991e-10	UP
mmu-miR-409-5p	0.672871	0.151431	1.89047	7	2	29	0	0.53216	7.72074	0	5	102	-2.15167	0.189409	0.602907	一	1.49034	0.137985	0.307781	一	3.64202	0.000672116	0.00337402	UP	Inf	0.0656324	0.363503	一	Inf	5.9007e-15	8.13851e-14	UP	3.85881	7.20319e-11	7.86975e-10	UP
mmu-miR-495-3p	0.768996	0.227146	1.36895	8	3	21	0.111863	0.212905	6.9638	1	2	92	-1.75936	0.2392	0.678566	一	0.832017	0.718867	0.928173	一	2.59137	0.0231566	0.0754845	一	0.928484	1	1	一	5.96008	8.46346e-13	9.8203e-12	UP	5.03159	9.22082e-13	1.24993e-11	UP
mmu-miR-127-5p	0.768996	0.0757153	1.56449	8	1	24	0	0.425707	6.81245	0	4	90	-3.34432	0.0433314	0.28523	一	1.02464	0.4885	0.736916	一	4.36896	0.00041343	0.00217701	UP	Inf	0.128741	0.500477	一	Inf	3.23602e-14	4.22416e-13	UP	4.00024	1.74364e-10	1.84977e-09	UP
mmu-miR-673-3p	0.672871	0.302861	1.04305	7	4	16	0.111863	0.319358	5.97984	1	3	79	-1.15167	0.559728	0.897152	一	0.632399	1	1	一	1.78407	0.186747	0.401932	一	1.51345	0.628704	0.951599	一	5.74031	6.52968e-11	6.62944e-10	UP	4.22686	2.77347e-10	2.85941e-09	UP
mmu-miR-494-3p	0.288373	0.454292	1.23859	3	6	19	0.111863	0.212905	5.90407	1	2	78	0.65568	0.517394	0.851439	一	2.10268	0.0760833	0.201715	一	1.447	0.235318	0.47908	一	0.928484	1	1	一	5.72191	1.01667e-10	1.01806e-09	UP	4.79343	9.28127e-11	9.99102e-10	UP
mmu-miR-666-5p	0.0961245	0	1.43413	1	0	22	0.111863	0	5.5256	1	0	73	一	一	一	一	3.89912	0.00200946	0.00978464	UP	Inf	0.000142819	0.000814719	UP	一	一	一	一	5.62633	3.87113e-10	3.72341e-09	UP	Inf	2.02376e-12	2.64534e-11	UP
mmu-miR-433-3p	0.288373	0	2.08601	3	0	32	0	0.319358	5.37425	0	3	71	一	0.253731	0.67996	一	2.85473	0.00429585	0.0191641	UP	Inf	1.5797e-06	1.45063e-05	UP	Inf	0.253731	0.66566	一	Inf	2.15568e-11	2.35195e-10	UP	4.07282	5.18131e-09	4.99042e-08	UP
mmu-miR-485-5p	0.86512	0	2.54235	9	0	39	0.111863	0	5.29857	1	0	70	一	0.00464265	0.0499638	DOWN	1.55519	0.0663279	0.179688	一	Inf	1.01568e-07	1.09258e-06	UP	一	一	一	一	5.5658	9.50705e-10	8.68707e-09	UP	Inf	5.18276e-12	6.541e-11	UP
mmu-miR-376a-3p	0.384498	0.151431	1.76011	4	2	27	0.111863	0.212905	5.2229	1	2	69	-1.34432	0.692096	0.959828	一	2.19462	0.0276789	0.0941588	一	3.53894	0.00169524	0.00768986	UP	0.928484	1	1	一	5.54505	1.49301e-09	1.31492e-08	UP	4.61657	1.89442e-09	1.89961e-08	UP
mmu-miR-485-3p	0.288373	0.757153	0.06518	3	10	1	0	0.319358	4.23884	0	3	56	1.39265	0.157928	0.539908	一	-2.14544	0.381173	0.62152	一	-3.53808	0.000667207	0.00337186	DOWN	Inf	0.253731	0.66566	一	Inf	4.67356e-09	3.97253e-08	UP	3.73042	5.63142e-07	4.33916e-06	UP
mmu-miR-329-5p	0.480622	0.227146	0.912603	5	3	14	0.335488	0.319358	4.01181	3	3	53	-1.08129	0.731885	0.980669	一	0.925083	0.643095	0.86952	一	2.00637	0.13207	0.295979	一	-0.0710873	1	1	一	3.57992	4.8473e-06	2.8122e-05	UP	3.65101	2.04767e-06	1.48405e-05	UP
mmu-miR-329-3p	0.192249	0.151431	1.30377	2	2	20	0.111863	0.106453	3.86037	1	1	51	-0.34432	1	1	一	2.76164	0.0250426	0.0884205	一	3.10596	0.00639309	0.0242988	UP	-0.0715164	1	1	一	5.10894	1.27111e-07	9.57921e-07	UP	5.18046	4.82185e-08	4.41199e-07	UP
mmu-miR-370-3p	0.0961245	0.151431	0.912603	1	2	14	0.335488	0	3.63334	3	0	48	0.65568	1	1	一	3.24701	0.0443061	0.132032	一	2.59133	0.0660007	0.175485	一	一	0.253731	0.66566	一	3.43697	2.71364e-05	0.000137755	UP	Inf	2.41201e-09	2.35413e-08	UP
mmu-miR-487b-3p	0.288373	0.0757153	0.717063	3	1	11	0.223625	0.212905	3.10343	2	2	41	-1.92928	0.628704	0.918666	一	1.31416	0.593113	0.843262	一	3.24344	0.0727117	0.19144	一	-0.0708728	1	1	一	3.79471	8.2223e-05	0.000382834	UP	3.86558	9.86585e-06	6.27983e-05	UP
mmu-miR-668-3p	1.05746	0	1.43413	11	0	22	0.111863	0.212905	3.02776	1	2	40	一	0.000667207	0.0112019	DOWN	0.439573	1	1	一	Inf	0.000142819	0.000814719	UP	0.928484	1	1	一	4.75845	6.44259e-06	3.67778e-05	UP	3.82997	1.5793e-05	9.63375e-05	UP
mmu-miR-376a-5p	0.192249	0	0.586703	2	0	9	0	0	2.80064	0	0	37	一	0.502488	0.839769	一	1.60965	0.517394	0.752848	一	Inf	0.0172979	0.058938	一	一	一	一	一	Inf	9.08175e-07	5.82347e-06	UP	Inf	3.02271e-07	2.45847e-06	UP
mmu-miR-323-3p	0.480622	0.151431	0.06518	5	2	1	0	0	2.72496	0	0	36	-1.66625	0.461168	0.839769	一	-2.8824	0.0336166	0.108889	一	-1.21615	1	1	一	一	一	一	一	Inf	9.08175e-07	5.82347e-06	UP	Inf	5.23325e-07	4.11908e-06	UP
mmu-miR-496a-3p	0	0.302861	0.717063	0	4	11	0	0.106453	2.42217	0	1	32	Inf	0.128741	0.471834	一	Inf	0.00894141	0.0360073	UP	1.24344	0.439814	0.69682	一	一	一	一	一	Inf	4.812e-06	2.8122e-05	UP	4.50802	7.67958e-05	0.000407351	UP
mmu-miR-377-3p	0.384498	0	0.325982	4	0	5	0	0	1.96802	0	0	26	一	0.128741	0.471834	一	-0.238182	0.517394	0.752848	一	Inf	0.128741	0.292875	一	一	一	一	一	Inf	8.08043e-05	0.000378641	UP	Inf	4.57911e-05	0.000253932	UP
mmu-miR-377-5p	0	0.681437	0.19554	0	9	3	0	0	1.58955	0	0	21	Inf	0.00464265	0.0499638	UP	Inf	0.502488	0.736916	一	-1.80112	0.0267805	0.0847298	一	一	一	一	一	Inf	0.000447975	0.00185011	UP	Inf	0.000252789	0.00121738	UP
mmu-miR-134-3p	0.384498	0	0.782243	4	0	12	0	0	1.4382	0	0	19	一	0.128741	0.471834	一	1.02464	0.620334	0.856278	一	Inf	0.00242129	0.0106833	UP	一	一	一	一	Inf	0.00141036	0.00528706	UP	Inf	0.000794618	0.00338175	UP
mmu-miR-666-3p	0	0	0.717063	0	0	11	0	0.106453	1.4382	0	1	19	一	一	一	一	Inf	0.00894141	0.0360073	UP	Inf	0.00464266	0.0189996	UP	一	一	一	一	Inf	0.00141036	0.00528706	UP	3.75598	0.00339444	0.0126772	UP
mmu-miR-543-5p	0.0961245	0	0.06518	1	0	1	0	0	1.36253	0	0	18	一	一	一	一	-0.560474	1	1	一	一	一	一	一	一	一	一	一	Inf	0.00250381	0.00892823	UP	Inf	0.00141036	0.0056108	UP
mmu-miR-431-3p	0.0961245	0	0.456343	1	0	7	0	0	1.05973	0	0	14	一	一	一	一	2.24714	0.461168	0.718766	一	Inf	0.0336166	0.0984954	一	一	一	一	一	Inf	0.0139512	0.042142	UP	Inf	0.00126829	0.00515773	UP
mmu-miR-665-3p	0	0	0.325982	0	0	5	0	0	0.984058	0	0	13	一	一	一	一	Inf	0.128741	0.291525	一	Inf	0.128741	0.292875	一	一	一	一	一	Inf	0.00242129	0.00871903	UP	Inf	0.00242129	0.00937769	UP
mmu-miR-1247-3p	1.44195	4.01285	1.36895	15	53	21	1.7891	5.85407	0.908289	16	55	12	1.4766	0.00052461	0.00912014	UP	-0.0749609	0.349715	0.590788	一	-1.55156	3.9303e-07	3.8941e-06	DOWN	1.7102	0.000289093	0.0078055	UP	-0.978012	0.0348449	0.0933027	-	-2.68822	6.71824e-11	7.45114e-10	DOWN
mmu-miR-412-5p	0	0	0.06518	0	0	1	0	0.106453	0.908289	0	1	12	一	一	一	一	一	一	一	一	一	一	一	一	一	一	一	一	Inf	0.00464266	0.0156395	UP	3.09294	0.0727117	0.175082	一
mmu-miR-540-3p	0	0	0.13036	0	0	2	0	0	0.832614	0	0	11	一	一	一	一	Inf	1	1	一	Inf	0.502488	0.69682	一	一	一	一	一	Inf	0.00894141	0.0284181	UP	Inf	0.00464266	0.0169076	UP
